# Supplementary material for: Single-cell analysis reveals the spatial-temporal expression of genes associated with esophageal malformations
Source: Sci Rep. 2024 Feb 14;14:3752. doi: 10.1038/s41598-024-53098-w (PMC10866870; doi:10.1038/s41598-024-53098-w)
Supplement: Supplementary file 2 — Supplementary Information 2. [file 41598_2024_53098_MOESM2_ESM.xlsx]

## Sheet: EM associated genes
Gene	Source	Paper
ADD1	implicated in EA	Shaw-Smith, C.
AMER3	exome sequencing	Wang, J. et al.
AP1G2	implicated in EA	Shaw-Smith, C.
APC2	exome sequencing	Wang, J. et al.
AQR	interacting genes
BUD13	interacting genes
CELSR2	implicated in EA	Shaw-Smith, C.
CTNNA3	GWAS	Gehlen, J. et al.
DHX8	interacting genes
DISP1	implicated in EA	Shaw-Smith, C.
EFTUD2	implicated in EA	Shaw-Smith, C.
FOXC2	GWAS	Gehlen, J. et al.
FOXF1	GWAS	Gehlen, J. et al.
FOXL1	GWAS	Gehlen, J. et al.
GLI2	implicated in EA	Shaw-Smith, C.
GLI3	implicated in EA	Shaw-Smith, C.
GLS	implicated in EA	Shaw-Smith, C.
GTF3C1	exome sequencing	Wang, J. et al.
HNF1B	GWAS	Gehlen, J. et al.
ISY1	interacting genes
ITSN1	exome sequencing	Wang, J. et al.
KLHL17	implicated in EA	Shaw-Smith, C.
LSM3	interacting genes
LSM6	interacting genes
LSM7	interacting genes
LSM8	interacting genes
MID1	implicated in EA	Shaw-Smith, C.
MKKS	implicated in EA	Shaw-Smith, C.
MTHFSD	implicated in EA	Shaw-Smith, C.
NKX2-1	implicated in EA	Shaw-Smith, C.
NOGGIN	implicated in EA	Shaw-Smith, C.
PCDH1	exome sequencing	Wang, J. et al.
PHF5A	interacting genes
PPIH	interacting genes
PRPF19	interacting genes
PRPF3	interacting genes
PRPF31	interacting genes
PRPF38A	interacting genes
PRPF6	interacting genes
PTCH1	interacting genes
RAB3GAP2	exome sequencing	Wang, J. et al.
RBM22	interacting genes
SART1	interacting genes
SF3A1	interacting genes
SF3A2	interacting genes
SF3B3	interacting genes
SF3B4	interacting genes
SF3B6	interacting genes
SHH	implicated in EA	Shaw-Smith, C.
SMAD6	implicated in EA	Shaw-Smith, C.
SNIP1	interacting genes
SNRNP200	interacting genes
SNRNP40	interacting genes
SNRPA	interacting genes
SNRPA1	interacting genes
SNRPB2	interacting genes
SNRPC	interacting genes
SNRPD1	interacting genes
SNRPD2	interacting genes
SNRPD3	interacting genes
SNRPF	interacting genes
SOX2	implicated in EA	Shaw-Smith, C.
SYF2	interacting genes
TECPR1	implicated in EA	Shaw-Smith, C.
TXNL4A	interacting genes
XAB2	interacting genes
ZMAT2	interacting genes

## Sheet: GO enriched terms
#category	term ID	term description	observed gene count	background gene count	strength	false discovery rate	matching proteins in your network (IDs)	matching proteins in your network (labels)
GO Process	GO:0000398	mRNA splicing, via spliceosome	33	245	1.65	1.11e-41	9606.ENSP00000156471,9606.ENSP00000199814,9606.ENSP00000215829,9606.ENSP00000216252,9606.ENSP00000227524,9606.ENSP00000236273,9606.ENSP00000243563,9606.ENSP00000244520,9606.ENSP00000246071,9606.ENSP00000249299,9606.ENSP00000252622,9606.ENSP00000254193,9606.ENSP00000257181,9606.ENSP00000260210,9606.ENSP00000262415,9606.ENSP00000262962,9606.ENSP00000263694,9606.ENSP00000266079,9606.ENSP00000266735,…	AQR,RBM22,SNRPD3,PHF5A,PRPF19,SYF2,SNRPA,SNRPC,SNRPB2,LSM8,LSM7,SNRPA1,PRPF38A,BUD13,DHX8,YJU2,SNRNP40,PRPF6,SNRPF,MFAP1,TXNL4A,ISY1,ZMAT2,LSM6,SNRPD1,LSM3,PPIH,PRPF3,SNRNP200,PRPF31,SNRPD2,XAB2,EFTUD2
GO Process	GO:0010467	Gene expression	39	2101	0.78	2.58e-20	9606.ENSP00000156471,9606.ENSP00000199814,9606.ENSP00000215829,9606.ENSP00000216252,9606.ENSP00000227524,9606.ENSP00000236273,9606.ENSP00000243563,9606.ENSP00000244520,9606.ENSP00000246062,9606.ENSP00000246071,9606.ENSP00000249299,9606.ENSP00000252622,9606.ENSP00000254193,9606.ENSP00000257181,9606.ENSP00000260210,9606.ENSP00000262415,9606.ENSP00000262962,9606.ENSP00000263694,9606.ENSP00000266079,…	AQR,RBM22,SNRPD3,PHF5A,PRPF19,SYF2,SNRPA,SNRPC,MKKS,SNRPB2,LSM8,LSM7,SNRPA1,PRPF38A,BUD13,DHX8,YJU2,SNRNP40,PRPF6,SNRPF,MFAP1,TXNL4A,ISY1,ZMAT2,DISP1,LSM6,SNRPD1,LSM3,PPIH,PRPF3,SNRNP200,PRPF31,PTCH1,SNRPD2,NKX2-1,GTF3C1,XAB2,GLI3,EFTUD2
GO Process	GO:0071826	Ribonucleoprotein complex subunit organization	19	211	1.47	1.97e-19	9606.ENSP00000215829,9606.ENSP00000216252,9606.ENSP00000227524,9606.ENSP00000244520,9606.ENSP00000246071,9606.ENSP00000254193,9606.ENSP00000260210,9606.ENSP00000262415,9606.ENSP00000262962,9606.ENSP00000266079,9606.ENSP00000266735,9606.ENSP00000269601,9606.ENSP00000273541,9606.ENSP00000300413,9606.ENSP00000315379,9606.ENSP00000317123,9606.ENSP00000324122,9606.ENSP00000342374,9606.ENSP00000351137	SNRPD3,PHF5A,PRPF19,SNRPC,SNRPB2,SNRPA1,BUD13,DHX8,YJU2,PRPF6,SNRPF,TXNL4A,ISY1,SNRPD1,PRPF3,SNRNP200,PRPF31,SNRPD2,XAB2
GO Process	GO:0016070	RNA metabolic process	34	1550	0.86	5.45e-19	9606.ENSP00000156471,9606.ENSP00000199814,9606.ENSP00000215829,9606.ENSP00000216252,9606.ENSP00000227524,9606.ENSP00000236273,9606.ENSP00000243563,9606.ENSP00000244520,9606.ENSP00000246071,9606.ENSP00000249299,9606.ENSP00000252622,9606.ENSP00000254193,9606.ENSP00000257181,9606.ENSP00000260210,9606.ENSP00000262415,9606.ENSP00000262962,9606.ENSP00000263694,9606.ENSP00000266079,9606.ENSP00000266735,…	AQR,RBM22,SNRPD3,PHF5A,PRPF19,SYF2,SNRPA,SNRPC,SNRPB2,LSM8,LSM7,SNRPA1,PRPF38A,BUD13,DHX8,YJU2,SNRNP40,PRPF6,SNRPF,MFAP1,TXNL4A,ISY1,ZMAT2,LSM6,SNRPD1,LSM3,PPIH,PRPF3,SNRNP200,PRPF31,SNRPD2,GTF3C1,XAB2,EFTUD2
GO Process	GO:0022618	Ribonucleoprotein complex assembly	18	203	1.46	3.25e-18	9606.ENSP00000215829,9606.ENSP00000216252,9606.ENSP00000227524,9606.ENSP00000244520,9606.ENSP00000246071,9606.ENSP00000254193,9606.ENSP00000260210,9606.ENSP00000262962,9606.ENSP00000266079,9606.ENSP00000266735,9606.ENSP00000269601,9606.ENSP00000273541,9606.ENSP00000300413,9606.ENSP00000315379,9606.ENSP00000317123,9606.ENSP00000324122,9606.ENSP00000342374,9606.ENSP00000351137	SNRPD3,PHF5A,PRPF19,SNRPC,SNRPB2,SNRPA1,BUD13,YJU2,PRPF6,SNRPF,TXNL4A,ISY1,SNRPD1,PRPF3,SNRNP200,PRPF31,SNRPD2,XAB2
GO Process	GO:0000245	Spliceosomal complex assembly	14	76	1.78	1.1e-17	9606.ENSP00000215829,9606.ENSP00000216252,9606.ENSP00000227524,9606.ENSP00000244520,9606.ENSP00000246071,9606.ENSP00000254193,9606.ENSP00000260210,9606.ENSP00000266079,9606.ENSP00000266735,9606.ENSP00000269601,9606.ENSP00000273541,9606.ENSP00000300413,9606.ENSP00000317123,9606.ENSP00000342374	SNRPD3,PHF5A,PRPF19,SNRPC,SNRPB2,SNRPA1,BUD13,PRPF6,SNRPF,TXNL4A,ISY1,SNRPD1,SNRNP200,SNRPD2
GO Process	GO:0022613	Ribonucleoprotein complex biogenesis	19	449	1.14	8.49e-14	9606.ENSP00000215829,9606.ENSP00000216252,9606.ENSP00000227524,9606.ENSP00000244520,9606.ENSP00000246071,9606.ENSP00000254193,9606.ENSP00000260210,9606.ENSP00000262962,9606.ENSP00000266079,9606.ENSP00000266735,9606.ENSP00000269601,9606.ENSP00000273541,9606.ENSP00000296581,9606.ENSP00000300413,9606.ENSP00000315379,9606.ENSP00000317123,9606.ENSP00000324122,9606.ENSP00000342374,9606.ENSP00000351137	SNRPD3,PHF5A,PRPF19,SNRPC,SNRPB2,SNRPA1,BUD13,YJU2,PRPF6,SNRPF,TXNL4A,ISY1,LSM6,SNRPD1,PRPF3,SNRNP200,PRPF31,SNRPD2,XAB2
GO Process	GO:0000387	Spliceosomal snRNP assembly	9	39	1.88	1.76e-11	9606.ENSP00000215829,9606.ENSP00000227524,9606.ENSP00000244520,9606.ENSP00000266079,9606.ENSP00000266735,9606.ENSP00000300413,9606.ENSP00000315379,9606.ENSP00000324122,9606.ENSP00000342374	SNRPD3,PRPF19,SNRPC,PRPF6,SNRPF,SNRPD1,PRPF3,PRPF31,SNRPD2
GO Process	GO:1903241	U2-type prespliceosome assembly	8	24	2.04	4.08e-11	9606.ENSP00000215829,9606.ENSP00000216252,9606.ENSP00000246071,9606.ENSP00000254193,9606.ENSP00000260210,9606.ENSP00000266735,9606.ENSP00000300413,9606.ENSP00000342374	SNRPD3,PHF5A,SNRPB2,SNRPA1,BUD13,SNRPF,SNRPD1,SNRPD2
GO Process	GO:0043933	Protein-containing complex organization	25	1465	0.75	2.19e-10	9606.ENSP00000215829,9606.ENSP00000216252,9606.ENSP00000227524,9606.ENSP00000244520,9606.ENSP00000246062,9606.ENSP00000246071,9606.ENSP00000254193,9606.ENSP00000260210,9606.ENSP00000262415,9606.ENSP00000262962,9606.ENSP00000266079,9606.ENSP00000266735,9606.ENSP00000269601,9606.ENSP00000273541,9606.ENSP00000284476,9606.ENSP00000300413,9606.ENSP00000306614,9606.ENSP00000315379,9606.ENSP00000317123,…	SNRPD3,PHF5A,PRPF19,SNRPC,MKKS,SNRPB2,SNRPA1,BUD13,DHX8,YJU2,PRPF6,SNRPF,TXNL4A,ISY1,DISP1,SNRPD1,PPIH,PRPF3,SNRNP200,GLS,PRPF31,SNRPD2,XAB2,TECPR1,HNF1B
GO Process	GO:0065003	Protein-containing complex assembly	23	1303	0.76	1.29e-09	9606.ENSP00000215829,9606.ENSP00000216252,9606.ENSP00000227524,9606.ENSP00000244520,9606.ENSP00000246062,9606.ENSP00000246071,9606.ENSP00000254193,9606.ENSP00000260210,9606.ENSP00000262962,9606.ENSP00000266079,9606.ENSP00000266735,9606.ENSP00000269601,9606.ENSP00000273541,9606.ENSP00000284476,9606.ENSP00000300413,9606.ENSP00000306614,9606.ENSP00000315379,9606.ENSP00000317123,9606.ENSP00000317379,…	SNRPD3,PHF5A,PRPF19,SNRPC,MKKS,SNRPB2,SNRPA1,BUD13,YJU2,PRPF6,SNRPF,TXNL4A,ISY1,DISP1,SNRPD1,PPIH,PRPF3,SNRNP200,GLS,PRPF31,SNRPD2,XAB2,HNF1B
GO Process	GO:0034641	Cellular nitrogen compound metabolic process	35	3463	0.52	1.38e-09	9606.ENSP00000156471,9606.ENSP00000199814,9606.ENSP00000215829,9606.ENSP00000216252,9606.ENSP00000227524,9606.ENSP00000236273,9606.ENSP00000243563,9606.ENSP00000244520,9606.ENSP00000246071,9606.ENSP00000249299,9606.ENSP00000252622,9606.ENSP00000254193,9606.ENSP00000257181,9606.ENSP00000260210,9606.ENSP00000262415,9606.ENSP00000262962,9606.ENSP00000263694,9606.ENSP00000266079,9606.ENSP00000266735,…	AQR,RBM22,SNRPD3,PHF5A,PRPF19,SYF2,SNRPA,SNRPC,SNRPB2,LSM8,LSM7,SNRPA1,PRPF38A,BUD13,DHX8,YJU2,SNRNP40,PRPF6,SNRPF,MFAP1,TXNL4A,ISY1,ZMAT2,DISP1,LSM6,SNRPD1,LSM3,PPIH,PRPF3,SNRNP200,PRPF31,SNRPD2,GTF3C1,XAB2,EFTUD2
GO Process	GO:0043170	Macromolecule metabolic process	42	5781	0.38	6.57e-08	9606.ENSP00000156471,9606.ENSP00000199814,9606.ENSP00000215829,9606.ENSP00000216252,9606.ENSP00000227524,9606.ENSP00000236273,9606.ENSP00000243563,9606.ENSP00000244520,9606.ENSP00000246062,9606.ENSP00000246071,9606.ENSP00000249299,9606.ENSP00000252622,9606.ENSP00000254193,9606.ENSP00000257181,9606.ENSP00000260210,9606.ENSP00000262415,9606.ENSP00000262962,9606.ENSP00000263694,9606.ENSP00000266079,…	AQR,RBM22,SNRPD3,PHF5A,PRPF19,SYF2,SNRPA,SNRPC,MKKS,SNRPB2,LSM8,LSM7,SNRPA1,PRPF38A,BUD13,DHX8,YJU2,SNRNP40,PRPF6,SNRPF,MFAP1,TXNL4A,ISY1,ZMAT2,DISP1,LSM6,SNRPD1,LSM3,PPIH,PRPF3,SNRNP200,PRPF31,FOXL1,PTCH1,SNRPD2,KLHL17,NKX2-1,GTF3C1,XAB2,GLI3,EFTUD2,APC2
GO Process	GO:0071840	Cellular component organization or biogenesis	41	5639	0.38	1.48e-07	9606.ENSP00000215829,9606.ENSP00000216252,9606.ENSP00000227524,9606.ENSP00000244520,9606.ENSP00000246062,9606.ENSP00000246071,9606.ENSP00000254193,9606.ENSP00000260210,9606.ENSP00000262415,9606.ENSP00000262426,9606.ENSP00000262962,9606.ENSP00000264758,9606.ENSP00000266079,9606.ENSP00000266735,9606.ENSP00000269601,9606.ENSP00000271332,9606.ENSP00000273541,9606.ENSP00000284476,9606.ENSP00000296581,…	SNRPD3,PHF5A,PRPF19,SNRPC,MKKS,SNRPB2,SNRPA1,BUD13,DHX8,FOXF1,YJU2,ADD1,PRPF6,SNRPF,TXNL4A,CELSR2,ISY1,DISP1,LSM6,SNRPD1,LSM3,PPIH,PRPF3,SNRNP200,GLS,SOX2,PRPF31,NOG,PTCH1,SNRPD2,KLHL17,NKX2-1,XAB2,GLI3,CTNNA3,GLI2,TECPR1,MID1,APC2,HNF1B,FOXC2
GO Process	GO:0016043	Cellular component organization	40	5436	0.38	2.24e-07	9606.ENSP00000215829,9606.ENSP00000216252,9606.ENSP00000227524,9606.ENSP00000244520,9606.ENSP00000246062,9606.ENSP00000246071,9606.ENSP00000254193,9606.ENSP00000260210,9606.ENSP00000262415,9606.ENSP00000262426,9606.ENSP00000262962,9606.ENSP00000264758,9606.ENSP00000266079,9606.ENSP00000266735,9606.ENSP00000269601,9606.ENSP00000271332,9606.ENSP00000273541,9606.ENSP00000284476,9606.ENSP00000300413,…	SNRPD3,PHF5A,PRPF19,SNRPC,MKKS,SNRPB2,SNRPA1,BUD13,DHX8,FOXF1,YJU2,ADD1,PRPF6,SNRPF,TXNL4A,CELSR2,ISY1,DISP1,SNRPD1,LSM3,PPIH,PRPF3,SNRNP200,GLS,SOX2,PRPF31,NOG,PTCH1,SNRPD2,KLHL17,NKX2-1,XAB2,GLI3,CTNNA3,GLI2,TECPR1,MID1,APC2,HNF1B,FOXC2
GO Process	GO:0007389	Pattern specification process	13	455	0.97	6.81e-07	9606.ENSP00000246062,9606.ENSP00000262426,9606.ENSP00000271332,9606.ENSP00000284476,9606.ENSP00000328181,9606.ENSP00000332353,9606.ENSP00000346879,9606.ENSP00000379258,9606.ENSP00000390436,9606.ENSP00000414521,9606.ENSP00000442954,9606.ENSP00000480291,9606.ENSP00000497759	MKKS,FOXF1,CELSR2,DISP1,NOG,PTCH1,NKX2-1,GLI3,GLI2,MID1,APC2,HNF1B,FOXC2
GO Process	GO:0022607	Cellular component assembly	26	2467	0.54	1.9e-06	9606.ENSP00000215829,9606.ENSP00000216252,9606.ENSP00000227524,9606.ENSP00000244520,9606.ENSP00000246062,9606.ENSP00000246071,9606.ENSP00000254193,9606.ENSP00000260210,9606.ENSP00000262962,9606.ENSP00000264758,9606.ENSP00000266079,9606.ENSP00000266735,9606.ENSP00000269601,9606.ENSP00000271332,9606.ENSP00000273541,9606.ENSP00000284476,9606.ENSP00000300413,9606.ENSP00000302160,9606.ENSP00000306614,…	SNRPD3,PHF5A,PRPF19,SNRPC,MKKS,SNRPB2,SNRPA1,BUD13,YJU2,ADD1,PRPF6,SNRPF,TXNL4A,CELSR2,ISY1,DISP1,SNRPD1,LSM3,PPIH,PRPF3,SNRNP200,GLS,PRPF31,SNRPD2,XAB2,HNF1B
GO Process	GO:0044085	Cellular component biogenesis	27	2702	0.52	2.47e-06	9606.ENSP00000215829,9606.ENSP00000216252,9606.ENSP00000227524,9606.ENSP00000244520,9606.ENSP00000246062,9606.ENSP00000246071,9606.ENSP00000254193,9606.ENSP00000260210,9606.ENSP00000262962,9606.ENSP00000264758,9606.ENSP00000266079,9606.ENSP00000266735,9606.ENSP00000269601,9606.ENSP00000271332,9606.ENSP00000273541,9606.ENSP00000284476,9606.ENSP00000296581,9606.ENSP00000300413,9606.ENSP00000302160,…	SNRPD3,PHF5A,PRPF19,SNRPC,MKKS,SNRPB2,SNRPA1,BUD13,YJU2,ADD1,PRPF6,SNRPF,TXNL4A,CELSR2,ISY1,DISP1,LSM6,SNRPD1,LSM3,PPIH,PRPF3,SNRNP200,GLS,PRPF31,SNRPD2,XAB2,HNF1B
GO Process	GO:0000393	Spliceosomal conformational changes to generate catalytic conformation	4	7	2.27	1.3e-05	9606.ENSP00000262962,9606.ENSP00000273541,9606.ENSP00000317123,9606.ENSP00000351137	YJU2,ISY1,SNRNP200,XAB2
GO Process	GO:0036261	7-methylguanosine cap hypermethylation	4	8	2.22	1.89e-05	9606.ENSP00000215829,9606.ENSP00000266735,9606.ENSP00000300413,9606.ENSP00000342374	SNRPD3,SNRPF,SNRPD1,SNRPD2
GO Process	GO:0061138	Morphogenesis of a branching epithelium	8	162	1.21	2.18e-05	9606.ENSP00000262426,9606.ENSP00000328181,9606.ENSP00000332353,9606.ENSP00000346879,9606.ENSP00000379258,9606.ENSP00000390436,9606.ENSP00000480291,9606.ENSP00000497759	FOXF1,NOG,PTCH1,NKX2-1,GLI3,GLI2,HNF1B,FOXC2
GO Process	GO:0006807	Nitrogen compound metabolic process	41	6643	0.31	2.35e-05	9606.ENSP00000156471,9606.ENSP00000199814,9606.ENSP00000215829,9606.ENSP00000216252,9606.ENSP00000227524,9606.ENSP00000236273,9606.ENSP00000243563,9606.ENSP00000244520,9606.ENSP00000246071,9606.ENSP00000249299,9606.ENSP00000252622,9606.ENSP00000254193,9606.ENSP00000257181,9606.ENSP00000260210,9606.ENSP00000262415,9606.ENSP00000262962,9606.ENSP00000263694,9606.ENSP00000266079,9606.ENSP00000266735,…	AQR,RBM22,SNRPD3,PHF5A,PRPF19,SYF2,SNRPA,SNRPC,SNRPB2,LSM8,LSM7,SNRPA1,PRPF38A,BUD13,DHX8,YJU2,SNRNP40,PRPF6,SNRPF,MFAP1,TXNL4A,ISY1,ZMAT2,DISP1,LSM6,SNRPD1,LSM3,PPIH,PRPF3,SNRNP200,GLS,PRPF31,FOXL1,PTCH1,SNRPD2,KLHL17,GTF3C1,XAB2,GLI3,EFTUD2,APC2
GO Process	GO:0003002	Regionalization	10	341	0.98	4.23e-05	9606.ENSP00000262426,9606.ENSP00000271332,9606.ENSP00000284476,9606.ENSP00000328181,9606.ENSP00000332353,9606.ENSP00000346879,9606.ENSP00000379258,9606.ENSP00000390436,9606.ENSP00000480291,9606.ENSP00000497759	FOXF1,CELSR2,DISP1,NOG,PTCH1,NKX2-1,GLI3,GLI2,HNF1B,FOXC2
GO Process	GO:0044238	Primary metabolic process	42	7156	0.28	5.52e-05	9606.ENSP00000156471,9606.ENSP00000199814,9606.ENSP00000215829,9606.ENSP00000216252,9606.ENSP00000227524,9606.ENSP00000236273,9606.ENSP00000243563,9606.ENSP00000244520,9606.ENSP00000246071,9606.ENSP00000249299,9606.ENSP00000252622,9606.ENSP00000254193,9606.ENSP00000257181,9606.ENSP00000260210,9606.ENSP00000262415,9606.ENSP00000262962,9606.ENSP00000263694,9606.ENSP00000266079,9606.ENSP00000266735,…	AQR,RBM22,SNRPD3,PHF5A,PRPF19,SYF2,SNRPA,SNRPC,SNRPB2,LSM8,LSM7,SNRPA1,PRPF38A,BUD13,DHX8,YJU2,SNRNP40,PRPF6,SNRPF,MFAP1,TXNL4A,ISY1,ZMAT2,DISP1,LSM6,SNRPD1,LSM3,PPIH,PRPF3,SNRNP200,GLS,PRPF31,FOXL1,PTCH1,SNRPD2,KLHL17,NKX2-1,GTF3C1,XAB2,GLI3,EFTUD2,APC2
GO Process	GO:0044237	Cellular metabolic process	40	6568	0.3	6.1e-05	9606.ENSP00000156471,9606.ENSP00000199814,9606.ENSP00000215829,9606.ENSP00000216252,9606.ENSP00000227524,9606.ENSP00000236273,9606.ENSP00000243563,9606.ENSP00000244520,9606.ENSP00000246071,9606.ENSP00000249299,9606.ENSP00000252622,9606.ENSP00000254193,9606.ENSP00000257181,9606.ENSP00000260210,9606.ENSP00000262415,9606.ENSP00000262962,9606.ENSP00000263694,9606.ENSP00000266079,9606.ENSP00000266735,…	AQR,RBM22,SNRPD3,PHF5A,PRPF19,SYF2,SNRPA,SNRPC,SNRPB2,LSM8,LSM7,SNRPA1,PRPF38A,BUD13,DHX8,YJU2,SNRNP40,PRPF6,SNRPF,MFAP1,TXNL4A,ISY1,ZMAT2,DISP1,LSM6,SNRPD1,LSM3,PPIH,PRPF3,SNRNP200,GLS,PRPF31,FOXL1,SNRPD2,NKX2-1,GTF3C1,XAB2,EFTUD2,TECPR1,APC2
GO Process	GO:0071704	Organic substance metabolic process	43	7522	0.27	6.43e-05	9606.ENSP00000156471,9606.ENSP00000199814,9606.ENSP00000215829,9606.ENSP00000216252,9606.ENSP00000227524,9606.ENSP00000236273,9606.ENSP00000243563,9606.ENSP00000244520,9606.ENSP00000246062,9606.ENSP00000246071,9606.ENSP00000249299,9606.ENSP00000252622,9606.ENSP00000254193,9606.ENSP00000257181,9606.ENSP00000260210,9606.ENSP00000262415,9606.ENSP00000262962,9606.ENSP00000263694,9606.ENSP00000266079,…	AQR,RBM22,SNRPD3,PHF5A,PRPF19,SYF2,SNRPA,SNRPC,MKKS,SNRPB2,LSM8,LSM7,SNRPA1,PRPF38A,BUD13,DHX8,YJU2,SNRNP40,PRPF6,SNRPF,MFAP1,TXNL4A,ISY1,ZMAT2,DISP1,LSM6,SNRPD1,LSM3,PPIH,PRPF3,SNRNP200,GLS,PRPF31,FOXL1,PTCH1,SNRPD2,KLHL17,NKX2-1,GTF3C1,XAB2,GLI3,EFTUD2,APC2
GO Process	GO:0000244	Spliceosomal tri-snRNP complex assembly	4	13	2	7.14e-05	9606.ENSP00000227524,9606.ENSP00000266079,9606.ENSP00000315379,9606.ENSP00000324122	PRPF19,PRPF6,PRPF3,PRPF31
GO Process	GO:0048754	Branching morphogenesis of an epithelial tube	7	134	1.23	8.96e-05	9606.ENSP00000262426,9606.ENSP00000332353,9606.ENSP00000346879,9606.ENSP00000379258,9606.ENSP00000390436,9606.ENSP00000480291,9606.ENSP00000497759	FOXF1,PTCH1,NKX2-1,GLI3,GLI2,HNF1B,FOXC2
GO Process	GO:0008152	Metabolic process	44	7988	0.26	0.00011	9606.ENSP00000156471,9606.ENSP00000199814,9606.ENSP00000215829,9606.ENSP00000216252,9606.ENSP00000227524,9606.ENSP00000236273,9606.ENSP00000243563,9606.ENSP00000244520,9606.ENSP00000246062,9606.ENSP00000246071,9606.ENSP00000249299,9606.ENSP00000252622,9606.ENSP00000254193,9606.ENSP00000257181,9606.ENSP00000260210,9606.ENSP00000262415,9606.ENSP00000262962,9606.ENSP00000263694,9606.ENSP00000266079,…	AQR,RBM22,SNRPD3,PHF5A,PRPF19,SYF2,SNRPA,SNRPC,MKKS,SNRPB2,LSM8,LSM7,SNRPA1,PRPF38A,BUD13,DHX8,YJU2,SNRNP40,PRPF6,SNRPF,MFAP1,TXNL4A,ISY1,ZMAT2,DISP1,LSM6,SNRPD1,LSM3,PPIH,PRPF3,SNRNP200,GLS,PRPF31,FOXL1,PTCH1,SNRPD2,KLHL17,NKX2-1,GTF3C1,XAB2,GLI3,EFTUD2,TECPR1,APC2
GO Process	GO:0009953	Dorsal/ventral pattern formation	6	83	1.38	0.00011	9606.ENSP00000284476,9606.ENSP00000328181,9606.ENSP00000332353,9606.ENSP00000346879,9606.ENSP00000379258,9606.ENSP00000390436	DISP1,NOG,PTCH1,NKX2-1,GLI3,GLI2
GO Process	GO:0001708	Cell fate specification	6	85	1.37	0.00012	9606.ENSP00000323588,9606.ENSP00000332353,9606.ENSP00000379258,9606.ENSP00000390436,9606.ENSP00000442954,9606.ENSP00000480291	SOX2,PTCH1,GLI3,GLI2,APC2,HNF1B
GO Process	GO:0007224	Smoothened signaling pathway	6	89	1.35	0.00015	9606.ENSP00000262426,9606.ENSP00000284476,9606.ENSP00000328181,9606.ENSP00000332353,9606.ENSP00000379258,9606.ENSP00000390436	FOXF1,DISP1,NOG,PTCH1,GLI3,GLI2
GO Process	GO:0060562	Epithelial tube morphogenesis	9	315	0.97	0.00019	9606.ENSP00000246062,9606.ENSP00000262426,9606.ENSP00000328181,9606.ENSP00000332353,9606.ENSP00000346879,9606.ENSP00000379258,9606.ENSP00000390436,9606.ENSP00000480291,9606.ENSP00000497759	MKKS,FOXF1,NOG,PTCH1,NKX2-1,GLI3,GLI2,HNF1B,FOXC2
GO Process	GO:0009987	Cellular process	59	14826	0.12	0.00029	9606.ENSP00000156471,9606.ENSP00000199814,9606.ENSP00000215829,9606.ENSP00000216252,9606.ENSP00000227524,9606.ENSP00000236273,9606.ENSP00000243563,9606.ENSP00000244520,9606.ENSP00000246062,9606.ENSP00000246071,9606.ENSP00000249299,9606.ENSP00000252622,9606.ENSP00000254193,9606.ENSP00000257181,9606.ENSP00000260210,9606.ENSP00000262415,9606.ENSP00000262426,9606.ENSP00000262962,9606.ENSP00000263694,…	AQR,RBM22,SNRPD3,PHF5A,PRPF19,SYF2,SNRPA,SNRPC,MKKS,SNRPB2,LSM8,LSM7,SNRPA1,PRPF38A,BUD13,DHX8,FOXF1,YJU2,SNRNP40,ADD1,PRPF6,SNRPF,MFAP1,TXNL4A,CELSR2,ISY1,ZMAT2,DISP1,PCDH1,LSM6,SNRPD1,LSM3,PPIH,AP1G2,PRPF3,SNRNP200,GLS,SOX2,PRPF31,FOXL1,NOG,PTCH1,SNRPD2,KLHL17,NKX2-1,GTF3C1,XAB2,RAB3GAP2,ITSN1,GLI3,CTNNA3,GLI2,EFTUD2,AMER3,TECPR1,MID1,APC2,HNF1B,FOXC2
GO Process	GO:0007369	Gastrulation	7	167	1.14	0.00031	9606.ENSP00000236273,9606.ENSP00000246062,9606.ENSP00000262426,9606.ENSP00000323588,9606.ENSP00000328181,9606.ENSP00000480291,9606.ENSP00000497759	SYF2,MKKS,FOXF1,SOX2,NOG,HNF1B,FOXC2
GO Process	GO:0045165	Cell fate commitment	8	250	1.02	0.00035	9606.ENSP00000323588,9606.ENSP00000332353,9606.ENSP00000346879,9606.ENSP00000379258,9606.ENSP00000390436,9606.ENSP00000442954,9606.ENSP00000480291,9606.ENSP00000497759	SOX2,PTCH1,NKX2-1,GLI3,GLI2,APC2,HNF1B,FOXC2
GO Process	GO:0060896	Neural plate pattern specification	3	6	2.22	0.00069	9606.ENSP00000271332,9606.ENSP00000328181,9606.ENSP00000332353	CELSR2,NOG,PTCH1
GO Process	GO:0048566	Embryonic digestive tract development	4	33	1.6	0.0014	9606.ENSP00000262426,9606.ENSP00000379258,9606.ENSP00000390436,9606.ENSP00000480291	FOXF1,GLI3,GLI2,HNF1B
GO Process	GO:0048729	Tissue morphogenesis	10	565	0.76	0.0025	9606.ENSP00000246062,9606.ENSP00000262426,9606.ENSP00000326272,9606.ENSP00000328181,9606.ENSP00000332353,9606.ENSP00000346879,9606.ENSP00000379258,9606.ENSP00000390436,9606.ENSP00000480291,9606.ENSP00000497759	MKKS,FOXF1,FOXL1,NOG,PTCH1,NKX2-1,GLI3,GLI2,HNF1B,FOXC2
GO Process	GO:0001657	Ureteric bud development	5	87	1.28	0.0026	9606.ENSP00000328181,9606.ENSP00000332353,9606.ENSP00000379258,9606.ENSP00000480291,9606.ENSP00000497759	NOG,PTCH1,GLI3,HNF1B,FOXC2
GO Process	GO:0048568	Embryonic organ development	9	454	0.81	0.0028	9606.ENSP00000236273,9606.ENSP00000246062,9606.ENSP00000262426,9606.ENSP00000328181,9606.ENSP00000332353,9606.ENSP00000379258,9606.ENSP00000390436,9606.ENSP00000480291,9606.ENSP00000497759	SYF2,MKKS,FOXF1,NOG,PTCH1,GLI3,GLI2,HNF1B,FOXC2
GO Process	GO:0021983	Pituitary gland development	4	43	1.48	0.0032	9606.ENSP00000323588,9606.ENSP00000328181,9606.ENSP00000346879,9606.ENSP00000390436	SOX2,NOG,NKX2-1,GLI2
GO Process	GO:0048598	Embryonic morphogenesis	10	590	0.75	0.0032	9606.ENSP00000236273,9606.ENSP00000246062,9606.ENSP00000262426,9606.ENSP00000323588,9606.ENSP00000328181,9606.ENSP00000332353,9606.ENSP00000379258,9606.ENSP00000390436,9606.ENSP00000480291,9606.ENSP00000497759	SYF2,MKKS,FOXF1,SOX2,NOG,PTCH1,GLI3,GLI2,HNF1B,FOXC2
GO Process	GO:0048546	Digestive tract morphogenesis	4	48	1.44	0.0048	9606.ENSP00000262426,9606.ENSP00000379258,9606.ENSP00000390436,9606.ENSP00000480291	FOXF1,GLI3,GLI2,HNF1B
GO Process	GO:0007420	Brain development	11	775	0.67	0.0053	9606.ENSP00000246062,9606.ENSP00000271332,9606.ENSP00000323588,9606.ENSP00000328181,9606.ENSP00000332353,9606.ENSP00000343930,9606.ENSP00000346879,9606.ENSP00000351137,9606.ENSP00000379258,9606.ENSP00000390436,9606.ENSP00000480291	MKKS,CELSR2,SOX2,NOG,PTCH1,KLHL17,NKX2-1,XAB2,GLI3,GLI2,HNF1B
GO Process	GO:0072009	Nephron epithelium development	5	105	1.19	0.0053	9606.ENSP00000328181,9606.ENSP00000332353,9606.ENSP00000379258,9606.ENSP00000480291,9606.ENSP00000497759	NOG,PTCH1,GLI3,HNF1B,FOXC2
GO Process	GO:0048557	Embryonic digestive tract morphogenesis	3	17	1.76	0.0072	9606.ENSP00000262426,9606.ENSP00000379258,9606.ENSP00000480291	FOXF1,GLI3,HNF1B
GO Process	GO:0060675	Ureteric bud morphogenesis	4	56	1.37	0.008	9606.ENSP00000328181,9606.ENSP00000332353,9606.ENSP00000379258,9606.ENSP00000480291	NOG,PTCH1,GLI3,HNF1B
GO Process	GO:0001704	Formation of primary germ layer	5	119	1.14	0.0086	9606.ENSP00000262426,9606.ENSP00000323588,9606.ENSP00000328181,9606.ENSP00000480291,9606.ENSP00000497759	FOXF1,SOX2,NOG,HNF1B,FOXC2
GO Process	GO:0048732	Gland development	8	419	0.8	0.0095	9606.ENSP00000262426,9606.ENSP00000323588,9606.ENSP00000328181,9606.ENSP00000332353,9606.ENSP00000346879,9606.ENSP00000379258,9606.ENSP00000390436,9606.ENSP00000480291	FOXF1,SOX2,NOG,PTCH1,NKX2-1,GLI3,GLI2,HNF1B
GO Process	GO:0060541	Respiratory system development	6	204	0.98	0.0095	9606.ENSP00000262426,9606.ENSP00000284476,9606.ENSP00000328181,9606.ENSP00000346879,9606.ENSP00000379258,9606.ENSP00000390436	FOXF1,DISP1,NOG,NKX2-1,GLI3,GLI2
GO Process	GO:0072001	Renal system development	7	305	0.88	0.0095	9606.ENSP00000262426,9606.ENSP00000328181,9606.ENSP00000332353,9606.ENSP00000379258,9606.ENSP00000390436,9606.ENSP00000480291,9606.ENSP00000497759	FOXF1,NOG,PTCH1,GLI3,GLI2,HNF1B,FOXC2
GO Process	GO:0000349	Generation of catalytic spliceosome for first transesterification step	2	2	2.52	0.0118	9606.ENSP00000262962,9606.ENSP00000351137	YJU2,XAB2
GO Process	GO:0009952	Anterior/posterior pattern specification	6	216	0.96	0.012	9606.ENSP00000262426,9606.ENSP00000271332,9606.ENSP00000328181,9606.ENSP00000379258,9606.ENSP00000480291,9606.ENSP00000497759	FOXF1,CELSR2,NOG,GLI3,HNF1B,FOXC2
GO Process	GO:0035270	Endocrine system development	5	130	1.1	0.012	9606.ENSP00000323588,9606.ENSP00000328181,9606.ENSP00000346879,9606.ENSP00000390436,9606.ENSP00000480291	SOX2,NOG,NKX2-1,GLI2,HNF1B
GO Process	GO:0048565	Digestive tract development	5	131	1.1	0.0121	9606.ENSP00000262426,9606.ENSP00000326272,9606.ENSP00000379258,9606.ENSP00000390436,9606.ENSP00000480291	FOXF1,FOXL1,GLI3,GLI2,HNF1B
GO Process	GO:0030111	Regulation of Wnt signaling pathway	7	326	0.85	0.0132	9606.ENSP00000323588,9606.ENSP00000326272,9606.ENSP00000328181,9606.ENSP00000379258,9606.ENSP00000392700,9606.ENSP00000442954,9606.ENSP00000480291	SOX2,FOXL1,NOG,GLI3,AMER3,APC2,HNF1B
GO Process	GO:0045292	mRNA cis splicing, via spliceosome	3	23	1.63	0.0132	9606.ENSP00000199814,9606.ENSP00000244520,9606.ENSP00000317123	RBM22,SNRPC,SNRNP200
GO Process	GO:0009790	Embryo development	12	1049	0.57	0.0135	9606.ENSP00000236273,9606.ENSP00000246062,9606.ENSP00000262426,9606.ENSP00000284476,9606.ENSP00000323588,9606.ENSP00000328181,9606.ENSP00000332353,9606.ENSP00000351137,9606.ENSP00000379258,9606.ENSP00000390436,9606.ENSP00000480291,9606.ENSP00000497759	SYF2,MKKS,FOXF1,DISP1,SOX2,NOG,PTCH1,XAB2,GLI3,GLI2,HNF1B,FOXC2
GO Process	GO:0001649	Osteoblast differentiation	5	141	1.07	0.0151	9606.ENSP00000317123,9606.ENSP00000323588,9606.ENSP00000328181,9606.ENSP00000379258,9606.ENSP00000390436	SNRNP200,SOX2,NOG,GLI3,GLI2
GO Process	GO:0021775	Smoothened signaling pathway involved in ventral spinal cord interneuron specification	2	3	2.34	0.0162	9606.ENSP00000379258,9606.ENSP00000390436	GLI3,GLI2
GO Process	GO:0021999	Neural plate anterior/posterior regionalization	2	3	2.34	0.0162	9606.ENSP00000271332,9606.ENSP00000328181	CELSR2,NOG
GO Process	GO:0060795	Cell fate commitment involved in formation of primary germ layer	3	29	1.53	0.0214	9606.ENSP00000323588,9606.ENSP00000480291,9606.ENSP00000497759	SOX2,HNF1B,FOXC2
GO Process	GO:0007492	Endoderm development	4	81	1.21	0.0221	9606.ENSP00000323588,9606.ENSP00000328181,9606.ENSP00000346879,9606.ENSP00000480291	SOX2,NOG,NKX2-1,HNF1B
GO Process	GO:0061053	Somite development	4	82	1.2	0.0228	9606.ENSP00000262426,9606.ENSP00000328181,9606.ENSP00000332353,9606.ENSP00000497759	FOXF1,NOG,PTCH1,FOXC2
GO Process	GO:0001656	Metanephros development	4	85	1.19	0.025	9606.ENSP00000332353,9606.ENSP00000379258,9606.ENSP00000480291,9606.ENSP00000497759	PTCH1,GLI3,HNF1B,FOXC2
GO Process	GO:0043009	Chordate embryonic development	9	654	0.65	0.0259	9606.ENSP00000236273,9606.ENSP00000262426,9606.ENSP00000328181,9606.ENSP00000332353,9606.ENSP00000351137,9606.ENSP00000379258,9606.ENSP00000390436,9606.ENSP00000480291,9606.ENSP00000497759	SYF2,FOXF1,NOG,PTCH1,XAB2,GLI3,GLI2,HNF1B,FOXC2
GO Process	GO:0030900	Forebrain development	7	391	0.77	0.0299	9606.ENSP00000246062,9606.ENSP00000323588,9606.ENSP00000328181,9606.ENSP00000346879,9606.ENSP00000351137,9606.ENSP00000379258,9606.ENSP00000390436	MKKS,SOX2,NOG,NKX2-1,XAB2,GLI3,GLI2
GO Process	GO:0001701	In utero embryonic development	7	393	0.77	0.0306	9606.ENSP00000236273,9606.ENSP00000262426,9606.ENSP00000328181,9606.ENSP00000332353,9606.ENSP00000351137,9606.ENSP00000379258,9606.ENSP00000480291	SYF2,FOXF1,NOG,PTCH1,XAB2,GLI3,HNF1B
GO Process	GO:0060840	Artery development	4	94	1.15	0.0332	9606.ENSP00000262426,9606.ENSP00000328181,9606.ENSP00000379258,9606.ENSP00000497759	FOXF1,NOG,GLI3,FOXC2
GO Process	GO:0030324	Lung development	5	180	0.96	0.036	9606.ENSP00000262426,9606.ENSP00000328181,9606.ENSP00000346879,9606.ENSP00000379258,9606.ENSP00000390436	FOXF1,NOG,NKX2-1,GLI3,GLI2
GO Process	GO:0001503	Ossification	6	287	0.84	0.0364	9606.ENSP00000317123,9606.ENSP00000323588,9606.ENSP00000328181,9606.ENSP00000379258,9606.ENSP00000390436,9606.ENSP00000497759	SNRNP200,SOX2,NOG,GLI3,GLI2,FOXC2
GO Process	GO:0001714	Endodermal cell fate specification	2	6	2.04	0.0364	9606.ENSP00000323588,9606.ENSP00000480291	SOX2,HNF1B
GO Process	GO:0060831	Smoothened signaling pathway involved in dorsal/ventral neural tube patterning	2	6	2.04	0.0364	9606.ENSP00000332353,9606.ENSP00000379258	PTCH1,GLI3
GO Process	GO:1902338	Negative regulation of apoptotic process involved in morphogenesis	2	6	2.04	0.0364	9606.ENSP00000480291,9606.ENSP00000497759	HNF1B,FOXC2
GO Process	GO:0007507	Heart development	8	548	0.68	0.0366	9606.ENSP00000246062,9606.ENSP00000262426,9606.ENSP00000326272,9606.ENSP00000328181,9606.ENSP00000332353,9606.ENSP00000379258,9606.ENSP00000390436,9606.ENSP00000497759	MKKS,FOXF1,FOXL1,NOG,PTCH1,GLI3,GLI2,FOXC2
GO Process	GO:0021510	Spinal cord development	4	99	1.12	0.0373	9606.ENSP00000328181,9606.ENSP00000332353,9606.ENSP00000379258,9606.ENSP00000390436	NOG,PTCH1,GLI3,GLI2
GO Process	GO:0001822	Kidney development	6	296	0.82	0.0407	9606.ENSP00000328181,9606.ENSP00000332353,9606.ENSP00000379258,9606.ENSP00000390436,9606.ENSP00000480291,9606.ENSP00000497759	NOG,PTCH1,GLI3,GLI2,HNF1B,FOXC2
GO Process	GO:0035295	Tube development	10	880	0.57	0.0423	9606.ENSP00000246062,9606.ENSP00000262426,9606.ENSP00000326272,9606.ENSP00000328181,9606.ENSP00000332353,9606.ENSP00000346879,9606.ENSP00000379258,9606.ENSP00000390436,9606.ENSP00000480291,9606.ENSP00000497759	MKKS,FOXF1,FOXL1,NOG,PTCH1,NKX2-1,GLI3,GLI2,HNF1B,FOXC2
GO Process	GO:0007442	Hindgut morphogenesis	2	7	1.97	0.0424	9606.ENSP00000379258,9606.ENSP00000390436	GLI3,GLI2
GO Process	GO:0021798	Forebrain dorsal/ventral pattern formation	2	7	1.97	0.0424	9606.ENSP00000346879,9606.ENSP00000379258	NKX2-1,GLI3
GO Process	GO:0048562	Embryonic organ morphogenesis	6	300	0.82	0.0424	9606.ENSP00000246062,9606.ENSP00000262426,9606.ENSP00000328181,9606.ENSP00000379258,9606.ENSP00000480291,9606.ENSP00000497759	MKKS,FOXF1,NOG,GLI3,HNF1B,FOXC2
GO Function	GO:0017069	snRNA binding	11	47	1.89	7.72e-14	9606.ENSP00000199814,9606.ENSP00000215829,9606.ENSP00000243563,9606.ENSP00000244520,9606.ENSP00000246071,9606.ENSP00000249299,9606.ENSP00000252622,9606.ENSP00000254193,9606.ENSP00000302160,9606.ENSP00000324122,9606.ENSP00000392094	RBM22,SNRPD3,SNRPA,SNRPC,SNRPB2,LSM8,LSM7,SNRPA1,LSM3,PRPF31,EFTUD2
GO Function	GO:0003723	RNA binding	30	1672	0.77	2.02e-13	9606.ENSP00000156471,9606.ENSP00000199814,9606.ENSP00000215829,9606.ENSP00000216252,9606.ENSP00000236273,9606.ENSP00000243563,9606.ENSP00000244520,9606.ENSP00000246071,9606.ENSP00000249299,9606.ENSP00000252622,9606.ENSP00000254193,9606.ENSP00000257181,9606.ENSP00000260210,9606.ENSP00000262415,9606.ENSP00000263694,9606.ENSP00000264758,9606.ENSP00000266079,9606.ENSP00000266735,9606.ENSP00000267812,…	AQR,RBM22,SNRPD3,PHF5A,SYF2,SNRPA,SNRPC,SNRPB2,LSM8,LSM7,SNRPA1,PRPF38A,BUD13,DHX8,SNRNP40,ADD1,PRPF6,SNRPF,MFAP1,ISY1,LSM6,SNRPD1,LSM3,PRPF3,SNRNP200,SOX2,PRPF31,SNRPD2,MTHFSD,EFTUD2
GO Function	GO:0003676	Nucleic acid binding	39	4003	0.5	1.47e-10	9606.ENSP00000156471,9606.ENSP00000199814,9606.ENSP00000215829,9606.ENSP00000216252,9606.ENSP00000236273,9606.ENSP00000243563,9606.ENSP00000244520,9606.ENSP00000246071,9606.ENSP00000249299,9606.ENSP00000252622,9606.ENSP00000254193,9606.ENSP00000257181,9606.ENSP00000260210,9606.ENSP00000262415,9606.ENSP00000262426,9606.ENSP00000263694,9606.ENSP00000264758,9606.ENSP00000266079,9606.ENSP00000266735,…	AQR,RBM22,SNRPD3,PHF5A,SYF2,SNRPA,SNRPC,SNRPB2,LSM8,LSM7,SNRPA1,PRPF38A,BUD13,DHX8,FOXF1,SNRNP40,ADD1,PRPF6,SNRPF,MFAP1,ISY1,ZMAT2,LSM6,SNRPD1,LSM3,PRPF3,SNRNP200,SOX2,PRPF31,FOXL1,SNRPD2,NKX2-1,GTF3C1,MTHFSD,GLI3,GLI2,EFTUD2,HNF1B,FOXC2
GO Function	GO:0097159	Organic cyclic compound binding	41	6050	0.35	3e-06	9606.ENSP00000156471,9606.ENSP00000199814,9606.ENSP00000215829,9606.ENSP00000216252,9606.ENSP00000236273,9606.ENSP00000243563,9606.ENSP00000244520,9606.ENSP00000246062,9606.ENSP00000246071,9606.ENSP00000249299,9606.ENSP00000252622,9606.ENSP00000254193,9606.ENSP00000257181,9606.ENSP00000260210,9606.ENSP00000262415,9606.ENSP00000262426,9606.ENSP00000263694,9606.ENSP00000264758,9606.ENSP00000266079,…	AQR,RBM22,SNRPD3,PHF5A,SYF2,SNRPA,SNRPC,MKKS,SNRPB2,LSM8,LSM7,SNRPA1,PRPF38A,BUD13,DHX8,FOXF1,SNRNP40,ADD1,PRPF6,SNRPF,MFAP1,ISY1,ZMAT2,LSM6,SNRPD1,LSM3,PRPF3,SNRNP200,SOX2,PRPF31,FOXL1,PTCH1,SNRPD2,NKX2-1,GTF3C1,MTHFSD,GLI3,GLI2,EFTUD2,HNF1B,FOXC2
GO Function	GO:1901363	Heterocyclic compound binding	40	5977	0.34	7.67e-06	9606.ENSP00000156471,9606.ENSP00000199814,9606.ENSP00000215829,9606.ENSP00000216252,9606.ENSP00000236273,9606.ENSP00000243563,9606.ENSP00000244520,9606.ENSP00000246062,9606.ENSP00000246071,9606.ENSP00000249299,9606.ENSP00000252622,9606.ENSP00000254193,9606.ENSP00000257181,9606.ENSP00000260210,9606.ENSP00000262415,9606.ENSP00000262426,9606.ENSP00000263694,9606.ENSP00000264758,9606.ENSP00000266079,…	AQR,RBM22,SNRPD3,PHF5A,SYF2,SNRPA,SNRPC,MKKS,SNRPB2,LSM8,LSM7,SNRPA1,PRPF38A,BUD13,DHX8,FOXF1,SNRNP40,ADD1,PRPF6,SNRPF,MFAP1,ISY1,ZMAT2,LSM6,SNRPD1,LSM3,PRPF3,SNRNP200,SOX2,PRPF31,FOXL1,SNRPD2,NKX2-1,GTF3C1,MTHFSD,GLI3,GLI2,EFTUD2,HNF1B,FOXC2
GO Function	GO:0017070	U6 snRNA binding	4	14	1.97	0.00019	9606.ENSP00000199814,9606.ENSP00000249299,9606.ENSP00000252622,9606.ENSP00000302160	RBM22,LSM8,LSM7,LSM3
GO Function	GO:0005488	Binding	56	12838	0.16	0.00023	9606.ENSP00000156471,9606.ENSP00000199814,9606.ENSP00000215829,9606.ENSP00000216252,9606.ENSP00000227524,9606.ENSP00000236273,9606.ENSP00000243563,9606.ENSP00000244520,9606.ENSP00000246062,9606.ENSP00000246071,9606.ENSP00000249299,9606.ENSP00000252622,9606.ENSP00000254193,9606.ENSP00000257181,9606.ENSP00000260210,9606.ENSP00000262415,9606.ENSP00000262426,9606.ENSP00000262962,9606.ENSP00000263694,…	AQR,RBM22,SNRPD3,PHF5A,PRPF19,SYF2,SNRPA,SNRPC,MKKS,SNRPB2,LSM8,LSM7,SNRPA1,PRPF38A,BUD13,DHX8,FOXF1,YJU2,SNRNP40,ADD1,PRPF6,SNRPF,MFAP1,CELSR2,ISY1,ZMAT2,PCDH1,LSM6,SNRPD1,LSM3,PPIH,AP1G2,PRPF3,SNRNP200,SOX2,PRPF31,FOXL1,NOG,PTCH1,SNRPD2,KLHL17,NKX2-1,GTF3C1,RAB3GAP2,MTHFSD,ITSN1,GLI3,CTNNA3,GLI2,EFTUD2,AMER3,TECPR1,MID1,APC2,HNF1B,FOXC2
GO Function	GO:0070990	snRNP binding	3	6	2.22	0.0014	9606.ENSP00000243563,9606.ENSP00000300413,9606.ENSP00000324122	SNRPA,SNRPD1,PRPF31
GO Function	GO:0030619	U1 snRNA binding	3	8	2.09	0.0024	9606.ENSP00000243563,9606.ENSP00000244520,9606.ENSP00000246071	SNRPA,SNRPC,SNRPB2
GO Component	GO:0005684	U2-type spliceosomal complex	31	93	2.04	1.85e-50	9606.ENSP00000156471,9606.ENSP00000199814,9606.ENSP00000215829,9606.ENSP00000216252,9606.ENSP00000227524,9606.ENSP00000236273,9606.ENSP00000244520,9606.ENSP00000246071,9606.ENSP00000249299,9606.ENSP00000252622,9606.ENSP00000254193,9606.ENSP00000257181,9606.ENSP00000260210,9606.ENSP00000262415,9606.ENSP00000262962,9606.ENSP00000263694,9606.ENSP00000266079,9606.ENSP00000266735,9606.ENSP00000267812,…	AQR,RBM22,SNRPD3,PHF5A,PRPF19,SYF2,SNRPC,SNRPB2,LSM8,LSM7,SNRPA1,PRPF38A,BUD13,DHX8,YJU2,SNRNP40,PRPF6,SNRPF,MFAP1,TXNL4A,ISY1,ZMAT2,LSM6,SNRPD1,LSM3,PRPF3,SNRNP200,PRPF31,SNRPD2,XAB2,EFTUD2
GO Component	GO:0005681	Spliceosomal complex	33	197	1.74	9.57e-46	9606.ENSP00000156471,9606.ENSP00000199814,9606.ENSP00000215829,9606.ENSP00000216252,9606.ENSP00000227524,9606.ENSP00000236273,9606.ENSP00000243563,9606.ENSP00000244520,9606.ENSP00000246071,9606.ENSP00000249299,9606.ENSP00000252622,9606.ENSP00000254193,9606.ENSP00000257181,9606.ENSP00000260210,9606.ENSP00000262415,9606.ENSP00000262962,9606.ENSP00000263694,9606.ENSP00000266079,9606.ENSP00000266735,…	AQR,RBM22,SNRPD3,PHF5A,PRPF19,SYF2,SNRPA,SNRPC,SNRPB2,LSM8,LSM7,SNRPA1,PRPF38A,BUD13,DHX8,YJU2,SNRNP40,PRPF6,SNRPF,MFAP1,TXNL4A,ISY1,ZMAT2,LSM6,SNRPD1,LSM3,PPIH,PRPF3,SNRNP200,PRPF31,SNRPD2,XAB2,EFTUD2
GO Component	GO:0097525	Spliceosomal snRNP complex	23	65	2.07	5.09e-37	9606.ENSP00000215829,9606.ENSP00000216252,9606.ENSP00000243563,9606.ENSP00000244520,9606.ENSP00000246071,9606.ENSP00000249299,9606.ENSP00000252622,9606.ENSP00000254193,9606.ENSP00000260210,9606.ENSP00000263694,9606.ENSP00000266079,9606.ENSP00000266735,9606.ENSP00000269601,9606.ENSP00000274712,9606.ENSP00000296581,9606.ENSP00000300413,9606.ENSP00000302160,9606.ENSP00000306614,9606.ENSP00000315379,…	SNRPD3,PHF5A,SNRPA,SNRPC,SNRPB2,LSM8,LSM7,SNRPA1,BUD13,SNRNP40,PRPF6,SNRPF,TXNL4A,ZMAT2,LSM6,SNRPD1,LSM3,PPIH,PRPF3,SNRNP200,PRPF31,SNRPD2,EFTUD2
GO Component	GO:0071005	U2-type precatalytic spliceosome	21	50	2.14	5.17e-35	9606.ENSP00000215829,9606.ENSP00000216252,9606.ENSP00000246071,9606.ENSP00000249299,9606.ENSP00000252622,9606.ENSP00000254193,9606.ENSP00000257181,9606.ENSP00000260210,9606.ENSP00000266079,9606.ENSP00000266735,9606.ENSP00000267812,9606.ENSP00000269601,9606.ENSP00000274712,9606.ENSP00000296581,9606.ENSP00000300413,9606.ENSP00000302160,9606.ENSP00000315379,9606.ENSP00000317123,9606.ENSP00000324122,…	SNRPD3,PHF5A,SNRPB2,LSM8,LSM7,SNRPA1,PRPF38A,BUD13,PRPF6,SNRPF,MFAP1,TXNL4A,ZMAT2,LSM6,SNRPD1,LSM3,PRPF3,SNRNP200,PRPF31,SNRPD2,EFTUD2
GO Component	GO:1990904	Ribonucleoprotein complex	34	687	1.21	4.43e-31	9606.ENSP00000156471,9606.ENSP00000199814,9606.ENSP00000215829,9606.ENSP00000216252,9606.ENSP00000227524,9606.ENSP00000236273,9606.ENSP00000243563,9606.ENSP00000244520,9606.ENSP00000246071,9606.ENSP00000249299,9606.ENSP00000252622,9606.ENSP00000254193,9606.ENSP00000257181,9606.ENSP00000260210,9606.ENSP00000262415,9606.ENSP00000262962,9606.ENSP00000263694,9606.ENSP00000266079,9606.ENSP00000266735,…	AQR,RBM22,SNRPD3,PHF5A,PRPF19,SYF2,SNRPA,SNRPC,SNRPB2,LSM8,LSM7,SNRPA1,PRPF38A,BUD13,DHX8,YJU2,SNRNP40,PRPF6,SNRPF,MFAP1,TXNL4A,ISY1,ZMAT2,LSM6,SNRPD1,LSM3,PPIH,PRPF3,SNRNP200,PRPF31,SNRPD2,GTF3C1,XAB2,EFTUD2
GO Component	GO:0046540	U4/U6 x U5 tri-snRNP complex	18	36	2.22	5.81e-31	9606.ENSP00000215829,9606.ENSP00000243563,9606.ENSP00000249299,9606.ENSP00000252622,9606.ENSP00000263694,9606.ENSP00000266079,9606.ENSP00000266735,9606.ENSP00000269601,9606.ENSP00000274712,9606.ENSP00000296581,9606.ENSP00000300413,9606.ENSP00000302160,9606.ENSP00000306614,9606.ENSP00000315379,9606.ENSP00000317123,9606.ENSP00000324122,9606.ENSP00000342374,9606.ENSP00000392094	SNRPD3,SNRPA,LSM8,LSM7,SNRNP40,PRPF6,SNRPF,TXNL4A,ZMAT2,LSM6,SNRPD1,LSM3,PPIH,PRPF3,SNRNP200,PRPF31,SNRPD2,EFTUD2
GO Component	GO:0071013	Catalytic step 2 spliceosome	19	90	1.84	7.5e-27	9606.ENSP00000156471,9606.ENSP00000199814,9606.ENSP00000215829,9606.ENSP00000227524,9606.ENSP00000236273,9606.ENSP00000246071,9606.ENSP00000252622,9606.ENSP00000254193,9606.ENSP00000262415,9606.ENSP00000263694,9606.ENSP00000266079,9606.ENSP00000266735,9606.ENSP00000273541,9606.ENSP00000300413,9606.ENSP00000302160,9606.ENSP00000317123,9606.ENSP00000342374,9606.ENSP00000351137,9606.ENSP00000392094	AQR,RBM22,SNRPD3,PRPF19,SYF2,SNRPB2,LSM7,SNRPA1,DHX8,SNRNP40,PRPF6,SNRPF,ISY1,SNRPD1,LSM3,SNRNP200,SNRPD2,XAB2,EFTUD2
GO Component	GO:0071007	U2-type catalytic step 2 spliceosome	14	30	2.19	2.02e-23	9606.ENSP00000156471,9606.ENSP00000199814,9606.ENSP00000215829,9606.ENSP00000227524,9606.ENSP00000236273,9606.ENSP00000246071,9606.ENSP00000254193,9606.ENSP00000262415,9606.ENSP00000263694,9606.ENSP00000266735,9606.ENSP00000300413,9606.ENSP00000342374,9606.ENSP00000351137,9606.ENSP00000392094	AQR,RBM22,SNRPD3,PRPF19,SYF2,SNRPB2,SNRPA1,DHX8,SNRNP40,SNRPF,SNRPD1,SNRPD2,XAB2,EFTUD2
GO Component	GO:0005654	Nucleoplasm	41	4169	0.51	9.39e-13	9606.ENSP00000156471,9606.ENSP00000199814,9606.ENSP00000215829,9606.ENSP00000216252,9606.ENSP00000227524,9606.ENSP00000236273,9606.ENSP00000243563,9606.ENSP00000244520,9606.ENSP00000246071,9606.ENSP00000249299,9606.ENSP00000252622,9606.ENSP00000254193,9606.ENSP00000257181,9606.ENSP00000260210,9606.ENSP00000262415,9606.ENSP00000263694,9606.ENSP00000264758,9606.ENSP00000266079,9606.ENSP00000266735,…	AQR,RBM22,SNRPD3,PHF5A,PRPF19,SYF2,SNRPA,SNRPC,SNRPB2,LSM8,LSM7,SNRPA1,PRPF38A,BUD13,DHX8,SNRNP40,ADD1,PRPF6,SNRPF,MFAP1,TXNL4A,ISY1,PCDH1,LSM6,SNRPD1,LSM3,PPIH,PRPF3,SNRNP200,SOX2,PRPF31,SNRPD2,NKX2-1,GTF3C1,XAB2,GLI3,GLI2,EFTUD2,TECPR1,HNF1B,FOXC2
GO Component	GO:0005682	U5 snRNP	8	19	2.14	1.29e-12	9606.ENSP00000215829,9606.ENSP00000263694,9606.ENSP00000266079,9606.ENSP00000266735,9606.ENSP00000269601,9606.ENSP00000300413,9606.ENSP00000317123,9606.ENSP00000342374	SNRPD3,SNRNP40,PRPF6,SNRPF,TXNL4A,SNRPD1,SNRNP200,SNRPD2
GO Component	GO:0005686	U2 snRNP	8	25	2.02	7.45e-12	9606.ENSP00000215829,9606.ENSP00000216252,9606.ENSP00000246071,9606.ENSP00000254193,9606.ENSP00000260210,9606.ENSP00000266735,9606.ENSP00000300413,9606.ENSP00000342374	SNRPD3,PHF5A,SNRPB2,SNRPA1,BUD13,SNRPF,SNRPD1,SNRPD2
GO Component	GO:0032991	Protein-containing complex	45	5506	0.43	7.45e-12	9606.ENSP00000156471,9606.ENSP00000199814,9606.ENSP00000215829,9606.ENSP00000216252,9606.ENSP00000227524,9606.ENSP00000236273,9606.ENSP00000243563,9606.ENSP00000244520,9606.ENSP00000246071,9606.ENSP00000249299,9606.ENSP00000252622,9606.ENSP00000254193,9606.ENSP00000257181,9606.ENSP00000260210,9606.ENSP00000262415,9606.ENSP00000262426,9606.ENSP00000262962,9606.ENSP00000263694,9606.ENSP00000264758,…	AQR,RBM22,SNRPD3,PHF5A,PRPF19,SYF2,SNRPA,SNRPC,SNRPB2,LSM8,LSM7,SNRPA1,PRPF38A,BUD13,DHX8,FOXF1,YJU2,SNRNP40,ADD1,PRPF6,SNRPF,MFAP1,TXNL4A,ISY1,ZMAT2,LSM6,SNRPD1,LSM3,PPIH,AP1G2,PRPF3,SNRNP200,SOX2,PRPF31,SNRPD2,NKX2-1,GTF3C1,XAB2,RAB3GAP2,GLI3,EFTUD2,TECPR1,MID1,APC2,HNF1B
GO Component	GO:0005685	U1 snRNP	7	19	2.08	1.12e-10	9606.ENSP00000215829,9606.ENSP00000243563,9606.ENSP00000244520,9606.ENSP00000246071,9606.ENSP00000266735,9606.ENSP00000300413,9606.ENSP00000342374	SNRPD3,SNRPA,SNRPC,SNRPB2,SNRPF,SNRPD1,SNRPD2
GO Component	GO:0016604	Nuclear body	18	833	0.85	3.74e-09	9606.ENSP00000215829,9606.ENSP00000216252,9606.ENSP00000227524,9606.ENSP00000236273,9606.ENSP00000244520,9606.ENSP00000246071,9606.ENSP00000254193,9606.ENSP00000262415,9606.ENSP00000263694,9606.ENSP00000264758,9606.ENSP00000266079,9606.ENSP00000306614,9606.ENSP00000315379,9606.ENSP00000323588,9606.ENSP00000324122,9606.ENSP00000379258,9606.ENSP00000392094,9606.ENSP00000497759	SNRPD3,PHF5A,PRPF19,SYF2,SNRPC,SNRPB2,SNRPA1,DHX8,SNRNP40,ADD1,PRPF6,PPIH,PRPF3,SOX2,PRPF31,GLI3,EFTUD2,FOXC2
GO Component	GO:0070013	Intracellular organelle lumen	42	5660	0.39	4.7e-09	9606.ENSP00000156471,9606.ENSP00000199814,9606.ENSP00000215829,9606.ENSP00000216252,9606.ENSP00000227524,9606.ENSP00000236273,9606.ENSP00000243563,9606.ENSP00000244520,9606.ENSP00000246071,9606.ENSP00000249299,9606.ENSP00000252622,9606.ENSP00000254193,9606.ENSP00000257181,9606.ENSP00000260210,9606.ENSP00000262415,9606.ENSP00000263694,9606.ENSP00000264758,9606.ENSP00000266079,9606.ENSP00000266735,…	AQR,RBM22,SNRPD3,PHF5A,PRPF19,SYF2,SNRPA,SNRPC,SNRPB2,LSM8,LSM7,SNRPA1,PRPF38A,BUD13,DHX8,SNRNP40,ADD1,PRPF6,SNRPF,MFAP1,TXNL4A,ISY1,PCDH1,LSM6,SNRPD1,LSM3,PPIH,PRPF3,SNRNP200,GLS,SOX2,PRPF31,SNRPD2,NKX2-1,GTF3C1,XAB2,GLI3,GLI2,EFTUD2,TECPR1,HNF1B,FOXC2
GO Component	GO:0005634	Nucleus	48	7672	0.31	8.89e-09	9606.ENSP00000156471,9606.ENSP00000199814,9606.ENSP00000215829,9606.ENSP00000216252,9606.ENSP00000227524,9606.ENSP00000236273,9606.ENSP00000243563,9606.ENSP00000244520,9606.ENSP00000246062,9606.ENSP00000246071,9606.ENSP00000249299,9606.ENSP00000252622,9606.ENSP00000254193,9606.ENSP00000257181,9606.ENSP00000260210,9606.ENSP00000262415,9606.ENSP00000262426,9606.ENSP00000262962,9606.ENSP00000263694,…	AQR,RBM22,SNRPD3,PHF5A,PRPF19,SYF2,SNRPA,SNRPC,MKKS,SNRPB2,LSM8,LSM7,SNRPA1,PRPF38A,BUD13,DHX8,FOXF1,YJU2,SNRNP40,ADD1,PRPF6,SNRPF,MFAP1,TXNL4A,ISY1,ZMAT2,PCDH1,LSM6,SNRPD1,LSM3,PPIH,PRPF3,SNRNP200,SOX2,PRPF31,FOXL1,PTCH1,SNRPD2,NKX2-1,GTF3C1,XAB2,ITSN1,GLI3,GLI2,EFTUD2,TECPR1,HNF1B,FOXC2
GO Component	GO:0016607	Nuclear speck	13	420	1.01	3.73e-08	9606.ENSP00000216252,9606.ENSP00000227524,9606.ENSP00000236273,9606.ENSP00000246071,9606.ENSP00000254193,9606.ENSP00000263694,9606.ENSP00000266079,9606.ENSP00000306614,9606.ENSP00000315379,9606.ENSP00000323588,9606.ENSP00000324122,9606.ENSP00000379258,9606.ENSP00000392094	PHF5A,PRPF19,SYF2,SNRPB2,SNRPA1,SNRNP40,PRPF6,PPIH,PRPF3,SOX2,PRPF31,GLI3,EFTUD2
GO Component	GO:0005687	U4 snRNP	5	10	2.22	5.03e-08	9606.ENSP00000215829,9606.ENSP00000266735,9606.ENSP00000300413,9606.ENSP00000324122,9606.ENSP00000342374	SNRPD3,SNRPF,SNRPD1,PRPF31,SNRPD2
GO Component	GO:0005689	U12-type spliceosomal complex	6	28	1.85	5.79e-08	9606.ENSP00000215829,9606.ENSP00000216252,9606.ENSP00000252622,9606.ENSP00000266735,9606.ENSP00000300413,9606.ENSP00000342374	SNRPD3,PHF5A,LSM7,SNRPF,SNRPD1,SNRPD2
GO Component	GO:0000974	Prp19 complex	5	13	2.1	1.32e-07	9606.ENSP00000199814,9606.ENSP00000227524,9606.ENSP00000236273,9606.ENSP00000273541,9606.ENSP00000351137	RBM22,PRPF19,SYF2,ISY1,XAB2
GO Component	GO:0071006	U2-type catalytic step 1 spliceosome	5	13	2.1	1.32e-07	9606.ENSP00000199814,9606.ENSP00000227524,9606.ENSP00000262962,9606.ENSP00000273541,9606.ENSP00000317123	RBM22,PRPF19,YJU2,ISY1,SNRNP200
GO Component	GO:1902494	Catalytic complex	21	1539	0.65	1.61e-07	9606.ENSP00000156471,9606.ENSP00000199814,9606.ENSP00000215829,9606.ENSP00000227524,9606.ENSP00000236273,9606.ENSP00000246071,9606.ENSP00000252622,9606.ENSP00000254193,9606.ENSP00000262415,9606.ENSP00000262962,9606.ENSP00000263694,9606.ENSP00000266079,9606.ENSP00000266735,9606.ENSP00000273541,9606.ENSP00000300413,9606.ENSP00000302160,9606.ENSP00000317123,9606.ENSP00000324122,9606.ENSP00000342374,…	AQR,RBM22,SNRPD3,PRPF19,SYF2,SNRPB2,LSM7,SNRPA1,DHX8,YJU2,SNRNP40,PRPF6,SNRPF,ISY1,SNRPD1,LSM3,SNRNP200,PRPF31,SNRPD2,XAB2,EFTUD2
GO Component	GO:0034715	pICln-Sm protein complex	4	6	2.34	1.02e-06	9606.ENSP00000215829,9606.ENSP00000266735,9606.ENSP00000300413,9606.ENSP00000342374	SNRPD3,SNRPF,SNRPD1,SNRPD2
GO Component	GO:0120115	Lsm2-8 complex	4	7	2.27	1.55e-06	9606.ENSP00000249299,9606.ENSP00000252622,9606.ENSP00000296581,9606.ENSP00000302160	LSM8,LSM7,LSM6,LSM3
GO Component	GO:0005688	U6 snRNP	4	8	2.22	2.25e-06	9606.ENSP00000249299,9606.ENSP00000252622,9606.ENSP00000296581,9606.ENSP00000302160	LSM8,LSM7,LSM6,LSM3
GO Component	GO:0034709	Methylosome	4	12	2.04	7.96e-06	9606.ENSP00000215829,9606.ENSP00000266735,9606.ENSP00000300413,9606.ENSP00000342374	SNRPD3,SNRPF,SNRPD1,SNRPD2
GO Component	GO:0034719	SMN-Sm protein complex	4	17	1.89	2.51e-05	9606.ENSP00000215829,9606.ENSP00000266735,9606.ENSP00000300413,9606.ENSP00000342374	SNRPD3,SNRPF,SNRPD1,SNRPD2
GO Component	GO:0000243	Commitment complex	3	5	2.29	8.16e-05	9606.ENSP00000215829,9606.ENSP00000244520,9606.ENSP00000300413	SNRPD3,SNRPC,SNRPD1
GO Component	GO:0043231	Intracellular membrane-bounded organelle	53	12149	0.16	0.00024	9606.ENSP00000156471,9606.ENSP00000199814,9606.ENSP00000215829,9606.ENSP00000216252,9606.ENSP00000227524,9606.ENSP00000236273,9606.ENSP00000243563,9606.ENSP00000244520,9606.ENSP00000246062,9606.ENSP00000246071,9606.ENSP00000249299,9606.ENSP00000252622,9606.ENSP00000254193,9606.ENSP00000257181,9606.ENSP00000260210,9606.ENSP00000262415,9606.ENSP00000262426,9606.ENSP00000262962,9606.ENSP00000263694,…	AQR,RBM22,SNRPD3,PHF5A,PRPF19,SYF2,SNRPA,SNRPC,MKKS,SNRPB2,LSM8,LSM7,SNRPA1,PRPF38A,BUD13,DHX8,FOXF1,YJU2,SNRNP40,ADD1,PRPF6,SNRPF,MFAP1,TXNL4A,ISY1,ZMAT2,PCDH1,LSM6,SNRPD1,LSM3,PPIH,AP1G2,PRPF3,SNRNP200,GLS,SOX2,PRPF31,FOXL1,PTCH1,SNRPD2,NKX2-1,GTF3C1,XAB2,RAB3GAP2,ITSN1,GLI3,GLI2,EFTUD2,TECPR1,MID1,APC2,HNF1B,FOXC2
GO Component	GO:0043229	Intracellular organelle	55	13231	0.14	0.00042	9606.ENSP00000156471,9606.ENSP00000199814,9606.ENSP00000215829,9606.ENSP00000216252,9606.ENSP00000227524,9606.ENSP00000236273,9606.ENSP00000243563,9606.ENSP00000244520,9606.ENSP00000246062,9606.ENSP00000246071,9606.ENSP00000249299,9606.ENSP00000252622,9606.ENSP00000254193,9606.ENSP00000257181,9606.ENSP00000260210,9606.ENSP00000262415,9606.ENSP00000262426,9606.ENSP00000262962,9606.ENSP00000263694,…	AQR,RBM22,SNRPD3,PHF5A,PRPF19,SYF2,SNRPA,SNRPC,MKKS,SNRPB2,LSM8,LSM7,SNRPA1,PRPF38A,BUD13,DHX8,FOXF1,YJU2,SNRNP40,ADD1,PRPF6,SNRPF,MFAP1,TXNL4A,ISY1,ZMAT2,PCDH1,LSM6,SNRPD1,LSM3,PPIH,AP1G2,PRPF3,SNRNP200,GLS,SOX2,PRPF31,FOXL1,PTCH1,SNRPD2,KLHL17,NKX2-1,GTF3C1,XAB2,RAB3GAP2,ITSN1,GLI3,CTNNA3,GLI2,EFTUD2,TECPR1,MID1,APC2,HNF1B,FOXC2
GO Component	GO:0071014	post-mRNA release spliceosomal complex	3	13	1.88	0.00074	9606.ENSP00000236273,9606.ENSP00000273541,9606.ENSP00000351137	SYF2,ISY1,XAB2
GO Component	GO:0034708	Methyltransferase complex	5	100	1.22	0.00083	9606.ENSP00000215829,9606.ENSP00000266735,9606.ENSP00000300413,9606.ENSP00000324122,9606.ENSP00000342374	SNRPD3,SNRPF,SNRPD1,PRPF31,SNRPD2
GO Component	GO:0015030	Cajal body	4	60	1.34	0.0021	9606.ENSP00000244520,9606.ENSP00000315379,9606.ENSP00000324122,9606.ENSP00000392094	SNRPC,PRPF3,PRPF31,EFTUD2
GO Component	GO:0005622	Intracellular anatomical structure	57	14891	0.1	0.0034	9606.ENSP00000156471,9606.ENSP00000199814,9606.ENSP00000215829,9606.ENSP00000216252,9606.ENSP00000227524,9606.ENSP00000236273,9606.ENSP00000243563,9606.ENSP00000244520,9606.ENSP00000246062,9606.ENSP00000246071,9606.ENSP00000249299,9606.ENSP00000252622,9606.ENSP00000254193,9606.ENSP00000257181,9606.ENSP00000260210,9606.ENSP00000262415,9606.ENSP00000262426,9606.ENSP00000262962,9606.ENSP00000263694,…	AQR,RBM22,SNRPD3,PHF5A,PRPF19,SYF2,SNRPA,SNRPC,MKKS,SNRPB2,LSM8,LSM7,SNRPA1,PRPF38A,BUD13,DHX8,FOXF1,YJU2,SNRNP40,ADD1,PRPF6,SNRPF,MFAP1,TXNL4A,CELSR2,ISY1,ZMAT2,PCDH1,LSM6,SNRPD1,LSM3,PPIH,AP1G2,PRPF3,SNRNP200,GLS,SOX2,PRPF31,FOXL1,PTCH1,SNRPD2,KLHL17,NKX2-1,GTF3C1,XAB2,RAB3GAP2,MTHFSD,ITSN1,GLI3,CTNNA3,GLI2,EFTUD2,TECPR1,MID1,APC2,HNF1B,FOXC2
GO Component	GO:1990726	Lsm1-7-Pat1 complex	2	5	2.12	0.0084	9606.ENSP00000252622,9606.ENSP00000302160	LSM7,LSM3
GO Component	GO:0005683	U7 snRNP	2	7	1.97	0.014	9606.ENSP00000215829,9606.ENSP00000266735	SNRPD3,SNRPF
STRING clusters	CL:2030	U2-type spliceosomal complex, and Sm-like protein family complex	32	150	1.85	1.57e-46	9606.ENSP00000156471,9606.ENSP00000199814,9606.ENSP00000215829,9606.ENSP00000216252,9606.ENSP00000227524,9606.ENSP00000236273,9606.ENSP00000243563,9606.ENSP00000244520,9606.ENSP00000246071,9606.ENSP00000249299,9606.ENSP00000254193,9606.ENSP00000257181,9606.ENSP00000260210,9606.ENSP00000262415,9606.ENSP00000262962,9606.ENSP00000263694,9606.ENSP00000266079,9606.ENSP00000266735,9606.ENSP00000267812,…	AQR,RBM22,SNRPD3,PHF5A,PRPF19,SYF2,SNRPA,SNRPC,SNRPB2,LSM8,SNRPA1,PRPF38A,BUD13,DHX8,YJU2,SNRNP40,PRPF6,SNRPF,MFAP1,TXNL4A,ISY1,ZMAT2,LSM6,SNRPD1,LSM3,PPIH,PRPF3,SNRNP200,PRPF31,SNRPD2,XAB2,EFTUD2
STRING clusters	CL:2035	U2-type spliceosomal complex, and mRNA Splicing - Major Pathway	30	106	1.97	1.57e-46	9606.ENSP00000156471,9606.ENSP00000199814,9606.ENSP00000215829,9606.ENSP00000216252,9606.ENSP00000227524,9606.ENSP00000236273,9606.ENSP00000243563,9606.ENSP00000244520,9606.ENSP00000246071,9606.ENSP00000249299,9606.ENSP00000254193,9606.ENSP00000257181,9606.ENSP00000260210,9606.ENSP00000262415,9606.ENSP00000262962,9606.ENSP00000263694,9606.ENSP00000266079,9606.ENSP00000267812,9606.ENSP00000269601,…	AQR,RBM22,SNRPD3,PHF5A,PRPF19,SYF2,SNRPA,SNRPC,SNRPB2,LSM8,SNRPA1,PRPF38A,BUD13,DHX8,YJU2,SNRNP40,PRPF6,MFAP1,TXNL4A,ISY1,ZMAT2,LSM6,LSM3,PPIH,PRPF3,SNRNP200,PRPF31,SNRPD2,XAB2,EFTUD2
STRING clusters	CL:2036	Spliceosomal snRNP complex, and mRNA cis splicing, via spliceosome	18	65	1.96	1.7e-26	9606.ENSP00000215829,9606.ENSP00000216252,9606.ENSP00000243563,9606.ENSP00000244520,9606.ENSP00000246071,9606.ENSP00000249299,9606.ENSP00000257181,9606.ENSP00000260210,9606.ENSP00000266079,9606.ENSP00000267812,9606.ENSP00000269601,9606.ENSP00000274712,9606.ENSP00000296581,9606.ENSP00000302160,9606.ENSP00000306614,9606.ENSP00000315379,9606.ENSP00000324122,9606.ENSP00000342374	SNRPD3,PHF5A,SNRPA,SNRPC,SNRPB2,LSM8,PRPF38A,BUD13,PRPF6,MFAP1,TXNL4A,ZMAT2,LSM6,LSM3,PPIH,PRPF3,PRPF31,SNRPD2
STRING clusters	CL:2038	Precatalytic spliceosome, and U4/U6 x U5 tri-snRNP complex	16	46	2.06	1.1e-24	9606.ENSP00000215829,9606.ENSP00000216252,9606.ENSP00000246071,9606.ENSP00000249299,9606.ENSP00000257181,9606.ENSP00000260210,9606.ENSP00000266079,9606.ENSP00000267812,9606.ENSP00000269601,9606.ENSP00000274712,9606.ENSP00000296581,9606.ENSP00000302160,9606.ENSP00000306614,9606.ENSP00000315379,9606.ENSP00000324122,9606.ENSP00000342374	SNRPD3,PHF5A,SNRPB2,LSM8,PRPF38A,BUD13,PRPF6,MFAP1,TXNL4A,ZMAT2,LSM6,LSM3,PPIH,PRPF3,PRPF31,SNRPD2
STRING clusters	CL:2039	Precatalytic spliceosome	15	39	2.1	1.17e-23	9606.ENSP00000215829,9606.ENSP00000216252,9606.ENSP00000246071,9606.ENSP00000249299,9606.ENSP00000257181,9606.ENSP00000260210,9606.ENSP00000266079,9606.ENSP00000267812,9606.ENSP00000274712,9606.ENSP00000296581,9606.ENSP00000302160,9606.ENSP00000306614,9606.ENSP00000315379,9606.ENSP00000324122,9606.ENSP00000342374	SNRPD3,PHF5A,SNRPB2,LSM8,PRPF38A,BUD13,PRPF6,MFAP1,ZMAT2,LSM6,LSM3,PPIH,PRPF3,PRPF31,SNRPD2
STRING clusters	CL:2040	U2-type precatalytic spliceosome	13	27	2.2	2.66e-21	9606.ENSP00000215829,9606.ENSP00000249299,9606.ENSP00000257181,9606.ENSP00000260210,9606.ENSP00000266079,9606.ENSP00000267812,9606.ENSP00000274712,9606.ENSP00000296581,9606.ENSP00000302160,9606.ENSP00000306614,9606.ENSP00000315379,9606.ENSP00000324122,9606.ENSP00000342374	SNRPD3,LSM8,PRPF38A,BUD13,PRPF6,MFAP1,ZMAT2,LSM6,LSM3,PPIH,PRPF3,PRPF31,SNRPD2
STRING clusters	CL:2042	U2-type precatalytic spliceosome	11	19	2.28	1.83e-18	9606.ENSP00000215829,9606.ENSP00000249299,9606.ENSP00000257181,9606.ENSP00000266079,9606.ENSP00000267812,9606.ENSP00000274712,9606.ENSP00000296581,9606.ENSP00000302160,9606.ENSP00000315379,9606.ENSP00000324122,9606.ENSP00000342374	SNRPD3,LSM8,PRPF38A,PRPF6,MFAP1,ZMAT2,LSM6,LSM3,PRPF3,PRPF31,SNRPD2
STRING clusters	CL:2167	U2-type catalytic step 2 spliceosome, and Spliceosomal conformational changes to generate catalytic conformation	12	35	2.05	3.81e-18	9606.ENSP00000156471,9606.ENSP00000199814,9606.ENSP00000227524,9606.ENSP00000236273,9606.ENSP00000254193,9606.ENSP00000262415,9606.ENSP00000262962,9606.ENSP00000263694,9606.ENSP00000273541,9606.ENSP00000317123,9606.ENSP00000351137,9606.ENSP00000392094	AQR,RBM22,PRPF19,SYF2,SNRPA1,DHX8,YJU2,SNRNP40,ISY1,SNRNP200,XAB2,EFTUD2
STRING clusters	CL:2170	U2-type catalytic step 2 spliceosome, and Spliceosomal conformational changes to generate catalytic conformation	11	26	2.14	2.17e-17	9606.ENSP00000156471,9606.ENSP00000199814,9606.ENSP00000227524,9606.ENSP00000236273,9606.ENSP00000254193,9606.ENSP00000262962,9606.ENSP00000263694,9606.ENSP00000273541,9606.ENSP00000317123,9606.ENSP00000351137,9606.ENSP00000392094	AQR,RBM22,PRPF19,SYF2,SNRPA1,YJU2,SNRNP40,ISY1,SNRNP200,XAB2,EFTUD2
STRING clusters	CL:2044	U4/U6 x U5 tri-snRNP complex	9	14	2.32	3.03e-15	9606.ENSP00000215829,9606.ENSP00000249299,9606.ENSP00000266079,9606.ENSP00000267812,9606.ENSP00000296581,9606.ENSP00000302160,9606.ENSP00000315379,9606.ENSP00000324122,9606.ENSP00000342374	SNRPD3,LSM8,PRPF6,MFAP1,LSM6,LSM3,PRPF3,PRPF31,SNRPD2
STRING clusters	CL:2173	U2-type catalytic step 2 spliceosome	6	17	2.06	1.79e-08	9606.ENSP00000156471,9606.ENSP00000199814,9606.ENSP00000236273,9606.ENSP00000254193,9606.ENSP00000351137,9606.ENSP00000392094	AQR,RBM22,SYF2,SNRPA1,XAB2,EFTUD2
STRING clusters	CL:2175	U2-type catalytic step 2 spliceosome	5	11	2.17	2.65e-07	9606.ENSP00000156471,9606.ENSP00000199814,9606.ENSP00000236273,9606.ENSP00000254193,9606.ENSP00000351137	AQR,RBM22,SYF2,SNRPA1,XAB2
STRING clusters	CL:2046	Lsm2-8 complex, and Retinitis pigmentosa 9	4	5	2.42	2.57e-06	9606.ENSP00000215829,9606.ENSP00000249299,9606.ENSP00000302160,9606.ENSP00000315379	SNRPD3,LSM8,LSM3,PRPF3
STRING clusters	CL:25926	Hedgehog signaling pathway, and Activation of SMO	4	24	1.74	0.00038	9606.ENSP00000284476,9606.ENSP00000332353,9606.ENSP00000379258,9606.ENSP00000390436	DISP1,PTCH1,GLI3,GLI2
STRING clusters	CL:2177	U2-type catalytic step 2 spliceosome	3	6	2.22	0.00053	9606.ENSP00000199814,9606.ENSP00000236273,9606.ENSP00000351137	RBM22,SYF2,XAB2
STRING clusters	CL:25756	Bardet-Biedl syndrome, and Joubert syndrome	5	109	1.18	0.0057	9606.ENSP00000246062,9606.ENSP00000284476,9606.ENSP00000332353,9606.ENSP00000379258,9606.ENSP00000390436	MKKS,DISP1,PTCH1,GLI3,GLI2
STRING clusters	CL:25928	Hedgehog signaling pathway, and Ligand-receptor interactions	3	18	1.74	0.0074	9606.ENSP00000332353,9606.ENSP00000379258,9606.ENSP00000390436	PTCH1,GLI3,GLI2
STRING clusters	CL:2062	Mixed, incl. Sm-like protein Lsm7/SmG, and Positive regulation of cytotoxic T cell differentiation	2	5	2.12	0.0375	9606.ENSP00000266079,9606.ENSP00000267812	PRPF6,MFAP1
STRING clusters	CL:2144	Small ribonucleoprotein associated, SmB/SmN, and U1 snRNA binding	2	5	2.12	0.0375	9606.ENSP00000243563,9606.ENSP00000244520	SNRPA,SNRPC
STRING clusters	CL:2212	Spliceosomal conformational changes to generate catalytic conformation, and CBF1-interacting co-repressor CIR, N-terminal domain	2	5	2.12	0.0375	9606.ENSP00000262962,9606.ENSP00000317123	YJU2,SNRNP200
KEGG	hsa03040	Spliceosome	29	132	1.86	5.77e-43	9606.ENSP00000156471,9606.ENSP00000199814,9606.ENSP00000215829,9606.ENSP00000216252,9606.ENSP00000227524,9606.ENSP00000236273,9606.ENSP00000243563,9606.ENSP00000244520,9606.ENSP00000246071,9606.ENSP00000249299,9606.ENSP00000252622,9606.ENSP00000254193,9606.ENSP00000257181,9606.ENSP00000262415,9606.ENSP00000263694,9606.ENSP00000266079,9606.ENSP00000266735,9606.ENSP00000269601,9606.ENSP00000274712,…	AQR,RBM22,SNRPD3,PHF5A,PRPF19,SYF2,SNRPA,SNRPC,SNRPB2,LSM8,LSM7,SNRPA1,PRPF38A,DHX8,SNRNP40,PRPF6,SNRPF,TXNL4A,ZMAT2,LSM6,SNRPD1,LSM3,PPIH,PRPF3,SNRNP200,PRPF31,SNRPD2,XAB2,EFTUD2
KEGG	hsa05217	Basal cell carcinoma	4	63	1.32	0.0086	9606.ENSP00000332353,9606.ENSP00000379258,9606.ENSP00000390436,9606.ENSP00000442954	PTCH1,GLI3,GLI2,APC2
KEGG	hsa03018	RNA degradation	4	75	1.24	0.0109	9606.ENSP00000249299,9606.ENSP00000252622,9606.ENSP00000296581,9606.ENSP00000302160	LSM8,LSM7,LSM6,LSM3
KEGG	hsa04340	Hedgehog signaling pathway	3	46	1.33	0.0373	9606.ENSP00000332353,9606.ENSP00000379258,9606.ENSP00000390436	PTCH1,GLI3,GLI2
Reactome	HSA-72163	mRNA Splicing - Major Pathway	32	203	1.71	5.16e-43	9606.ENSP00000156471,9606.ENSP00000199814,9606.ENSP00000215829,9606.ENSP00000216252,9606.ENSP00000227524,9606.ENSP00000236273,9606.ENSP00000243563,9606.ENSP00000244520,9606.ENSP00000246071,9606.ENSP00000249299,9606.ENSP00000252622,9606.ENSP00000254193,9606.ENSP00000257181,9606.ENSP00000260210,9606.ENSP00000262415,9606.ENSP00000262962,9606.ENSP00000263694,9606.ENSP00000266079,9606.ENSP00000266735,…	AQR,RBM22,SNRPD3,PHF5A,PRPF19,SYF2,SNRPA,SNRPC,SNRPB2,LSM8,LSM7,SNRPA1,PRPF38A,BUD13,DHX8,YJU2,SNRNP40,PRPF6,SNRPF,MFAP1,TXNL4A,ZMAT2,LSM6,SNRPD1,LSM3,PPIH,PRPF3,SNRNP200,PRPF31,SNRPD2,XAB2,EFTUD2
Reactome	HSA-72165	mRNA Splicing - Minor Pathway	9	50	1.77	5.98e-11	9606.ENSP00000215829,9606.ENSP00000263694,9606.ENSP00000266079,9606.ENSP00000266735,9606.ENSP00000269601,9606.ENSP00000300413,9606.ENSP00000317123,9606.ENSP00000342374,9606.ENSP00000392094	SNRPD3,SNRNP40,PRPF6,SNRPF,TXNL4A,SNRPD1,SNRNP200,SNRPD2,EFTUD2
Reactome	HSA-191859	snRNP Assembly	4	53	1.39	0.0077	9606.ENSP00000215829,9606.ENSP00000266735,9606.ENSP00000300413,9606.ENSP00000342374	SNRPD3,SNRPF,SNRPD1,SNRPD2
Reactome	HSA-430039	mRNA decay by 5 to 3 exoribonuclease	3	15	1.82	0.0077	9606.ENSP00000252622,9606.ENSP00000296581,9606.ENSP00000302160	LSM7,LSM6,LSM3
Reactome	HSA-9754678	SARS-CoV-2 modulates host translation machinery	4	49	1.43	0.0077	9606.ENSP00000215829,9606.ENSP00000266735,9606.ENSP00000300413,9606.ENSP00000342374	SNRPD3,SNRPF,SNRPD1,SNRPD2
Reactome	HSA-5635851	GLI proteins bind promoters of Hh responsive genes to promote transcription	2	3	2.34	0.0206	9606.ENSP00000379258,9606.ENSP00000390436	GLI3,GLI2
WikiPathways	WP411	mRNA processing	15	125	1.6	8.36e-17	9606.ENSP00000215829,9606.ENSP00000216252,9606.ENSP00000243563,9606.ENSP00000246071,9606.ENSP00000252622,9606.ENSP00000254193,9606.ENSP00000262415,9606.ENSP00000263694,9606.ENSP00000266079,9606.ENSP00000266735,9606.ENSP00000269601,9606.ENSP00000300413,9606.ENSP00000315379,9606.ENSP00000342374,9606.ENSP00000392094	SNRPD3,PHF5A,SNRPA,SNRPB2,LSM7,SNRPA1,DHX8,SNRNP40,PRPF6,SNRPF,TXNL4A,SNRPD1,PRPF3,SNRPD2,EFTUD2
WikiPathways	WP47	Hedgehog signaling pathway	3	16	1.79	0.0097	9606.ENSP00000332353,9606.ENSP00000379258,9606.ENSP00000390436	PTCH1,GLI3,GLI2
WikiPathways	WP2853	Endoderm differentiation	5	140	1.07	0.0204	9606.ENSP00000323588,9606.ENSP00000328181,9606.ENSP00000346879,9606.ENSP00000390436,9606.ENSP00000480291	SOX2,NOG,NKX2-1,GLI2,HNF1B
WikiPathways	WP4204	Tumor suppressor activity of SMARCB1	3	31	1.5	0.0291	9606.ENSP00000332353,9606.ENSP00000379258,9606.ENSP00000390436	PTCH1,GLI3,GLI2
WikiPathways	WP5234	Bardet-Biedl syndrome	4	88	1.17	0.0291	9606.ENSP00000246062,9606.ENSP00000332353,9606.ENSP00000379258,9606.ENSP00000390436	MKKS,PTCH1,GLI3,GLI2
WikiPathways	WP3674	Tgif disruption of Shh signaling	2	9	1.86	0.0479	9606.ENSP00000346879,9606.ENSP00000379258	NKX2-1,GLI3
WikiPathways	WP4249	Hedgehog signaling pathway	3	43	1.36	0.0479	9606.ENSP00000332353,9606.ENSP00000379258,9606.ENSP00000390436	PTCH1,GLI3,GLI2
WikiPathways	WP4823	Genes controlling nephrogenesis	3	43	1.36	0.0479	9606.ENSP00000379258,9606.ENSP00000480291,9606.ENSP00000497759	GLI3,HNF1B,FOXC2
Monarch	HP:0000036	Abnormal penis morphology	16	592	0.95	2.76e-07	9606.ENSP00000246062,9606.ENSP00000262426,9606.ENSP00000266079,9606.ENSP00000284476,9606.ENSP00000315379,9606.ENSP00000317123,9606.ENSP00000323588,9606.ENSP00000324122,9606.ENSP00000332353,9606.ENSP00000346879,9606.ENSP00000351832,9606.ENSP00000379258,9606.ENSP00000390436,9606.ENSP00000414521,9606.ENSP00000442954,9606.ENSP00000480291	MKKS,FOXF1,PRPF6,DISP1,PRPF3,SNRNP200,SOX2,PRPF31,PTCH1,NKX2-1,RAB3GAP2,GLI3,GLI2,MID1,APC2,HNF1B
Monarch	HP:0000429	Abnormal morphology of the nasal alae	13	531	0.91	4e-05	9606.ENSP00000266079,9606.ENSP00000269601,9606.ENSP00000284476,9606.ENSP00000315379,9606.ENSP00000317123,9606.ENSP00000324122,9606.ENSP00000328181,9606.ENSP00000332353,9606.ENSP00000351832,9606.ENSP00000379258,9606.ENSP00000390436,9606.ENSP00000392094,9606.ENSP00000414521	PRPF6,TXNL4A,DISP1,PRPF3,SNRNP200,PRPF31,NOG,PTCH1,RAB3GAP2,GLI3,GLI2,EFTUD2,MID1
Monarch	HP:0000819	Diabetes mellitus	11	350	1.01	4e-05	9606.ENSP00000246062,9606.ENSP00000266079,9606.ENSP00000284476,9606.ENSP00000315379,9606.ENSP00000317123,9606.ENSP00000323588,9606.ENSP00000324122,9606.ENSP00000332353,9606.ENSP00000390436,9606.ENSP00000480291,9606.ENSP00000497759	MKKS,PRPF6,DISP1,PRPF3,SNRNP200,SOX2,PRPF31,PTCH1,GLI2,HNF1B,FOXC2
Monarch	HP:0001629	Ventricular septal defect	11	378	0.98	4e-05	9606.ENSP00000246062,9606.ENSP00000262426,9606.ENSP00000269601,9606.ENSP00000284476,9606.ENSP00000323588,9606.ENSP00000346879,9606.ENSP00000379258,9606.ENSP00000390436,9606.ENSP00000392094,9606.ENSP00000442954,9606.ENSP00000497759	MKKS,FOXF1,TXNL4A,DISP1,SOX2,NKX2-1,GLI3,GLI2,EFTUD2,APC2,FOXC2
Monarch	HP:0008736	Hypoplasia of penis	11	387	0.97	4e-05	9606.ENSP00000246062,9606.ENSP00000266079,9606.ENSP00000284476,9606.ENSP00000315379,9606.ENSP00000317123,9606.ENSP00000323588,9606.ENSP00000324122,9606.ENSP00000332353,9606.ENSP00000351832,9606.ENSP00000379258,9606.ENSP00000390436	MKKS,PRPF6,DISP1,PRPF3,SNRNP200,SOX2,PRPF31,PTCH1,RAB3GAP2,GLI3,GLI2
Monarch	HP:0011014	Abnormal glucose homeostasis	13	527	0.91	4e-05	9606.ENSP00000246062,9606.ENSP00000266079,9606.ENSP00000284476,9606.ENSP00000315379,9606.ENSP00000317123,9606.ENSP00000323588,9606.ENSP00000324122,9606.ENSP00000332353,9606.ENSP00000379258,9606.ENSP00000390436,9606.ENSP00000442954,9606.ENSP00000480291,9606.ENSP00000497759	MKKS,PRPF6,DISP1,PRPF3,SNRNP200,SOX2,PRPF31,PTCH1,GLI3,GLI2,APC2,HNF1B,FOXC2
Monarch	HP:0002589	Gastrointestinal atresia	6	68	1.46	9.74e-05	9606.ENSP00000262426,9606.ENSP00000284476,9606.ENSP00000323588,9606.ENSP00000332353,9606.ENSP00000390436,9606.ENSP00000392094	FOXF1,DISP1,SOX2,PTCH1,GLI2,EFTUD2
Monarch	HP:0410030	Cleft lip	8	183	1.16	0.0001	9606.ENSP00000262426,9606.ENSP00000269601,9606.ENSP00000284476,9606.ENSP00000332353,9606.ENSP00000379258,9606.ENSP00000390436,9606.ENSP00000414521,9606.ENSP00000497759	FOXF1,TXNL4A,DISP1,PTCH1,GLI3,GLI2,MID1,FOXC2
Monarch	HP:0000463	Anteverted nares	11	461	0.89	0.00012	9606.ENSP00000266079,9606.ENSP00000284476,9606.ENSP00000315379,9606.ENSP00000317123,9606.ENSP00000324122,9606.ENSP00000332353,9606.ENSP00000351832,9606.ENSP00000379258,9606.ENSP00000390436,9606.ENSP00000392094,9606.ENSP00000414521	PRPF6,DISP1,PRPF3,SNRNP200,PRPF31,PTCH1,RAB3GAP2,GLI3,GLI2,EFTUD2,MID1
Monarch	HP:0000365	Hearing impairment	17	1288	0.64	0.00014	9606.ENSP00000246062,9606.ENSP00000266079,9606.ENSP00000269601,9606.ENSP00000284476,9606.ENSP00000315379,9606.ENSP00000317123,9606.ENSP00000323588,9606.ENSP00000324122,9606.ENSP00000328181,9606.ENSP00000332353,9606.ENSP00000346879,9606.ENSP00000351832,9606.ENSP00000379258,9606.ENSP00000390436,9606.ENSP00000392094,9606.ENSP00000442954,9606.ENSP00000480291	MKKS,PRPF6,TXNL4A,DISP1,PRPF3,SNRNP200,SOX2,PRPF31,NOG,PTCH1,NKX2-1,RAB3GAP2,GLI3,GLI2,EFTUD2,APC2,HNF1B
Monarch	HP:0005288	Abnormal nostril morphology	11	471	0.88	0.00014	9606.ENSP00000266079,9606.ENSP00000284476,9606.ENSP00000315379,9606.ENSP00000317123,9606.ENSP00000324122,9606.ENSP00000332353,9606.ENSP00000351832,9606.ENSP00000379258,9606.ENSP00000390436,9606.ENSP00000392094,9606.ENSP00000414521	PRPF6,DISP1,PRPF3,SNRNP200,PRPF31,PTCH1,RAB3GAP2,GLI3,GLI2,EFTUD2,MID1
Monarch	HP:0000204	Cleft upper lip	7	144	1.2	0.00021	9606.ENSP00000269601,9606.ENSP00000284476,9606.ENSP00000332353,9606.ENSP00000379258,9606.ENSP00000390436,9606.ENSP00000414521,9606.ENSP00000497759	TXNL4A,DISP1,PTCH1,GLI3,GLI2,MID1,FOXC2
Monarch	HP:0031704	Abnormal ear physiology	17	1362	0.61	0.00023	9606.ENSP00000246062,9606.ENSP00000266079,9606.ENSP00000269601,9606.ENSP00000284476,9606.ENSP00000315379,9606.ENSP00000317123,9606.ENSP00000323588,9606.ENSP00000324122,9606.ENSP00000328181,9606.ENSP00000332353,9606.ENSP00000346879,9606.ENSP00000351832,9606.ENSP00000379258,9606.ENSP00000390436,9606.ENSP00000392094,9606.ENSP00000442954,9606.ENSP00000480291	MKKS,PRPF6,TXNL4A,DISP1,PRPF3,SNRNP200,SOX2,PRPF31,NOG,PTCH1,NKX2-1,RAB3GAP2,GLI3,GLI2,EFTUD2,APC2,HNF1B
Monarch	HP:0000818	Abnormality of the endocrine system	15	1070	0.66	0.0003	9606.ENSP00000246062,9606.ENSP00000266079,9606.ENSP00000284476,9606.ENSP00000315379,9606.ENSP00000317123,9606.ENSP00000323588,9606.ENSP00000324122,9606.ENSP00000332353,9606.ENSP00000346879,9606.ENSP00000351832,9606.ENSP00000379258,9606.ENSP00000390436,9606.ENSP00000442954,9606.ENSP00000480291,9606.ENSP00000497759	MKKS,PRPF6,DISP1,PRPF3,SNRNP200,SOX2,PRPF31,PTCH1,NKX2-1,RAB3GAP2,GLI3,GLI2,APC2,HNF1B,FOXC2
Monarch	HP:0000035	Abnormal testis morphology	13	793	0.73	0.00032	9606.ENSP00000246062,9606.ENSP00000266079,9606.ENSP00000284476,9606.ENSP00000315379,9606.ENSP00000317123,9606.ENSP00000323588,9606.ENSP00000324122,9606.ENSP00000332353,9606.ENSP00000351832,9606.ENSP00000379258,9606.ENSP00000390436,9606.ENSP00000414521,9606.ENSP00000442954	MKKS,PRPF6,DISP1,PRPF3,SNRNP200,SOX2,PRPF31,PTCH1,RAB3GAP2,GLI3,GLI2,MID1,APC2
Monarch	HP:0008373	Puberty and gonadal disorders	11	536	0.83	0.00032	9606.ENSP00000246062,9606.ENSP00000266079,9606.ENSP00000284476,9606.ENSP00000315379,9606.ENSP00000317123,9606.ENSP00000323588,9606.ENSP00000324122,9606.ENSP00000332353,9606.ENSP00000351832,9606.ENSP00000379258,9606.ENSP00000390436	MKKS,PRPF6,DISP1,PRPF3,SNRNP200,SOX2,PRPF31,PTCH1,RAB3GAP2,GLI3,GLI2
Monarch	HP:0001713	Abnormal cardiac ventricle morphology	11	547	0.82	0.00037	9606.ENSP00000246062,9606.ENSP00000262426,9606.ENSP00000269601,9606.ENSP00000284476,9606.ENSP00000323588,9606.ENSP00000346879,9606.ENSP00000379258,9606.ENSP00000390436,9606.ENSP00000392094,9606.ENSP00000442954,9606.ENSP00000497759	MKKS,FOXF1,TXNL4A,DISP1,SOX2,NKX2-1,GLI3,GLI2,EFTUD2,APC2,FOXC2
Monarch	HP:0000322	Short philtrum	7	165	1.14	0.00038	9606.ENSP00000269601,9606.ENSP00000284476,9606.ENSP00000328181,9606.ENSP00000332353,9606.ENSP00000351832,9606.ENSP00000379258,9606.ENSP00000390436	TXNL4A,DISP1,NOG,PTCH1,RAB3GAP2,GLI3,GLI2
Monarch	HP:0000453	Choanal atresia	6	101	1.29	0.00038	9606.ENSP00000269601,9606.ENSP00000284476,9606.ENSP00000332353,9606.ENSP00000379258,9606.ENSP00000390436,9606.ENSP00000392094	TXNL4A,DISP1,PTCH1,GLI3,GLI2,EFTUD2
Monarch	HP:0000135	Hypogonadism	9	343	0.94	0.00041	9606.ENSP00000246062,9606.ENSP00000266079,9606.ENSP00000315379,9606.ENSP00000317123,9606.ENSP00000323588,9606.ENSP00000324122,9606.ENSP00000332353,9606.ENSP00000351832,9606.ENSP00000390436	MKKS,PRPF6,PRPF3,SNRNP200,SOX2,PRPF31,PTCH1,RAB3GAP2,GLI2
Monarch	HP:0000824	Decreased response to growth hormone stimulation test	6	107	1.27	0.00044	9606.ENSP00000284476,9606.ENSP00000323588,9606.ENSP00000332353,9606.ENSP00000346879,9606.ENSP00000379258,9606.ENSP00000390436	DISP1,SOX2,PTCH1,NKX2-1,GLI3,GLI2
Monarch	HP:0004378	Abnormality of the anus	7	178	1.11	0.0005	9606.ENSP00000246062,9606.ENSP00000262426,9606.ENSP00000284476,9606.ENSP00000332353,9606.ENSP00000379258,9606.ENSP00000390436,9606.ENSP00000414521	MKKS,FOXF1,DISP1,PTCH1,GLI3,GLI2,MID1
Monarch	HP:0031703	Abnormal ear morphology	16	1320	0.6	0.00052	9606.ENSP00000246062,9606.ENSP00000262426,9606.ENSP00000266079,9606.ENSP00000269601,9606.ENSP00000284476,9606.ENSP00000315379,9606.ENSP00000317123,9606.ENSP00000324122,9606.ENSP00000328181,9606.ENSP00000332353,9606.ENSP00000346879,9606.ENSP00000351832,9606.ENSP00000379258,9606.ENSP00000390436,9606.ENSP00000392094,9606.ENSP00000442954	MKKS,FOXF1,PRPF6,TXNL4A,DISP1,PRPF3,SNRNP200,PRPF31,NOG,PTCH1,NKX2-1,RAB3GAP2,GLI3,GLI2,EFTUD2,APC2
Monarch	HP:0008678	Renal hypoplasia/aplasia	8	264	1	0.00053	9606.ENSP00000246062,9606.ENSP00000269601,9606.ENSP00000284476,9606.ENSP00000332353,9606.ENSP00000379258,9606.ENSP00000390436,9606.ENSP00000442954,9606.ENSP00000480291	MKKS,TXNL4A,DISP1,PTCH1,GLI3,GLI2,APC2,HNF1B
Monarch	HP:0011603	Congenital malformation of the great arteries	9	371	0.9	0.00065	9606.ENSP00000246062,9606.ENSP00000262426,9606.ENSP00000284476,9606.ENSP00000323588,9606.ENSP00000332353,9606.ENSP00000379258,9606.ENSP00000390436,9606.ENSP00000442954,9606.ENSP00000497759	MKKS,FOXF1,DISP1,SOX2,PTCH1,GLI3,GLI2,APC2,FOXC2
Monarch	HP:0031073	Abnormal response to endocrine stimulation test	6	118	1.22	0.00065	9606.ENSP00000284476,9606.ENSP00000323588,9606.ENSP00000332353,9606.ENSP00000346879,9606.ENSP00000379258,9606.ENSP00000390436	DISP1,SOX2,PTCH1,NKX2-1,GLI3,GLI2
Monarch	HP:0001274	Agenesis of corpus callosum	8	275	0.98	0.00066	9606.ENSP00000284476,9606.ENSP00000323588,9606.ENSP00000332353,9606.ENSP00000346879,9606.ENSP00000351832,9606.ENSP00000379258,9606.ENSP00000390436,9606.ENSP00000414521	DISP1,SOX2,PTCH1,NKX2-1,RAB3GAP2,GLI3,GLI2,MID1
Monarch	HP:0000175	Cleft palate	11	617	0.77	0.00072	9606.ENSP00000246062,9606.ENSP00000262426,9606.ENSP00000269601,9606.ENSP00000284476,9606.ENSP00000323588,9606.ENSP00000332353,9606.ENSP00000379258,9606.ENSP00000390436,9606.ENSP00000392094,9606.ENSP00000414521,9606.ENSP00000497759	MKKS,FOXF1,TXNL4A,DISP1,SOX2,PTCH1,GLI3,GLI2,EFTUD2,MID1,FOXC2
Monarch	HP:0000871	Panhypopituitarism	4	28	1.67	0.00072	9606.ENSP00000284476,9606.ENSP00000332353,9606.ENSP00000379258,9606.ENSP00000390436	DISP1,PTCH1,GLI3,GLI2
Monarch	HP:0001360	Holoprosencephaly	5	69	1.38	0.00081	9606.ENSP00000284476,9606.ENSP00000323588,9606.ENSP00000332353,9606.ENSP00000379258,9606.ENSP00000390436	DISP1,SOX2,PTCH1,GLI3,GLI2
Monarch	HP:0000047	Hypospadias	8	290	0.96	0.00084	9606.ENSP00000246062,9606.ENSP00000262426,9606.ENSP00000323588,9606.ENSP00000346879,9606.ENSP00000379258,9606.ENSP00000414521,9606.ENSP00000442954,9606.ENSP00000480291	MKKS,FOXF1,SOX2,NKX2-1,GLI3,MID1,APC2,HNF1B
Monarch	HP:0001636	Tetralogy of Fallot	6	128	1.19	0.00084	9606.ENSP00000246062,9606.ENSP00000262426,9606.ENSP00000284476,9606.ENSP00000332353,9606.ENSP00000390436,9606.ENSP00000497759	MKKS,FOXF1,DISP1,PTCH1,GLI2,FOXC2
Monarch	HP:0100006	Neoplasm of the central nervous system	6	128	1.19	0.00084	9606.ENSP00000284476,9606.ENSP00000323588,9606.ENSP00000332353,9606.ENSP00000379258,9606.ENSP00000390436,9606.ENSP00000442954	DISP1,SOX2,PTCH1,GLI3,GLI2,APC2
Monarch	HP:0004397	Ectopic anus	5	71	1.36	0.00085	9606.ENSP00000246062,9606.ENSP00000284476,9606.ENSP00000332353,9606.ENSP00000379258,9606.ENSP00000390436	MKKS,DISP1,PTCH1,GLI3,GLI2
Monarch	HP:0007375	Abnormal septum pellucidum morphology	6	131	1.18	0.00089	9606.ENSP00000284476,9606.ENSP00000323588,9606.ENSP00000332353,9606.ENSP00000346879,9606.ENSP00000390436,9606.ENSP00000442954	DISP1,SOX2,PTCH1,NKX2-1,GLI2,APC2
Monarch	HP:0009800	Maternal diabetes	4	31	1.63	0.0009	9606.ENSP00000284476,9606.ENSP00000323588,9606.ENSP00000332353,9606.ENSP00000390436	DISP1,SOX2,PTCH1,GLI2
Monarch	HP:0000080	Abnormality of reproductive system physiology	11	659	0.74	0.0011	9606.ENSP00000246062,9606.ENSP00000266079,9606.ENSP00000315379,9606.ENSP00000317123,9606.ENSP00000323588,9606.ENSP00000324122,9606.ENSP00000332353,9606.ENSP00000351832,9606.ENSP00000390436,9606.ENSP00000442954,9606.ENSP00000480291	MKKS,PRPF6,PRPF3,SNRNP200,SOX2,PRPF31,PTCH1,RAB3GAP2,GLI2,APC2,HNF1B
Monarch	HP:0000830	Anterior hypopituitarism	6	141	1.15	0.0011	9606.ENSP00000284476,9606.ENSP00000323588,9606.ENSP00000332353,9606.ENSP00000346879,9606.ENSP00000379258,9606.ENSP00000390436	DISP1,SOX2,PTCH1,NKX2-1,GLI3,GLI2
Monarch	HP:0008609	Morphological abnormality of the middle ear	4	34	1.59	0.0011	9606.ENSP00000328181,9606.ENSP00000346879,9606.ENSP00000392094,9606.ENSP00000442954	NOG,NKX2-1,EFTUD2,APC2
Monarch	HP:0010442	Polydactyly	7	215	1.03	0.0011	9606.ENSP00000246062,9606.ENSP00000284476,9606.ENSP00000323588,9606.ENSP00000332353,9606.ENSP00000379258,9606.ENSP00000390436,9606.ENSP00000392094	MKKS,DISP1,SOX2,PTCH1,GLI3,GLI2,EFTUD2
Monarch	HP:0012337	Abnormal homeostasis	15	1275	0.59	0.0011	9606.ENSP00000246062,9606.ENSP00000262426,9606.ENSP00000266079,9606.ENSP00000284476,9606.ENSP00000315379,9606.ENSP00000317123,9606.ENSP00000323588,9606.ENSP00000324122,9606.ENSP00000332353,9606.ENSP00000346879,9606.ENSP00000379258,9606.ENSP00000390436,9606.ENSP00000442954,9606.ENSP00000480291,9606.ENSP00000497759	MKKS,FOXF1,PRPF6,DISP1,PRPF3,SNRNP200,SOX2,PRPF31,PTCH1,NKX2-1,GLI3,GLI2,APC2,HNF1B,FOXC2
Monarch	HP:0002247	Duodenal atresia	4	35	1.57	0.0012	9606.ENSP00000262426,9606.ENSP00000284476,9606.ENSP00000332353,9606.ENSP00000390436	FOXF1,DISP1,PTCH1,GLI2
Monarch	HP:0009738	Abnormal antihelix morphology	4	37	1.55	0.0014	9606.ENSP00000284476,9606.ENSP00000351832,9606.ENSP00000390436,9606.ENSP00000392094	DISP1,RAB3GAP2,GLI2,EFTUD2
Monarch	HP:0000405	Conductive hearing impairment	8	339	0.89	0.0018	9606.ENSP00000266079,9606.ENSP00000269601,9606.ENSP00000315379,9606.ENSP00000317123,9606.ENSP00000324122,9606.ENSP00000328181,9606.ENSP00000392094,9606.ENSP00000442954	PRPF6,TXNL4A,PRPF3,SNRNP200,PRPF31,NOG,EFTUD2,APC2
Monarch	HP:0000821	Hypothyroidism	7	239	0.98	0.0018	9606.ENSP00000284476,9606.ENSP00000332353,9606.ENSP00000346879,9606.ENSP00000379258,9606.ENSP00000390436,9606.ENSP00000442954,9606.ENSP00000480291	DISP1,PTCH1,NKX2-1,GLI3,GLI2,APC2,HNF1B
Monarch	HP:0000598	Abnormality of the ear	18	1919	0.49	0.0019	9606.ENSP00000246062,9606.ENSP00000262426,9606.ENSP00000266079,9606.ENSP00000269601,9606.ENSP00000284476,9606.ENSP00000315379,9606.ENSP00000317123,9606.ENSP00000323588,9606.ENSP00000324122,9606.ENSP00000328181,9606.ENSP00000332353,9606.ENSP00000346879,9606.ENSP00000351832,9606.ENSP00000379258,9606.ENSP00000390436,9606.ENSP00000392094,9606.ENSP00000442954,9606.ENSP00000480291	MKKS,FOXF1,PRPF6,TXNL4A,DISP1,PRPF3,SNRNP200,SOX2,PRPF31,NOG,PTCH1,NKX2-1,RAB3GAP2,GLI3,GLI2,EFTUD2,APC2,HNF1B
Monarch	HP:0011452	Functional abnormality of the middle ear	8	342	0.89	0.0019	9606.ENSP00000266079,9606.ENSP00000269601,9606.ENSP00000315379,9606.ENSP00000317123,9606.ENSP00000324122,9606.ENSP00000328181,9606.ENSP00000392094,9606.ENSP00000442954	PRPF6,TXNL4A,PRPF3,SNRNP200,PRPF31,NOG,EFTUD2,APC2
Monarch	HP:0000431	Wide nasal bridge	9	463	0.8	0.0021	9606.ENSP00000266079,9606.ENSP00000269601,9606.ENSP00000315379,9606.ENSP00000317123,9606.ENSP00000324122,9606.ENSP00000332353,9606.ENSP00000351832,9606.ENSP00000379258,9606.ENSP00000414521	PRPF6,TXNL4A,PRPF3,SNRNP200,PRPF31,PTCH1,RAB3GAP2,GLI3,MID1
Monarch	HP:0003196	Short nose	7	249	0.97	0.0021	9606.ENSP00000269601,9606.ENSP00000284476,9606.ENSP00000332353,9606.ENSP00000351832,9606.ENSP00000379258,9606.ENSP00000390436,9606.ENSP00000392094	TXNL4A,DISP1,PTCH1,RAB3GAP2,GLI3,GLI2,EFTUD2
Monarch	HP:0001627	Abnormal heart morphology	14	1206	0.58	0.0022	9606.ENSP00000246062,9606.ENSP00000262426,9606.ENSP00000269601,9606.ENSP00000284476,9606.ENSP00000323588,9606.ENSP00000332353,9606.ENSP00000346879,9606.ENSP00000351832,9606.ENSP00000379258,9606.ENSP00000390436,9606.ENSP00000392094,9606.ENSP00000414521,9606.ENSP00000442954,9606.ENSP00000497759	MKKS,FOXF1,TXNL4A,DISP1,SOX2,PTCH1,NKX2-1,RAB3GAP2,GLI3,GLI2,EFTUD2,MID1,APC2,FOXC2
Monarch	HP:0009924	Aplasia/Hypoplasia involving the nose	5	95	1.24	0.0022	9606.ENSP00000269601,9606.ENSP00000284476,9606.ENSP00000328181,9606.ENSP00000332353,9606.ENSP00000390436	TXNL4A,DISP1,NOG,PTCH1,GLI2
Monarch	HP:0000104	Renal agenesis	6	167	1.07	0.0023	9606.ENSP00000284476,9606.ENSP00000332353,9606.ENSP00000379258,9606.ENSP00000390436,9606.ENSP00000442954,9606.ENSP00000480291	DISP1,PTCH1,GLI3,GLI2,APC2,HNF1B
Monarch	HP:0000422	Abnormal nasal bridge morphology	12	897	0.64	0.0025	9606.ENSP00000246062,9606.ENSP00000266079,9606.ENSP00000269601,9606.ENSP00000284476,9606.ENSP00000315379,9606.ENSP00000317123,9606.ENSP00000324122,9606.ENSP00000332353,9606.ENSP00000351832,9606.ENSP00000379258,9606.ENSP00000390436,9606.ENSP00000414521	MKKS,PRPF6,TXNL4A,DISP1,PRPF3,SNRNP200,PRPF31,PTCH1,RAB3GAP2,GLI3,GLI2,MID1
Monarch	HP:0000407	Sensorineural hearing impairment	11	753	0.68	0.0026	9606.ENSP00000266079,9606.ENSP00000284476,9606.ENSP00000315379,9606.ENSP00000317123,9606.ENSP00000323588,9606.ENSP00000324122,9606.ENSP00000328181,9606.ENSP00000332353,9606.ENSP00000346879,9606.ENSP00000379258,9606.ENSP00000390436	PRPF6,DISP1,PRPF3,SNRNP200,SOX2,PRPF31,NOG,PTCH1,NKX2-1,GLI3,GLI2
Monarch	HP:0000370	Abnormality of the middle ear	9	490	0.78	0.0027	9606.ENSP00000266079,9606.ENSP00000269601,9606.ENSP00000315379,9606.ENSP00000317123,9606.ENSP00000324122,9606.ENSP00000328181,9606.ENSP00000346879,9606.ENSP00000392094,9606.ENSP00000442954	PRPF6,TXNL4A,PRPF3,SNRNP200,PRPF31,NOG,NKX2-1,EFTUD2,APC2
Monarch	HP:0000772	Abnormal rib morphology	7	262	0.94	0.0027	9606.ENSP00000262426,9606.ENSP00000284476,9606.ENSP00000323588,9606.ENSP00000328181,9606.ENSP00000332353,9606.ENSP00000379258,9606.ENSP00000390436	FOXF1,DISP1,SOX2,NOG,PTCH1,GLI3,GLI2
Monarch	HP:0004478	Ethmoidal encephalocele	3	14	1.85	0.0027	9606.ENSP00000284476,9606.ENSP00000332353,9606.ENSP00000390436	DISP1,PTCH1,GLI2
Monarch	HP:0005105	Abnormal nasal morphology	14	1245	0.57	0.0027	9606.ENSP00000246062,9606.ENSP00000266079,9606.ENSP00000269601,9606.ENSP00000284476,9606.ENSP00000315379,9606.ENSP00000317123,9606.ENSP00000324122,9606.ENSP00000328181,9606.ENSP00000332353,9606.ENSP00000351832,9606.ENSP00000379258,9606.ENSP00000390436,9606.ENSP00000392094,9606.ENSP00000414521	MKKS,PRPF6,TXNL4A,DISP1,PRPF3,SNRNP200,PRPF31,NOG,PTCH1,RAB3GAP2,GLI3,GLI2,EFTUD2,MID1
Monarch	HP:0010644	Midnasal stenosis	3	14	1.85	0.0027	9606.ENSP00000284476,9606.ENSP00000332353,9606.ENSP00000390436	DISP1,PTCH1,GLI2
Monarch	HP:0031913	Rhombencephalosynapsis	3	14	1.85	0.0027	9606.ENSP00000284476,9606.ENSP00000332353,9606.ENSP00000390436	DISP1,PTCH1,GLI2
Monarch	HP:0010662	Abnormality of the diencephalon	5	104	1.2	0.0029	9606.ENSP00000284476,9606.ENSP00000323588,9606.ENSP00000332353,9606.ENSP00000379258,9606.ENSP00000390436	DISP1,SOX2,PTCH1,GLI3,GLI2
Monarch	HP:0000873	Diabetes insipidus	4	50	1.42	0.003	9606.ENSP00000284476,9606.ENSP00000323588,9606.ENSP00000332353,9606.ENSP00000390436	DISP1,SOX2,PTCH1,GLI2
Monarch	HP:0001680	Coarctation of aorta	5	105	1.19	0.003	9606.ENSP00000262426,9606.ENSP00000284476,9606.ENSP00000332353,9606.ENSP00000379258,9606.ENSP00000390436	FOXF1,DISP1,PTCH1,GLI3,GLI2
Monarch	HP:0012732	Anorectal anomaly	7	274	0.92	0.003	9606.ENSP00000246062,9606.ENSP00000262426,9606.ENSP00000284476,9606.ENSP00000332353,9606.ENSP00000379258,9606.ENSP00000390436,9606.ENSP00000414521	MKKS,FOXF1,DISP1,PTCH1,GLI3,GLI2,MID1
Monarch	HP:0000464	Abnormality of the neck	9	510	0.76	0.0033	9606.ENSP00000246062,9606.ENSP00000262426,9606.ENSP00000284476,9606.ENSP00000328181,9606.ENSP00000332353,9606.ENSP00000346879,9606.ENSP00000351832,9606.ENSP00000390436,9606.ENSP00000497759	MKKS,FOXF1,DISP1,NOG,PTCH1,NKX2-1,RAB3GAP2,GLI2,FOXC2
Monarch	HP:0001545	Anteriorly placed anus	4	52	1.4	0.0033	9606.ENSP00000284476,9606.ENSP00000332353,9606.ENSP00000379258,9606.ENSP00000390436	DISP1,PTCH1,GLI3,GLI2
Monarch	HP:0003468	Abnormal vertebral morphology	8	387	0.83	0.0033	9606.ENSP00000262426,9606.ENSP00000284476,9606.ENSP00000323588,9606.ENSP00000328181,9606.ENSP00000332353,9606.ENSP00000379258,9606.ENSP00000390436,9606.ENSP00000442954	FOXF1,DISP1,SOX2,NOG,PTCH1,GLI3,GLI2,APC2
Monarch	HP:0100336	Bilateral cleft lip	3	16	1.79	0.0033	9606.ENSP00000284476,9606.ENSP00000332353,9606.ENSP00000390436	DISP1,PTCH1,GLI2
Monarch	HP:0000366	Abnormality of the nose	15	1470	0.53	0.0035	9606.ENSP00000246062,9606.ENSP00000266079,9606.ENSP00000269601,9606.ENSP00000284476,9606.ENSP00000315379,9606.ENSP00000317123,9606.ENSP00000323588,9606.ENSP00000324122,9606.ENSP00000328181,9606.ENSP00000332353,9606.ENSP00000351832,9606.ENSP00000379258,9606.ENSP00000390436,9606.ENSP00000392094,9606.ENSP00000414521	MKKS,PRPF6,TXNL4A,DISP1,PRPF3,SNRNP200,SOX2,PRPF31,NOG,PTCH1,RAB3GAP2,GLI3,GLI2,EFTUD2,MID1
Monarch	HP:0003549	Abnormality of connective tissue	14	1294	0.55	0.0035	9606.ENSP00000262426,9606.ENSP00000266079,9606.ENSP00000284476,9606.ENSP00000315379,9606.ENSP00000317123,9606.ENSP00000324122,9606.ENSP00000328181,9606.ENSP00000332353,9606.ENSP00000351832,9606.ENSP00000379258,9606.ENSP00000390436,9606.ENSP00000442954,9606.ENSP00000480291,9606.ENSP00000497759	FOXF1,PRPF6,DISP1,PRPF3,SNRNP200,PRPF31,NOG,PTCH1,RAB3GAP2,GLI3,GLI2,APC2,HNF1B,FOXC2
Monarch	HP:0031605	Abnormality of fundus pigmentation	5	111	1.17	0.0035	9606.ENSP00000266079,9606.ENSP00000315379,9606.ENSP00000317123,9606.ENSP00000324122,9606.ENSP00000379258	PRPF6,PRPF3,SNRNP200,PRPF31,GLI3
Monarch	HP:0010654	Aplasia of the falx cerebri	3	17	1.76	0.0036	9606.ENSP00000284476,9606.ENSP00000332353,9606.ENSP00000390436	DISP1,PTCH1,GLI2
Monarch	HP:0012806	Proboscis	3	17	1.76	0.0036	9606.ENSP00000284476,9606.ENSP00000332353,9606.ENSP00000390436	DISP1,PTCH1,GLI2
Monarch	HP:0011389	Functional abnormality of the inner ear	11	812	0.65	0.0039	9606.ENSP00000266079,9606.ENSP00000284476,9606.ENSP00000315379,9606.ENSP00000317123,9606.ENSP00000323588,9606.ENSP00000324122,9606.ENSP00000328181,9606.ENSP00000332353,9606.ENSP00000346879,9606.ENSP00000379258,9606.ENSP00000390436	PRPF6,DISP1,PRPF3,SNRNP200,SOX2,PRPF31,NOG,PTCH1,NKX2-1,GLI3,GLI2
Monarch	HP:0012110	Hypoplasia of the pons	4	56	1.37	0.0039	9606.ENSP00000284476,9606.ENSP00000332353,9606.ENSP00000390436,9606.ENSP00000442954	DISP1,PTCH1,GLI2,APC2
Monarch	HP:0000288	Abnormality of the philtrum	9	535	0.74	0.0043	9606.ENSP00000269601,9606.ENSP00000284476,9606.ENSP00000328181,9606.ENSP00000332353,9606.ENSP00000351832,9606.ENSP00000379258,9606.ENSP00000390436,9606.ENSP00000392094,9606.ENSP00000414521	TXNL4A,DISP1,NOG,PTCH1,RAB3GAP2,GLI3,GLI2,EFTUD2,MID1
Monarch	HP:0000863	Central diabetes insipidus	3	19	1.71	0.0046	9606.ENSP00000284476,9606.ENSP00000332353,9606.ENSP00000390436	DISP1,PTCH1,GLI2
Monarch	HP:0001641	Abnormal pulmonary valve morphology	4	59	1.35	0.0046	9606.ENSP00000262426,9606.ENSP00000284476,9606.ENSP00000379258,9606.ENSP00000390436	FOXF1,DISP1,GLI3,GLI2
Monarch	HP:0009932	Single naris	3	19	1.71	0.0046	9606.ENSP00000284476,9606.ENSP00000332353,9606.ENSP00000390436	DISP1,PTCH1,GLI2
Monarch	HP:0000589	Coloboma	6	205	0.98	0.0049	9606.ENSP00000284476,9606.ENSP00000323588,9606.ENSP00000332353,9606.ENSP00000351832,9606.ENSP00000379258,9606.ENSP00000390436	DISP1,SOX2,PTCH1,RAB3GAP2,GLI3,GLI2
Monarch	HP:0011787	Central hypothyroidism	4	60	1.34	0.0049	9606.ENSP00000284476,9606.ENSP00000332353,9606.ENSP00000379258,9606.ENSP00000390436	DISP1,PTCH1,GLI3,GLI2
Monarch	HP:0012210	Abnormal renal morphology	11	837	0.63	0.0049	9606.ENSP00000246062,9606.ENSP00000262426,9606.ENSP00000269601,9606.ENSP00000284476,9606.ENSP00000332353,9606.ENSP00000351832,9606.ENSP00000379258,9606.ENSP00000390436,9606.ENSP00000442954,9606.ENSP00000480291,9606.ENSP00000497759	MKKS,FOXF1,TXNL4A,DISP1,PTCH1,RAB3GAP2,GLI3,GLI2,APC2,HNF1B,FOXC2
Monarch	HP:0009914	Cyclopia	3	20	1.69	0.005	9606.ENSP00000284476,9606.ENSP00000332353,9606.ENSP00000390436	DISP1,PTCH1,GLI2
Monarch	HP:0011563	Abnormal ventriculoarterial connection	6	208	0.98	0.005	9606.ENSP00000246062,9606.ENSP00000262426,9606.ENSP00000284476,9606.ENSP00000332353,9606.ENSP00000390436,9606.ENSP00000497759	MKKS,FOXF1,DISP1,PTCH1,GLI2,FOXC2
Monarch	HP:0012718	Morphological abnormality of the gastrointestinal tract	11	845	0.63	0.005	9606.ENSP00000246062,9606.ENSP00000262426,9606.ENSP00000284476,9606.ENSP00000323588,9606.ENSP00000332353,9606.ENSP00000379258,9606.ENSP00000390436,9606.ENSP00000392094,9606.ENSP00000414521,9606.ENSP00000442954,9606.ENSP00000480291	MKKS,FOXF1,DISP1,SOX2,PTCH1,GLI3,GLI2,EFTUD2,MID1,APC2,HNF1B
Monarch	HP:0031860	Abnormal heart rate variability	3	20	1.69	0.005	9606.ENSP00000284476,9606.ENSP00000332353,9606.ENSP00000390436	DISP1,PTCH1,GLI2
Monarch	HP:0001028	Hemangioma	5	126	1.11	0.0051	9606.ENSP00000284476,9606.ENSP00000332353,9606.ENSP00000379258,9606.ENSP00000390436,9606.ENSP00000442954	DISP1,PTCH1,GLI3,GLI2,APC2
Monarch	HP:0025033	Abnormality of digestive system morphology	11	849	0.63	0.0051	9606.ENSP00000246062,9606.ENSP00000262426,9606.ENSP00000284476,9606.ENSP00000323588,9606.ENSP00000332353,9606.ENSP00000379258,9606.ENSP00000390436,9606.ENSP00000392094,9606.ENSP00000414521,9606.ENSP00000442954,9606.ENSP00000480291	MKKS,FOXF1,DISP1,SOX2,PTCH1,GLI3,GLI2,EFTUD2,MID1,APC2,HNF1B
Monarch	HP:0000902	Rib fusion	3	21	1.67	0.0054	9606.ENSP00000262426,9606.ENSP00000323588,9606.ENSP00000379258	FOXF1,SOX2,GLI3
Monarch	HP:0001539	Omphalocele	4	64	1.31	0.0056	9606.ENSP00000262426,9606.ENSP00000284476,9606.ENSP00000332353,9606.ENSP00000390436	FOXF1,DISP1,PTCH1,GLI2
Monarch	HP:0010609	Skin tags	4	65	1.31	0.0058	9606.ENSP00000269601,9606.ENSP00000332353,9606.ENSP00000379258,9606.ENSP00000392094	TXNL4A,PTCH1,GLI3,EFTUD2
Monarch	HP:0000174	Abnormal palate morphology	12	1035	0.58	0.0059	9606.ENSP00000246062,9606.ENSP00000262426,9606.ENSP00000269601,9606.ENSP00000284476,9606.ENSP00000323588,9606.ENSP00000332353,9606.ENSP00000351832,9606.ENSP00000379258,9606.ENSP00000390436,9606.ENSP00000392094,9606.ENSP00000414521,9606.ENSP00000497759	MKKS,FOXF1,TXNL4A,DISP1,SOX2,PTCH1,RAB3GAP2,GLI3,GLI2,EFTUD2,MID1,FOXC2
Monarch	HP:0006315	Solitary median maxillary central incisor	3	22	1.65	0.0059	9606.ENSP00000284476,9606.ENSP00000332353,9606.ENSP00000390436	DISP1,PTCH1,GLI2
Monarch	HP:0040327	Abnormal morphology of the olfactory bulb	3	22	1.65	0.0059	9606.ENSP00000284476,9606.ENSP00000332353,9606.ENSP00000390436	DISP1,PTCH1,GLI2
Monarch	HP:0000119	Abnormality of the genitourinary system	18	2189	0.43	0.006	9606.ENSP00000246062,9606.ENSP00000262426,9606.ENSP00000266079,9606.ENSP00000269601,9606.ENSP00000284476,9606.ENSP00000315379,9606.ENSP00000317123,9606.ENSP00000323588,9606.ENSP00000324122,9606.ENSP00000332353,9606.ENSP00000346879,9606.ENSP00000351832,9606.ENSP00000379258,9606.ENSP00000390436,9606.ENSP00000414521,9606.ENSP00000442954,9606.ENSP00000480291,9606.ENSP00000497759	MKKS,FOXF1,PRPF6,TXNL4A,DISP1,PRPF3,SNRNP200,SOX2,PRPF31,PTCH1,NKX2-1,RAB3GAP2,GLI3,GLI2,MID1,APC2,HNF1B,FOXC2
Monarch	HP:0000177	Abnormal upper lip morphology	10	720	0.66	0.0061	9606.ENSP00000269601,9606.ENSP00000284476,9606.ENSP00000328181,9606.ENSP00000332353,9606.ENSP00000351832,9606.ENSP00000379258,9606.ENSP00000390436,9606.ENSP00000392094,9606.ENSP00000414521,9606.ENSP00000497759	TXNL4A,DISP1,NOG,PTCH1,RAB3GAP2,GLI3,GLI2,EFTUD2,MID1,FOXC2
Monarch	HP:0002270	Abnormality of the autonomic nervous system	6	221	0.95	0.0061	9606.ENSP00000246062,9606.ENSP00000262426,9606.ENSP00000284476,9606.ENSP00000332353,9606.ENSP00000390436,9606.ENSP00000442954	MKKS,FOXF1,DISP1,PTCH1,GLI2,APC2
Monarch	HP:0000193	Bifid uvula	5	135	1.08	0.0062	9606.ENSP00000269601,9606.ENSP00000284476,9606.ENSP00000332353,9606.ENSP00000379258,9606.ENSP00000390436	TXNL4A,DISP1,PTCH1,GLI3,GLI2
Monarch	HP:0000271	Abnormality of the face	20	2641	0.4	0.0062	9606.ENSP00000246062,9606.ENSP00000262426,9606.ENSP00000266079,9606.ENSP00000269601,9606.ENSP00000284476,9606.ENSP00000315379,9606.ENSP00000317123,9606.ENSP00000323588,9606.ENSP00000324122,9606.ENSP00000328181,9606.ENSP00000332353,9606.ENSP00000346879,9606.ENSP00000351832,9606.ENSP00000379258,9606.ENSP00000390436,9606.ENSP00000392094,9606.ENSP00000414521,9606.ENSP00000442954,9606.ENSP00000480291,…	MKKS,FOXF1,PRPF6,TXNL4A,DISP1,PRPF3,SNRNP200,SOX2,PRPF31,NOG,PTCH1,NKX2-1,RAB3GAP2,GLI3,GLI2,EFTUD2,MID1,APC2,HNF1B,FOXC2
Monarch	HP:0008501	Median cleft lip and palate	3	23	1.63	0.0062	9606.ENSP00000284476,9606.ENSP00000332353,9606.ENSP00000390436	DISP1,PTCH1,GLI2
Monarch	HP:0007301	Oromotor apraxia	3	24	1.61	0.0066	9606.ENSP00000284476,9606.ENSP00000332353,9606.ENSP00000390436	DISP1,PTCH1,GLI2
Monarch	HP:0001626	Abnormality of the cardiovascular system	19	2438	0.41	0.0067	9606.ENSP00000246062,9606.ENSP00000262426,9606.ENSP00000266079,9606.ENSP00000269601,9606.ENSP00000284476,9606.ENSP00000315379,9606.ENSP00000317123,9606.ENSP00000323588,9606.ENSP00000324122,9606.ENSP00000332353,9606.ENSP00000346879,9606.ENSP00000351832,9606.ENSP00000379258,9606.ENSP00000389714,9606.ENSP00000390436,9606.ENSP00000392094,9606.ENSP00000414521,9606.ENSP00000442954,9606.ENSP00000497759	MKKS,FOXF1,PRPF6,TXNL4A,DISP1,PRPF3,SNRNP200,SOX2,PRPF31,PTCH1,NKX2-1,RAB3GAP2,GLI3,CTNNA3,GLI2,EFTUD2,MID1,APC2,FOXC2
Monarch	HP:0005918	Abnormal finger phalanx morphology	9	589	0.7	0.0067	9606.ENSP00000246062,9606.ENSP00000284476,9606.ENSP00000328181,9606.ENSP00000332353,9606.ENSP00000351832,9606.ENSP00000379258,9606.ENSP00000390436,9606.ENSP00000392094,9606.ENSP00000442954	MKKS,DISP1,NOG,PTCH1,RAB3GAP2,GLI3,GLI2,EFTUD2,APC2
Monarch	HP:0012252	Abnormal respiratory system morphology	12	1067	0.57	0.0071	9606.ENSP00000246062,9606.ENSP00000262426,9606.ENSP00000284476,9606.ENSP00000323588,9606.ENSP00000332353,9606.ENSP00000346879,9606.ENSP00000351832,9606.ENSP00000379258,9606.ENSP00000390436,9606.ENSP00000414521,9606.ENSP00000442954,9606.ENSP00000497759	MKKS,FOXF1,DISP1,SOX2,PTCH1,NKX2-1,RAB3GAP2,GLI3,GLI2,MID1,APC2,FOXC2
Monarch	HP:0008368	Tarsal synostosis	3	25	1.6	0.0072	9606.ENSP00000246062,9606.ENSP00000328181,9606.ENSP00000379258	MKKS,NOG,GLI3
Monarch	HP:0012650	Perisylvian polymicrogyria	3	25	1.6	0.0072	9606.ENSP00000284476,9606.ENSP00000332353,9606.ENSP00000390436	DISP1,PTCH1,GLI2
Monarch	HP:0005978	Type II diabetes mellitus	5	145	1.05	0.0077	9606.ENSP00000266079,9606.ENSP00000315379,9606.ENSP00000317123,9606.ENSP00000324122,9606.ENSP00000480291	PRPF6,PRPF3,SNRNP200,PRPF31,HNF1B
Monarch	HP:0010650	Hypoplasia of the premaxilla	2	3	2.34	0.0077	9606.ENSP00000332353,9606.ENSP00000390436	PTCH1,GLI2
Monarch	HP:0010756	Aplasia/Hypoplasia of the premaxilla	2	3	2.34	0.0077	9606.ENSP00000332353,9606.ENSP00000390436	PTCH1,GLI2
Monarch	HP:0000568	Microphthalmia	6	239	0.92	0.0082	9606.ENSP00000284476,9606.ENSP00000323588,9606.ENSP00000332353,9606.ENSP00000351832,9606.ENSP00000379258,9606.ENSP00000390436	DISP1,SOX2,PTCH1,RAB3GAP2,GLI3,GLI2
Monarch	HP:0001574	Abnormality of the integument	18	2266	0.42	0.0082	9606.ENSP00000246062,9606.ENSP00000266079,9606.ENSP00000269601,9606.ENSP00000284476,9606.ENSP00000315379,9606.ENSP00000317123,9606.ENSP00000323588,9606.ENSP00000324122,9606.ENSP00000328181,9606.ENSP00000332353,9606.ENSP00000351832,9606.ENSP00000379258,9606.ENSP00000390436,9606.ENSP00000392094,9606.ENSP00000414521,9606.ENSP00000442954,9606.ENSP00000480291,9606.ENSP00000497759	MKKS,PRPF6,TXNL4A,DISP1,PRPF3,SNRNP200,SOX2,PRPF31,NOG,PTCH1,RAB3GAP2,GLI3,GLI2,EFTUD2,MID1,APC2,HNF1B,FOXC2
Monarch	HP:0002683	Abnormal calvaria morphology	10	762	0.63	0.0083	9606.ENSP00000262426,9606.ENSP00000284476,9606.ENSP00000323588,9606.ENSP00000332353,9606.ENSP00000351832,9606.ENSP00000379258,9606.ENSP00000390436,9606.ENSP00000392094,9606.ENSP00000414521,9606.ENSP00000442954	FOXF1,DISP1,SOX2,PTCH1,RAB3GAP2,GLI3,GLI2,EFTUD2,MID1,APC2
Monarch	HP:0010651	Abnormal meningeal morphology	5	148	1.05	0.0083	9606.ENSP00000284476,9606.ENSP00000332353,9606.ENSP00000379258,9606.ENSP00000390436,9606.ENSP00000497759	DISP1,PTCH1,GLI3,GLI2,FOXC2
Monarch	HP:0001249	Intellectual disability	15	1656	0.47	0.0085	9606.ENSP00000246062,9606.ENSP00000266079,9606.ENSP00000284476,9606.ENSP00000315379,9606.ENSP00000317123,9606.ENSP00000323588,9606.ENSP00000324122,9606.ENSP00000332353,9606.ENSP00000346879,9606.ENSP00000351832,9606.ENSP00000379258,9606.ENSP00000390436,9606.ENSP00000392094,9606.ENSP00000442954,9606.ENSP00000480291	MKKS,PRPF6,DISP1,PRPF3,SNRNP200,SOX2,PRPF31,PTCH1,NKX2-1,RAB3GAP2,GLI3,GLI2,EFTUD2,APC2,HNF1B
Monarch	HP:0001631	Atrial septal defect	7	353	0.81	0.0086	9606.ENSP00000246062,9606.ENSP00000262426,9606.ENSP00000269601,9606.ENSP00000346879,9606.ENSP00000379258,9606.ENSP00000392094,9606.ENSP00000442954	MKKS,FOXF1,TXNL4A,NKX2-1,GLI3,EFTUD2,APC2
Monarch	HP:0000028	Cryptorchidism	9	619	0.68	0.0087	9606.ENSP00000246062,9606.ENSP00000284476,9606.ENSP00000323588,9606.ENSP00000332353,9606.ENSP00000351832,9606.ENSP00000379258,9606.ENSP00000390436,9606.ENSP00000414521,9606.ENSP00000442954	MKKS,DISP1,SOX2,PTCH1,RAB3GAP2,GLI3,GLI2,MID1,APC2
Monarch	HP:0010935	Abnormality of the upper urinary tract	12	1101	0.55	0.0087	9606.ENSP00000246062,9606.ENSP00000262426,9606.ENSP00000269601,9606.ENSP00000284476,9606.ENSP00000332353,9606.ENSP00000346879,9606.ENSP00000351832,9606.ENSP00000379258,9606.ENSP00000390436,9606.ENSP00000442954,9606.ENSP00000480291,9606.ENSP00000497759	MKKS,FOXF1,TXNL4A,DISP1,PTCH1,NKX2-1,RAB3GAP2,GLI3,GLI2,APC2,HNF1B,FOXC2
Monarch	HP:0001643	Patent ductus arteriosus	6	246	0.9	0.0089	9606.ENSP00000246062,9606.ENSP00000262426,9606.ENSP00000323588,9606.ENSP00000379258,9606.ENSP00000442954,9606.ENSP00000497759	MKKS,FOXF1,SOX2,GLI3,APC2,FOXC2
Monarch	HP:0002032	Esophageal atresia	3	28	1.55	0.0089	9606.ENSP00000262426,9606.ENSP00000323588,9606.ENSP00000392094	FOXF1,SOX2,EFTUD2
Monarch	HP:0006979	Sleep-wake cycle disturbance	3	28	1.55	0.0089	9606.ENSP00000284476,9606.ENSP00000332353,9606.ENSP00000390436	DISP1,PTCH1,GLI2
Monarch	HP:0030453	Abnormal visual electrophysiology	6	247	0.9	0.0089	9606.ENSP00000246062,9606.ENSP00000266079,9606.ENSP00000315379,9606.ENSP00000317123,9606.ENSP00000324122,9606.ENSP00000351832	MKKS,PRPF6,PRPF3,SNRNP200,PRPF31,RAB3GAP2
Monarch	HP:0100240	Synostosis of joints	5	152	1.03	0.0089	9606.ENSP00000246062,9606.ENSP00000323588,9606.ENSP00000328181,9606.ENSP00000332353,9606.ENSP00000379258	MKKS,SOX2,NOG,PTCH1,GLI3
Monarch	HP:0004324	Increased body weight	7	361	0.8	0.0092	9606.ENSP00000246062,9606.ENSP00000266079,9606.ENSP00000315379,9606.ENSP00000317123,9606.ENSP00000323588,9606.ENSP00000324122,9606.ENSP00000379258	MKKS,PRPF6,PRPF3,SNRNP200,SOX2,PRPF31,GLI3
Monarch	HP:0005968	Temperature instability	3	29	1.53	0.0093	9606.ENSP00000284476,9606.ENSP00000332353,9606.ENSP00000390436	DISP1,PTCH1,GLI2
Monarch	HP:0030680	Abnormality of cardiovascular system morphology	15	1680	0.47	0.0093	9606.ENSP00000246062,9606.ENSP00000262426,9606.ENSP00000269601,9606.ENSP00000284476,9606.ENSP00000315379,9606.ENSP00000323588,9606.ENSP00000332353,9606.ENSP00000346879,9606.ENSP00000351832,9606.ENSP00000379258,9606.ENSP00000390436,9606.ENSP00000392094,9606.ENSP00000414521,9606.ENSP00000442954,9606.ENSP00000497759	MKKS,FOXF1,TXNL4A,DISP1,PRPF3,SOX2,PTCH1,NKX2-1,RAB3GAP2,GLI3,GLI2,EFTUD2,MID1,APC2,FOXC2
Monarch	HP:0001161	Hand polydactyly	5	157	1.02	0.0098	9606.ENSP00000246062,9606.ENSP00000284476,9606.ENSP00000379258,9606.ENSP00000390436,9606.ENSP00000392094	MKKS,DISP1,GLI3,GLI2,EFTUD2
Monarch	HP:0012759	Neurodevelopmental abnormality	18	2323	0.41	0.0099	9606.ENSP00000246062,9606.ENSP00000262426,9606.ENSP00000266079,9606.ENSP00000284476,9606.ENSP00000315379,9606.ENSP00000317123,9606.ENSP00000317379,9606.ENSP00000323588,9606.ENSP00000324122,9606.ENSP00000332353,9606.ENSP00000346879,9606.ENSP00000351832,9606.ENSP00000379258,9606.ENSP00000390436,9606.ENSP00000392094,9606.ENSP00000414521,9606.ENSP00000442954,9606.ENSP00000480291	MKKS,FOXF1,PRPF6,DISP1,PRPF3,SNRNP200,GLS,SOX2,PRPF31,PTCH1,NKX2-1,RAB3GAP2,GLI3,GLI2,EFTUD2,MID1,APC2,HNF1B
Monarch	HP:0030010	Hydrometrocolpos	2	4	2.22	0.0099	9606.ENSP00000246062,9606.ENSP00000379258	MKKS,GLI3
Monarch	HP:0033353	Abnormal blood vessel morphology	10	792	0.62	0.0099	9606.ENSP00000246062,9606.ENSP00000262426,9606.ENSP00000284476,9606.ENSP00000315379,9606.ENSP00000323588,9606.ENSP00000332353,9606.ENSP00000379258,9606.ENSP00000390436,9606.ENSP00000442954,9606.ENSP00000497759	MKKS,FOXF1,DISP1,PRPF3,SOX2,PTCH1,GLI3,GLI2,APC2,FOXC2
Monarch	HP:0000069	Abnormality of the ureter	6	257	0.88	0.0103	9606.ENSP00000246062,9606.ENSP00000262426,9606.ENSP00000346879,9606.ENSP00000379258,9606.ENSP00000442954,9606.ENSP00000480291	MKKS,FOXF1,NKX2-1,GLI3,APC2,HNF1B
Monarch	HP:0002871	Central apnea	3	31	1.5	0.0106	9606.ENSP00000284476,9606.ENSP00000332353,9606.ENSP00000390436	DISP1,PTCH1,GLI2
Monarch	HP:0004408	Abnormality of the sense of smell	4	85	1.19	0.0109	9606.ENSP00000284476,9606.ENSP00000323588,9606.ENSP00000332353,9606.ENSP00000390436	DISP1,SOX2,PTCH1,GLI2
Monarch	HP:0000437	Depressed nasal tip	3	32	1.49	0.0113	9606.ENSP00000284476,9606.ENSP00000332353,9606.ENSP00000390436	DISP1,PTCH1,GLI2
Monarch	HP:0007675	Progressive night blindness	4	86	1.18	0.0113	9606.ENSP00000266079,9606.ENSP00000315379,9606.ENSP00000317123,9606.ENSP00000324122	PRPF6,PRPF3,SNRNP200,PRPF31
Monarch	HP:0009935	Aplasia/Hypoplasia of the nasal septum	2	5	2.12	0.0128	9606.ENSP00000328181,9606.ENSP00000332353	NOG,PTCH1
Monarch	HP:0011272	Underdeveloped tragus	2	5	2.12	0.0128	9606.ENSP00000390436,9606.ENSP00000392094	GLI2,EFTUD2
Monarch	HP:0003312	Abnormal form of the vertebral bodies	6	274	0.86	0.0136	9606.ENSP00000262426,9606.ENSP00000284476,9606.ENSP00000323588,9606.ENSP00000332353,9606.ENSP00000379258,9606.ENSP00000390436	FOXF1,DISP1,SOX2,PTCH1,GLI3,GLI2
Monarch	HP:0001263	Global developmental delay	14	1559	0.47	0.0137	9606.ENSP00000246062,9606.ENSP00000262426,9606.ENSP00000284476,9606.ENSP00000317379,9606.ENSP00000323588,9606.ENSP00000332353,9606.ENSP00000346879,9606.ENSP00000351832,9606.ENSP00000379258,9606.ENSP00000390436,9606.ENSP00000392094,9606.ENSP00000414521,9606.ENSP00000442954,9606.ENSP00000480291	MKKS,FOXF1,DISP1,GLS,SOX2,PTCH1,NKX2-1,RAB3GAP2,GLI3,GLI2,EFTUD2,MID1,APC2,HNF1B
Monarch	HP:0001507	Growth abnormality	17	2182	0.41	0.0137	9606.ENSP00000246062,9606.ENSP00000266079,9606.ENSP00000269601,9606.ENSP00000284476,9606.ENSP00000315379,9606.ENSP00000317123,9606.ENSP00000323588,9606.ENSP00000324122,9606.ENSP00000328181,9606.ENSP00000332353,9606.ENSP00000346879,9606.ENSP00000351832,9606.ENSP00000379258,9606.ENSP00000390436,9606.ENSP00000392094,9606.ENSP00000442954,9606.ENSP00000480291	MKKS,PRPF6,TXNL4A,DISP1,PRPF3,SNRNP200,SOX2,PRPF31,NOG,PTCH1,NKX2-1,RAB3GAP2,GLI3,GLI2,EFTUD2,APC2,HNF1B
Monarch	HP:0011927	Short digit	8	529	0.7	0.0138	9606.ENSP00000246062,9606.ENSP00000284476,9606.ENSP00000323588,9606.ENSP00000328181,9606.ENSP00000332353,9606.ENSP00000351832,9606.ENSP00000379258,9606.ENSP00000390436	MKKS,DISP1,SOX2,NOG,PTCH1,RAB3GAP2,GLI3,GLI2
Monarch	HP:0008050	Abnormality of the palpebral fissures	9	680	0.64	0.0142	9606.ENSP00000246062,9606.ENSP00000269601,9606.ENSP00000284476,9606.ENSP00000332353,9606.ENSP00000351832,9606.ENSP00000379258,9606.ENSP00000390436,9606.ENSP00000392094,9606.ENSP00000442954	MKKS,TXNL4A,DISP1,PTCH1,RAB3GAP2,GLI3,GLI2,EFTUD2,APC2
Monarch	HP:0011004	Abnormal systemic arterial morphology	7	398	0.76	0.0142	9606.ENSP00000262426,9606.ENSP00000284476,9606.ENSP00000315379,9606.ENSP00000332353,9606.ENSP00000379258,9606.ENSP00000390436,9606.ENSP00000442954	FOXF1,DISP1,PRPF3,PTCH1,GLI3,GLI2,APC2
Monarch	HP:0000126	Hydronephrosis	5	177	0.97	0.0145	9606.ENSP00000246062,9606.ENSP00000262426,9606.ENSP00000351832,9606.ENSP00000379258,9606.ENSP00000442954	MKKS,FOXF1,RAB3GAP2,GLI3,APC2
Monarch	HP:0002099	Asthma	4	94	1.15	0.0145	9606.ENSP00000284476,9606.ENSP00000332353,9606.ENSP00000346879,9606.ENSP00000390436	DISP1,PTCH1,NKX2-1,GLI2
Monarch	HP:0002692	Hypoplastic facial bones	3	36	1.44	0.0145	9606.ENSP00000284476,9606.ENSP00000332353,9606.ENSP00000390436	DISP1,PTCH1,GLI2
Monarch	HP:0008188	Thyroid dysgenesis	2	6	2.04	0.0156	9606.ENSP00000346879,9606.ENSP00000379258	NKX2-1,GLI3
Monarch	HP:0009797	Cholesteatoma	2	6	2.04	0.0156	9606.ENSP00000346879,9606.ENSP00000442954	NKX2-1,APC2
Monarch	HP:0000648	Optic atrophy	8	548	0.68	0.016	9606.ENSP00000266079,9606.ENSP00000284476,9606.ENSP00000315379,9606.ENSP00000317123,9606.ENSP00000324122,9606.ENSP00000351832,9606.ENSP00000379258,9606.ENSP00000390436	PRPF6,DISP1,PRPF3,SNRNP200,PRPF31,RAB3GAP2,GLI3,GLI2
Monarch	HP:0007370	Aplasia/Hypoplasia of the corpus callosum	9	698	0.63	0.016	9606.ENSP00000284476,9606.ENSP00000323588,9606.ENSP00000332353,9606.ENSP00000346879,9606.ENSP00000351832,9606.ENSP00000379258,9606.ENSP00000390436,9606.ENSP00000414521,9606.ENSP00000442954	DISP1,SOX2,PTCH1,NKX2-1,RAB3GAP2,GLI3,GLI2,MID1,APC2
Monarch	HP:0001679	Abnormal aortic morphology	6	292	0.83	0.0168	9606.ENSP00000262426,9606.ENSP00000284476,9606.ENSP00000332353,9606.ENSP00000379258,9606.ENSP00000390436,9606.ENSP00000442954	FOXF1,DISP1,PTCH1,GLI3,GLI2,APC2
Monarch	HP:0009062	Infantile axial hypotonia	3	39	1.4	0.0168	9606.ENSP00000284476,9606.ENSP00000332353,9606.ENSP00000390436	DISP1,PTCH1,GLI2
Monarch	HP:0011217	Abnormal shape of the occiput	4	100	1.12	0.0168	9606.ENSP00000284476,9606.ENSP00000332353,9606.ENSP00000379258,9606.ENSP00000390436	DISP1,PTCH1,GLI3,GLI2
Monarch	HP:0005922	Abnormal hand morphology	10	870	0.58	0.017	9606.ENSP00000246062,9606.ENSP00000284476,9606.ENSP00000323588,9606.ENSP00000328181,9606.ENSP00000332353,9606.ENSP00000351832,9606.ENSP00000379258,9606.ENSP00000390436,9606.ENSP00000392094,9606.ENSP00000442954	MKKS,DISP1,SOX2,NOG,PTCH1,RAB3GAP2,GLI3,GLI2,EFTUD2,APC2
Monarch	HP:0033127	Abnormality of the musculoskeletal system	21	3173	0.34	0.017	9606.ENSP00000246062,9606.ENSP00000262426,9606.ENSP00000266079,9606.ENSP00000269601,9606.ENSP00000284476,9606.ENSP00000315379,9606.ENSP00000317123,9606.ENSP00000317379,9606.ENSP00000323588,9606.ENSP00000324122,9606.ENSP00000328181,9606.ENSP00000332353,9606.ENSP00000346879,9606.ENSP00000351832,9606.ENSP00000379258,9606.ENSP00000390436,9606.ENSP00000392094,9606.ENSP00000414521,9606.ENSP00000442954,…	MKKS,FOXF1,PRPF6,TXNL4A,DISP1,PRPF3,SNRNP200,GLS,SOX2,PRPF31,NOG,PTCH1,NKX2-1,RAB3GAP2,GLI3,GLI2,EFTUD2,MID1,APC2,HNF1B,FOXC2
Monarch	HP:0033725	Thin corpus callosum	9	709	0.62	0.0172	9606.ENSP00000284476,9606.ENSP00000323588,9606.ENSP00000332353,9606.ENSP00000346879,9606.ENSP00000351832,9606.ENSP00000379258,9606.ENSP00000390436,9606.ENSP00000414521,9606.ENSP00000442954	DISP1,SOX2,PTCH1,NKX2-1,RAB3GAP2,GLI3,GLI2,MID1,APC2
Monarch	HP:0100491	Abnormality of lower limb joint	8	558	0.67	0.0173	9606.ENSP00000246062,9606.ENSP00000284476,9606.ENSP00000328181,9606.ENSP00000332353,9606.ENSP00000351832,9606.ENSP00000379258,9606.ENSP00000390436,9606.ENSP00000442954	MKKS,DISP1,NOG,PTCH1,RAB3GAP2,GLI3,GLI2,APC2
Monarch	HP:0000446	Narrow nasal bridge	3	40	1.39	0.0174	9606.ENSP00000284476,9606.ENSP00000332353,9606.ENSP00000390436	DISP1,PTCH1,GLI2
Monarch	HP:0000492	Abnormal eyelid morphology	11	1058	0.53	0.0184	9606.ENSP00000246062,9606.ENSP00000269601,9606.ENSP00000284476,9606.ENSP00000332353,9606.ENSP00000351832,9606.ENSP00000379258,9606.ENSP00000390436,9606.ENSP00000392094,9606.ENSP00000414521,9606.ENSP00000442954,9606.ENSP00000497759	MKKS,TXNL4A,DISP1,PTCH1,RAB3GAP2,GLI3,GLI2,EFTUD2,MID1,APC2,FOXC2
Monarch	HP:0001355	Megalencephaly	3	41	1.38	0.0184	9606.ENSP00000284476,9606.ENSP00000332353,9606.ENSP00000390436	DISP1,PTCH1,GLI2
Monarch	HP:0002474	Expressive language delay	3	41	1.38	0.0184	9606.ENSP00000284476,9606.ENSP00000332353,9606.ENSP00000390436	DISP1,PTCH1,GLI2
Monarch	HP:0002744	Bilateral cleft lip and palate	2	7	1.97	0.0184	9606.ENSP00000332353,9606.ENSP00000390436	PTCH1,GLI2
Monarch	HP:0011064	Abnormal number of incisors	3	41	1.38	0.0184	9606.ENSP00000284476,9606.ENSP00000332353,9606.ENSP00000390436	DISP1,PTCH1,GLI2
Monarch	HP:0000457	Depressed nasal ridge	4	105	1.1	0.0188	9606.ENSP00000284476,9606.ENSP00000332353,9606.ENSP00000379258,9606.ENSP00000390436	DISP1,PTCH1,GLI3,GLI2
Monarch	HP:0002086	Abnormality of the respiratory system	14	1636	0.45	0.0188	9606.ENSP00000246062,9606.ENSP00000262426,9606.ENSP00000284476,9606.ENSP00000317379,9606.ENSP00000323588,9606.ENSP00000332353,9606.ENSP00000346879,9606.ENSP00000351832,9606.ENSP00000379258,9606.ENSP00000390436,9606.ENSP00000392094,9606.ENSP00000414521,9606.ENSP00000442954,9606.ENSP00000497759	MKKS,FOXF1,DISP1,GLS,SOX2,PTCH1,NKX2-1,RAB3GAP2,GLI3,GLI2,EFTUD2,MID1,APC2,FOXC2
Monarch	HP:0001373	Joint dislocation	6	303	0.81	0.0189	9606.ENSP00000246062,9606.ENSP00000284476,9606.ENSP00000328181,9606.ENSP00000332353,9606.ENSP00000379258,9606.ENSP00000390436	MKKS,DISP1,NOG,PTCH1,GLI3,GLI2
Monarch	HP:0000062	Ambiguous genitalia	4	106	1.09	0.0191	9606.ENSP00000284476,9606.ENSP00000332353,9606.ENSP00000379258,9606.ENSP00000390436	DISP1,PTCH1,GLI3,GLI2
Monarch	HP:0000601	Hypotelorism	4	106	1.09	0.0191	9606.ENSP00000284476,9606.ENSP00000332353,9606.ENSP00000351832,9606.ENSP00000390436	DISP1,PTCH1,RAB3GAP2,GLI2
Monarch	HP:0003422	Vertebral segmentation defect	4	106	1.09	0.0191	9606.ENSP00000323588,9606.ENSP00000328181,9606.ENSP00000332353,9606.ENSP00000379258	SOX2,NOG,PTCH1,GLI3
Monarch	HP:0000002	Abnormality of body height	12	1253	0.5	0.0193	9606.ENSP00000246062,9606.ENSP00000269601,9606.ENSP00000284476,9606.ENSP00000323588,9606.ENSP00000328181,9606.ENSP00000332353,9606.ENSP00000346879,9606.ENSP00000351832,9606.ENSP00000379258,9606.ENSP00000390436,9606.ENSP00000392094,9606.ENSP00000442954	MKKS,TXNL4A,DISP1,SOX2,NOG,PTCH1,NKX2-1,RAB3GAP2,GLI3,GLI2,EFTUD2,APC2
Monarch	HP:0000563	Keratoconus	4	107	1.09	0.0193	9606.ENSP00000266079,9606.ENSP00000315379,9606.ENSP00000317123,9606.ENSP00000324122	PRPF6,PRPF3,SNRNP200,PRPF31
Monarch	HP:0002088	Abnormal lung morphology	10	893	0.57	0.0193	9606.ENSP00000246062,9606.ENSP00000262426,9606.ENSP00000284476,9606.ENSP00000332353,9606.ENSP00000346879,9606.ENSP00000351832,9606.ENSP00000379258,9606.ENSP00000390436,9606.ENSP00000442954,9606.ENSP00000497759	MKKS,FOXF1,DISP1,PTCH1,NKX2-1,RAB3GAP2,GLI3,GLI2,APC2,FOXC2
Monarch	HP:0012372	Abnormal eye morphology	16	2077	0.4	0.0201	9606.ENSP00000246062,9606.ENSP00000262426,9606.ENSP00000266079,9606.ENSP00000269601,9606.ENSP00000284476,9606.ENSP00000315379,9606.ENSP00000317123,9606.ENSP00000323588,9606.ENSP00000324122,9606.ENSP00000332353,9606.ENSP00000351832,9606.ENSP00000379258,9606.ENSP00000390436,9606.ENSP00000414521,9606.ENSP00000442954,9606.ENSP00000497759	MKKS,FOXF1,PRPF6,TXNL4A,DISP1,PRPF3,SNRNP200,SOX2,PRPF31,PTCH1,RAB3GAP2,GLI3,GLI2,MID1,APC2,FOXC2
Monarch	HP:0000079	Abnormality of the urinary system	14	1657	0.44	0.0202	9606.ENSP00000246062,9606.ENSP00000262426,9606.ENSP00000269601,9606.ENSP00000284476,9606.ENSP00000323588,9606.ENSP00000332353,9606.ENSP00000346879,9606.ENSP00000351832,9606.ENSP00000379258,9606.ENSP00000390436,9606.ENSP00000414521,9606.ENSP00000442954,9606.ENSP00000480291,9606.ENSP00000497759	MKKS,FOXF1,TXNL4A,DISP1,SOX2,PTCH1,NKX2-1,RAB3GAP2,GLI3,GLI2,MID1,APC2,HNF1B,FOXC2
Monarch	HP:0000512	Abnormal electroretinogram	5	200	0.91	0.0204	9606.ENSP00000246062,9606.ENSP00000266079,9606.ENSP00000315379,9606.ENSP00000317123,9606.ENSP00000324122	MKKS,PRPF6,PRPF3,SNRNP200,PRPF31
Monarch	HP:0000587	Abnormality of the optic nerve	9	737	0.6	0.0204	9606.ENSP00000266079,9606.ENSP00000284476,9606.ENSP00000315379,9606.ENSP00000317123,9606.ENSP00000323588,9606.ENSP00000324122,9606.ENSP00000351832,9606.ENSP00000379258,9606.ENSP00000390436	PRPF6,DISP1,PRPF3,SNRNP200,SOX2,PRPF31,RAB3GAP2,GLI3,GLI2
Monarch	HP:0001367	Abnormal joint morphology	10	905	0.56	0.0204	9606.ENSP00000246062,9606.ENSP00000284476,9606.ENSP00000323588,9606.ENSP00000328181,9606.ENSP00000332353,9606.ENSP00000351832,9606.ENSP00000379258,9606.ENSP00000390436,9606.ENSP00000442954,9606.ENSP00000480291	MKKS,DISP1,SOX2,NOG,PTCH1,RAB3GAP2,GLI3,GLI2,APC2,HNF1B
Monarch	HP:0002937	Hemivertebrae	3	44	1.35	0.0204	9606.ENSP00000323588,9606.ENSP00000332353,9606.ENSP00000379258	SOX2,PTCH1,GLI3
Monarch	HP:4000059	Abnormal lung development	5	201	0.91	0.0204	9606.ENSP00000246062,9606.ENSP00000262426,9606.ENSP00000284476,9606.ENSP00000379258,9606.ENSP00000390436	MKKS,FOXF1,DISP1,GLI3,GLI2
Monarch	HP:0001156	Brachydactyly	6	313	0.8	0.0205	9606.ENSP00000246062,9606.ENSP00000284476,9606.ENSP00000328181,9606.ENSP00000332353,9606.ENSP00000379258,9606.ENSP00000390436	MKKS,DISP1,NOG,PTCH1,GLI3,GLI2
Monarch	HP:0000765	Abnormal thorax morphology	9	743	0.6	0.0207	9606.ENSP00000262426,9606.ENSP00000284476,9606.ENSP00000323588,9606.ENSP00000328181,9606.ENSP00000332353,9606.ENSP00000351832,9606.ENSP00000379258,9606.ENSP00000390436,9606.ENSP00000442954	FOXF1,DISP1,SOX2,NOG,PTCH1,RAB3GAP2,GLI3,GLI2,APC2
Monarch	HP:0030082	Abnormal drinking behavior	3	45	1.34	0.0207	9606.ENSP00000323588,9606.ENSP00000346879,9606.ENSP00000480291	SOX2,NKX2-1,HNF1B
Monarch	HP:0002597	Abnormality of the vasculature	14	1673	0.44	0.0208	9606.ENSP00000246062,9606.ENSP00000262426,9606.ENSP00000266079,9606.ENSP00000284476,9606.ENSP00000315379,9606.ENSP00000317123,9606.ENSP00000323588,9606.ENSP00000324122,9606.ENSP00000332353,9606.ENSP00000346879,9606.ENSP00000379258,9606.ENSP00000390436,9606.ENSP00000442954,9606.ENSP00000497759	MKKS,FOXF1,PRPF6,DISP1,PRPF3,SNRNP200,SOX2,PRPF31,PTCH1,NKX2-1,GLI3,GLI2,APC2,FOXC2
Monarch	HP:0001513	Obesity	6	318	0.79	0.0216	9606.ENSP00000246062,9606.ENSP00000266079,9606.ENSP00000315379,9606.ENSP00000317123,9606.ENSP00000323588,9606.ENSP00000324122	MKKS,PRPF6,PRPF3,SNRNP200,SOX2,PRPF31
Monarch	HP:0002023	Anal atresia	4	113	1.07	0.0216	9606.ENSP00000246062,9606.ENSP00000262426,9606.ENSP00000379258,9606.ENSP00000414521	MKKS,FOXF1,GLI3,MID1
Monarch	HP:0010049	Short metacarpal	4	113	1.07	0.0216	9606.ENSP00000328181,9606.ENSP00000332353,9606.ENSP00000351832,9606.ENSP00000379258	NOG,PTCH1,RAB3GAP2,GLI3
Monarch	HP:0011751	Abnormality of the posterior pituitary	3	46	1.33	0.0216	9606.ENSP00000284476,9606.ENSP00000332353,9606.ENSP00000390436	DISP1,PTCH1,GLI2
Monarch	HP:0025487	Abnormality of bladder morphology	3	46	1.33	0.0216	9606.ENSP00000246062,9606.ENSP00000262426,9606.ENSP00000346879	MKKS,FOXF1,NKX2-1
Monarch	HP:0000163	Abnormal oral cavity morphology	15	1901	0.41	0.0226	9606.ENSP00000246062,9606.ENSP00000262426,9606.ENSP00000269601,9606.ENSP00000284476,9606.ENSP00000323588,9606.ENSP00000328181,9606.ENSP00000332353,9606.ENSP00000346879,9606.ENSP00000351832,9606.ENSP00000379258,9606.ENSP00000390436,9606.ENSP00000392094,9606.ENSP00000414521,9606.ENSP00000442954,9606.ENSP00000497759	MKKS,FOXF1,TXNL4A,DISP1,SOX2,NOG,PTCH1,NKX2-1,RAB3GAP2,GLI3,GLI2,EFTUD2,MID1,APC2,FOXC2
Monarch	HP:0000458	Anosmia	3	47	1.32	0.0226	9606.ENSP00000284476,9606.ENSP00000323588,9606.ENSP00000390436	DISP1,SOX2,GLI2
Monarch	HP:0004328	Abnormal anterior eye segment morphology	11	1106	0.51	0.0226	9606.ENSP00000266079,9606.ENSP00000284476,9606.ENSP00000315379,9606.ENSP00000317123,9606.ENSP00000323588,9606.ENSP00000324122,9606.ENSP00000332353,9606.ENSP00000351832,9606.ENSP00000390436,9606.ENSP00000442954,9606.ENSP00000497759	PRPF6,DISP1,PRPF3,SNRNP200,SOX2,PRPF31,PTCH1,RAB3GAP2,GLI2,APC2,FOXC2
Monarch	HP:0200006	Slanting of the palpebral fissure	8	599	0.64	0.0226	9606.ENSP00000246062,9606.ENSP00000284476,9606.ENSP00000332353,9606.ENSP00000351832,9606.ENSP00000379258,9606.ENSP00000390436,9606.ENSP00000392094,9606.ENSP00000442954	MKKS,DISP1,PTCH1,RAB3GAP2,GLI3,GLI2,EFTUD2,APC2
Monarch	HP:0008213	Gonadotropin deficiency	2	9	1.86	0.0228	9606.ENSP00000346879,9606.ENSP00000379258	NKX2-1,GLI3
Monarch	HP:0002664	Neoplasm	9	763	0.59	0.023	9606.ENSP00000284476,9606.ENSP00000323588,9606.ENSP00000332353,9606.ENSP00000346879,9606.ENSP00000379258,9606.ENSP00000390436,9606.ENSP00000442954,9606.ENSP00000480291,9606.ENSP00000497759	DISP1,SOX2,PTCH1,NKX2-1,GLI3,GLI2,APC2,HNF1B,FOXC2
Monarch	HP:0000326	Abnormality of the maxilla	4	118	1.05	0.0236	9606.ENSP00000332353,9606.ENSP00000351832,9606.ENSP00000390436,9606.ENSP00000392094	PTCH1,RAB3GAP2,GLI2,EFTUD2
Monarch	HP:0002007	Frontal bossing	6	329	0.78	0.024	9606.ENSP00000284476,9606.ENSP00000323588,9606.ENSP00000332353,9606.ENSP00000379258,9606.ENSP00000390436,9606.ENSP00000414521	DISP1,SOX2,PTCH1,GLI3,GLI2,MID1
Monarch	HP:0001328	Specific learning disability	5	214	0.88	0.0241	9606.ENSP00000284476,9606.ENSP00000323588,9606.ENSP00000332353,9606.ENSP00000390436,9606.ENSP00000442954	DISP1,SOX2,PTCH1,GLI2,APC2
Monarch	HP:0011218	Abnormal shape of the frontal region	6	330	0.78	0.0242	9606.ENSP00000284476,9606.ENSP00000323588,9606.ENSP00000332353,9606.ENSP00000379258,9606.ENSP00000390436,9606.ENSP00000414521	DISP1,SOX2,PTCH1,GLI3,GLI2,MID1
Monarch	HP:0002827	Hip dislocation	5	215	0.88	0.0244	9606.ENSP00000246062,9606.ENSP00000284476,9606.ENSP00000332353,9606.ENSP00000379258,9606.ENSP00000390436	MKKS,DISP1,PTCH1,GLI3,GLI2
Monarch	HP:0000044	Hypogonadotropic hypogonadism	4	120	1.04	0.0245	9606.ENSP00000323588,9606.ENSP00000332353,9606.ENSP00000351832,9606.ENSP00000390436	SOX2,PTCH1,RAB3GAP2,GLI2
Monarch	HP:0004323	Abnormality of body weight	13	1513	0.45	0.0246	9606.ENSP00000246062,9606.ENSP00000266079,9606.ENSP00000284476,9606.ENSP00000315379,9606.ENSP00000317123,9606.ENSP00000323588,9606.ENSP00000324122,9606.ENSP00000332353,9606.ENSP00000346879,9606.ENSP00000351832,9606.ENSP00000379258,9606.ENSP00000390436,9606.ENSP00000480291	MKKS,PRPF6,DISP1,PRPF3,SNRNP200,SOX2,PRPF31,PTCH1,NKX2-1,RAB3GAP2,GLI3,GLI2,HNF1B
Monarch	HP:0007703	Abnormality of retinal pigmentation	6	332	0.77	0.0246	9606.ENSP00000246062,9606.ENSP00000266079,9606.ENSP00000315379,9606.ENSP00000317123,9606.ENSP00000324122,9606.ENSP00000351832	MKKS,PRPF6,PRPF3,SNRNP200,PRPF31,RAB3GAP2
Monarch	HP:0005469	Flat occiput	3	50	1.29	0.0247	9606.ENSP00000284476,9606.ENSP00000332353,9606.ENSP00000390436	DISP1,PTCH1,GLI2
Monarch	HP:0001320	Cerebellar vermis hypoplasia	5	218	0.88	0.0254	9606.ENSP00000284476,9606.ENSP00000351832,9606.ENSP00000379258,9606.ENSP00000390436,9606.ENSP00000442954	DISP1,RAB3GAP2,GLI3,GLI2,APC2
Monarch	HP:0000384	Preauricular skin tag	3	51	1.29	0.0258	9606.ENSP00000269601,9606.ENSP00000379258,9606.ENSP00000392094	TXNL4A,GLI3,EFTUD2
Monarch	HP:0000613	Photophobia	5	219	0.87	0.0258	9606.ENSP00000266079,9606.ENSP00000315379,9606.ENSP00000317123,9606.ENSP00000324122,9606.ENSP00000497759	PRPF6,PRPF3,SNRNP200,PRPF31,FOXC2
Monarch	HP:0010955	Dilatation of the bladder	2	10	1.82	0.0258	9606.ENSP00000262426,9606.ENSP00000346879	FOXF1,NKX2-1
Monarch	HP:0012285	Abnormal hypothalamus physiology	3	51	1.29	0.0258	9606.ENSP00000284476,9606.ENSP00000332353,9606.ENSP00000390436	DISP1,PTCH1,GLI2
Monarch	HP:0001133	Constriction of peripheral visual field	4	123	1.03	0.026	9606.ENSP00000266079,9606.ENSP00000315379,9606.ENSP00000317123,9606.ENSP00000324122	PRPF6,PRPF3,SNRNP200,PRPF31
Monarch	HP:0001939	Abnormality of metabolism/homeostasis	16	2168	0.38	0.0262	9606.ENSP00000246062,9606.ENSP00000262426,9606.ENSP00000266079,9606.ENSP00000269601,9606.ENSP00000284476,9606.ENSP00000315379,9606.ENSP00000317123,9606.ENSP00000323588,9606.ENSP00000324122,9606.ENSP00000332353,9606.ENSP00000346879,9606.ENSP00000379258,9606.ENSP00000390436,9606.ENSP00000442954,9606.ENSP00000480291,9606.ENSP00000497759	MKKS,FOXF1,PRPF6,TXNL4A,DISP1,PRPF3,SNRNP200,SOX2,PRPF31,PTCH1,NKX2-1,GLI3,GLI2,APC2,HNF1B,FOXC2
Monarch	HP:0003028	Abnormality of the ankles	4	124	1.02	0.0265	9606.ENSP00000328181,9606.ENSP00000351832,9606.ENSP00000379258,9606.ENSP00000442954	NOG,RAB3GAP2,GLI3,APC2
Monarch	HP:0006528	Chronic lung disease	3	52	1.28	0.0266	9606.ENSP00000284476,9606.ENSP00000332353,9606.ENSP00000390436	DISP1,PTCH1,GLI2
Monarch	HP:0000510	Rod-cone dystrophy	5	223	0.87	0.0271	9606.ENSP00000246062,9606.ENSP00000266079,9606.ENSP00000315379,9606.ENSP00000317123,9606.ENSP00000324122	MKKS,PRPF6,PRPF3,SNRNP200,PRPF31
Monarch	HP:0005914	Aplasia/Hypoplasia involving the metacarpal bones	4	125	1.02	0.0271	9606.ENSP00000328181,9606.ENSP00000332353,9606.ENSP00000351832,9606.ENSP00000379258	NOG,PTCH1,RAB3GAP2,GLI3
Monarch	HP:0002143	Abnormality of the spinal cord	5	225	0.86	0.0279	9606.ENSP00000262426,9606.ENSP00000284476,9606.ENSP00000332353,9606.ENSP00000390436,9606.ENSP00000497759	FOXF1,DISP1,PTCH1,GLI2,FOXC2
Monarch	HP:0004322	Short stature	11	1152	0.5	0.0281	9606.ENSP00000246062,9606.ENSP00000269601,9606.ENSP00000284476,9606.ENSP00000323588,9606.ENSP00000328181,9606.ENSP00000332353,9606.ENSP00000346879,9606.ENSP00000351832,9606.ENSP00000379258,9606.ENSP00000390436,9606.ENSP00000392094	MKKS,TXNL4A,DISP1,SOX2,NOG,PTCH1,NKX2-1,RAB3GAP2,GLI3,GLI2,EFTUD2
Monarch	HP:0025668	Abnormal neck morphology	7	481	0.68	0.0281	9606.ENSP00000246062,9606.ENSP00000262426,9606.ENSP00000284476,9606.ENSP00000346879,9606.ENSP00000351832,9606.ENSP00000390436,9606.ENSP00000497759	MKKS,FOXF1,DISP1,NKX2-1,RAB3GAP2,GLI2,FOXC2
Monarch	HP:0002444	Hypothalamic hamartoma	2	11	1.78	0.0288	9606.ENSP00000323588,9606.ENSP00000379258	SOX2,GLI3
Monarch	HP:0100596	Absent nares	2	11	1.78	0.0288	9606.ENSP00000284476,9606.ENSP00000390436	DISP1,GLI2
Monarch	HP:0000504	Abnormality of vision	11	1161	0.49	0.0294	9606.ENSP00000266079,9606.ENSP00000269601,9606.ENSP00000284476,9606.ENSP00000315379,9606.ENSP00000317123,9606.ENSP00000323588,9606.ENSP00000324122,9606.ENSP00000332353,9606.ENSP00000351832,9606.ENSP00000390436,9606.ENSP00000497759	PRPF6,TXNL4A,DISP1,PRPF3,SNRNP200,SOX2,PRPF31,PTCH1,RAB3GAP2,GLI2,FOXC2
Monarch	HP:0002686	Prenatal maternal abnormality	4	129	1.01	0.0294	9606.ENSP00000284476,9606.ENSP00000323588,9606.ENSP00000332353,9606.ENSP00000390436	DISP1,SOX2,PTCH1,GLI2
Monarch	HP:0025633	Abnormal ureter morphology	4	129	1.01	0.0294	9606.ENSP00000246062,9606.ENSP00000262426,9606.ENSP00000379258,9606.ENSP00000442954	MKKS,FOXF1,GLI3,APC2
Monarch	HP:0000309	Abnormal midface morphology	7	488	0.67	0.0297	9606.ENSP00000269601,9606.ENSP00000284476,9606.ENSP00000332353,9606.ENSP00000351832,9606.ENSP00000379258,9606.ENSP00000390436,9606.ENSP00000392094	TXNL4A,DISP1,PTCH1,RAB3GAP2,GLI3,GLI2,EFTUD2
Monarch	HP:0000826	Precocious puberty	4	130	1	0.0297	9606.ENSP00000284476,9606.ENSP00000332353,9606.ENSP00000379258,9606.ENSP00000390436	DISP1,PTCH1,GLI3,GLI2
Monarch	HP:0001167	Abnormality of finger	10	980	0.53	0.0297	9606.ENSP00000246062,9606.ENSP00000284476,9606.ENSP00000323588,9606.ENSP00000328181,9606.ENSP00000332353,9606.ENSP00000351832,9606.ENSP00000379258,9606.ENSP00000390436,9606.ENSP00000392094,9606.ENSP00000442954	MKKS,DISP1,SOX2,NOG,PTCH1,RAB3GAP2,GLI3,GLI2,EFTUD2,APC2
Monarch	HP:0002948	Vertebral fusion	3	55	1.25	0.0297	9606.ENSP00000323588,9606.ENSP00000328181,9606.ENSP00000332353	SOX2,NOG,PTCH1
Monarch	HP:0000518	Cataract	8	642	0.61	0.0299	9606.ENSP00000266079,9606.ENSP00000315379,9606.ENSP00000317123,9606.ENSP00000324122,9606.ENSP00000332353,9606.ENSP00000351832,9606.ENSP00000442954,9606.ENSP00000497759	PRPF6,PRPF3,SNRNP200,PRPF31,PTCH1,RAB3GAP2,APC2,FOXC2
Monarch	HP:0012638	Abnormal nervous system physiology	20	3154	0.32	0.0303	9606.ENSP00000246062,9606.ENSP00000262426,9606.ENSP00000266079,9606.ENSP00000284476,9606.ENSP00000315379,9606.ENSP00000317123,9606.ENSP00000317379,9606.ENSP00000323588,9606.ENSP00000324122,9606.ENSP00000328181,9606.ENSP00000332353,9606.ENSP00000346879,9606.ENSP00000351832,9606.ENSP00000379258,9606.ENSP00000390436,9606.ENSP00000392094,9606.ENSP00000414521,9606.ENSP00000442954,9606.ENSP00000480291,…	MKKS,FOXF1,PRPF6,DISP1,PRPF3,SNRNP200,GLS,SOX2,PRPF31,NOG,PTCH1,NKX2-1,RAB3GAP2,GLI3,GLI2,EFTUD2,MID1,APC2,HNF1B,FOXC2
Monarch	HP:0000842	Hyperinsulinemia	4	132	1	0.0309	9606.ENSP00000266079,9606.ENSP00000315379,9606.ENSP00000317123,9606.ENSP00000324122	PRPF6,PRPF3,SNRNP200,PRPF31
Monarch	HP:0003117	Abnormal circulating hormone concentration	6	357	0.74	0.0317	9606.ENSP00000266079,9606.ENSP00000315379,9606.ENSP00000317123,9606.ENSP00000324122,9606.ENSP00000379258,9606.ENSP00000390436	PRPF6,PRPF3,SNRNP200,PRPF31,GLI3,GLI2
Monarch	HP:0040214	Abnormal circulating insulin concentration	4	136	0.98	0.0341	9606.ENSP00000266079,9606.ENSP00000315379,9606.ENSP00000317123,9606.ENSP00000324122	PRPF6,PRPF3,SNRNP200,PRPF31
Monarch	HP:0000506	Telecanthus	4	137	0.98	0.0347	9606.ENSP00000332353,9606.ENSP00000379258,9606.ENSP00000392094,9606.ENSP00000414521	PTCH1,GLI3,EFTUD2,MID1
Monarch	HP:0002451	Limb dystonia	3	59	1.22	0.0347	9606.ENSP00000284476,9606.ENSP00000332353,9606.ENSP00000390436	DISP1,PTCH1,GLI2
Monarch	HP:0002002	Deep philtrum	3	60	1.22	0.0358	9606.ENSP00000284476,9606.ENSP00000390436,9606.ENSP00000392094	DISP1,GLI2,EFTUD2
Monarch	HP:0006817	Aplasia/Hypoplasia of the cerebellar vermis	5	243	0.83	0.0358	9606.ENSP00000284476,9606.ENSP00000351832,9606.ENSP00000379258,9606.ENSP00000390436,9606.ENSP00000442954	DISP1,RAB3GAP2,GLI3,GLI2,APC2
Monarch	HP:0011675	Arrhythmia	6	369	0.73	0.0362	9606.ENSP00000284476,9606.ENSP00000332353,9606.ENSP00000351832,9606.ENSP00000389714,9606.ENSP00000390436,9606.ENSP00000497759	DISP1,PTCH1,RAB3GAP2,CTNNA3,GLI2,FOXC2
Monarch	HP:0004299	Hernia of the abdominal wall	6	371	0.73	0.0371	9606.ENSP00000262426,9606.ENSP00000284476,9606.ENSP00000332353,9606.ENSP00000379258,9606.ENSP00000390436,9606.ENSP00000442954	FOXF1,DISP1,PTCH1,GLI3,GLI2,APC2
Monarch	HP:0000481	Abnormal cornea morphology	8	673	0.59	0.0381	9606.ENSP00000266079,9606.ENSP00000315379,9606.ENSP00000317123,9606.ENSP00000323588,9606.ENSP00000324122,9606.ENSP00000351832,9606.ENSP00000442954,9606.ENSP00000497759	PRPF6,PRPF3,SNRNP200,SOX2,PRPF31,RAB3GAP2,APC2,FOXC2
Monarch	HP:0010866	Abdominal wall defect	6	375	0.72	0.0389	9606.ENSP00000262426,9606.ENSP00000284476,9606.ENSP00000332353,9606.ENSP00000379258,9606.ENSP00000390436,9606.ENSP00000442954	FOXF1,DISP1,PTCH1,GLI3,GLI2,APC2
Monarch	HP:0003316	Butterfly vertebrae	2	14	1.67	0.0396	9606.ENSP00000262426,9606.ENSP00000323588	FOXF1,SOX2
Monarch	HP:0010044	Short 4th metacarpal	2	14	1.67	0.0396	9606.ENSP00000332353,9606.ENSP00000379258	PTCH1,GLI3
Monarch	HP:0010302	Spinal cord tumor	2	14	1.67	0.0396	9606.ENSP00000284476,9606.ENSP00000390436	DISP1,GLI2
Monarch	HP:0000708	Behavioral abnormality	14	1839	0.4	0.0397	9606.ENSP00000266079,9606.ENSP00000284476,9606.ENSP00000315379,9606.ENSP00000317123,9606.ENSP00000323588,9606.ENSP00000324122,9606.ENSP00000328181,9606.ENSP00000332353,9606.ENSP00000346879,9606.ENSP00000379258,9606.ENSP00000390436,9606.ENSP00000442954,9606.ENSP00000480291,9606.ENSP00000497759	PRPF6,DISP1,PRPF3,SNRNP200,SOX2,PRPF31,NOG,PTCH1,NKX2-1,GLI3,GLI2,APC2,HNF1B,FOXC2
Monarch	HP:0000612	Iris coloboma	4	146	0.95	0.0411	9606.ENSP00000284476,9606.ENSP00000323588,9606.ENSP00000332353,9606.ENSP00000390436	DISP1,SOX2,PTCH1,GLI2
Monarch	HP:0000987	Atypical scarring of skin	4	146	0.95	0.0411	9606.ENSP00000266079,9606.ENSP00000315379,9606.ENSP00000317123,9606.ENSP00000324122	PRPF6,PRPF3,SNRNP200,PRPF31
Monarch	HP:0011446	Abnormality of higher mental function	16	2301	0.36	0.0424	9606.ENSP00000246062,9606.ENSP00000266079,9606.ENSP00000284476,9606.ENSP00000315379,9606.ENSP00000317123,9606.ENSP00000317379,9606.ENSP00000323588,9606.ENSP00000324122,9606.ENSP00000332353,9606.ENSP00000346879,9606.ENSP00000351832,9606.ENSP00000379258,9606.ENSP00000390436,9606.ENSP00000392094,9606.ENSP00000442954,9606.ENSP00000480291	MKKS,PRPF6,DISP1,PRPF3,SNRNP200,GLS,SOX2,PRPF31,PTCH1,NKX2-1,RAB3GAP2,GLI3,GLI2,EFTUD2,APC2,HNF1B
Monarch	HP:0006159	Mesoaxial hand polydactyly	2	15	1.64	0.0435	9606.ENSP00000246062,9606.ENSP00000379258	MKKS,GLI3
Monarch	HP:0011121	Abnormality of skin morphology	13	1648	0.41	0.044	9606.ENSP00000266079,9606.ENSP00000269601,9606.ENSP00000315379,9606.ENSP00000317123,9606.ENSP00000323588,9606.ENSP00000324122,9606.ENSP00000328181,9606.ENSP00000332353,9606.ENSP00000351832,9606.ENSP00000379258,9606.ENSP00000392094,9606.ENSP00000442954,9606.ENSP00000480291	PRPF6,TXNL4A,PRPF3,SNRNP200,SOX2,PRPF31,NOG,PTCH1,RAB3GAP2,GLI3,EFTUD2,APC2,HNF1B
Monarch	HP:0034237	Open neural tube defect	4	151	0.94	0.0454	9606.ENSP00000284476,9606.ENSP00000332353,9606.ENSP00000379258,9606.ENSP00000390436	DISP1,PTCH1,GLI3,GLI2
Monarch	HP:0011729	Abnormality of joint mobility	10	1063	0.49	0.0483	9606.ENSP00000246062,9606.ENSP00000284476,9606.ENSP00000323588,9606.ENSP00000328181,9606.ENSP00000332353,9606.ENSP00000351832,9606.ENSP00000379258,9606.ENSP00000390436,9606.ENSP00000442954,9606.ENSP00000480291	MKKS,DISP1,SOX2,NOG,PTCH1,RAB3GAP2,GLI3,GLI2,APC2,HNF1B
Monarch	HP:0100260	Mesoaxial polydactyly	2	16	1.61	0.0483	9606.ENSP00000246062,9606.ENSP00000379258	MKKS,GLI3
Monarch	HP:0000072	Hydroureter	3	69	1.15	0.0485	9606.ENSP00000246062,9606.ENSP00000262426,9606.ENSP00000379258	MKKS,FOXF1,GLI3
Monarch	HP:0000528	Anophthalmia	3	69	1.15	0.0485	9606.ENSP00000284476,9606.ENSP00000323588,9606.ENSP00000390436	DISP1,SOX2,GLI2
Monarch	HP:0002418	Abnormal midbrain morphology	3	69	1.15	0.0485	9606.ENSP00000284476,9606.ENSP00000332353,9606.ENSP00000390436	DISP1,PTCH1,GLI2
Monarch	HP:0010566	Hamartoma	3	69	1.15	0.0485	9606.ENSP00000323588,9606.ENSP00000332353,9606.ENSP00000379258	SOX2,PTCH1,GLI3
Monarch	HP:0000951	Abnormality of the skin	14	1888	0.39	0.0486	9606.ENSP00000266079,9606.ENSP00000269601,9606.ENSP00000315379,9606.ENSP00000317123,9606.ENSP00000323588,9606.ENSP00000324122,9606.ENSP00000328181,9606.ENSP00000332353,9606.ENSP00000351832,9606.ENSP00000379258,9606.ENSP00000392094,9606.ENSP00000442954,9606.ENSP00000480291,9606.ENSP00000497759	PRPF6,TXNL4A,PRPF3,SNRNP200,SOX2,PRPF31,NOG,PTCH1,RAB3GAP2,GLI3,EFTUD2,APC2,HNF1B,FOXC2
Monarch	HP:0011297	Abnormal digit morphology	11	1263	0.46	0.0493	9606.ENSP00000246062,9606.ENSP00000269601,9606.ENSP00000284476,9606.ENSP00000323588,9606.ENSP00000328181,9606.ENSP00000332353,9606.ENSP00000351832,9606.ENSP00000379258,9606.ENSP00000390436,9606.ENSP00000392094,9606.ENSP00000442954	MKKS,TXNL4A,DISP1,SOX2,NOG,PTCH1,RAB3GAP2,GLI3,GLI2,EFTUD2,APC2
DISEASES	DOID:225	Syndrome	15	1214	0.61	0.0127	9606.ENSP00000246062,9606.ENSP00000260210,9606.ENSP00000262426,9606.ENSP00000269601,9606.ENSP00000284476,9606.ENSP00000323588,9606.ENSP00000328181,9606.ENSP00000332353,9606.ENSP00000342374,9606.ENSP00000351832,9606.ENSP00000379258,9606.ENSP00000390436,9606.ENSP00000392094,9606.ENSP00000414521,9606.ENSP00000497759	MKKS,BUD13,FOXF1,TXNL4A,DISP1,SOX2,NOG,PTCH1,SNRPD2,RAB3GAP2,GLI3,GLI2,EFTUD2,MID1,FOXC2
COMPARTMENTS	GOCC:0005684	U2-type spliceosomal complex	31	83	2.09	1.05e-51	9606.ENSP00000156471,9606.ENSP00000199814,9606.ENSP00000215829,9606.ENSP00000216252,9606.ENSP00000227524,9606.ENSP00000236273,9606.ENSP00000244520,9606.ENSP00000246071,9606.ENSP00000249299,9606.ENSP00000252622,9606.ENSP00000254193,9606.ENSP00000257181,9606.ENSP00000260210,9606.ENSP00000262415,9606.ENSP00000262962,9606.ENSP00000263694,9606.ENSP00000266079,9606.ENSP00000266735,9606.ENSP00000267812,…	AQR,RBM22,SNRPD3,PHF5A,PRPF19,SYF2,SNRPC,SNRPB2,LSM8,LSM7,SNRPA1,PRPF38A,BUD13,DHX8,YJU2,SNRNP40,PRPF6,SNRPF,MFAP1,TXNL4A,ISY1,ZMAT2,LSM6,SNRPD1,LSM3,PRPF3,SNRNP200,PRPF31,SNRPD2,XAB2,EFTUD2
COMPARTMENTS	GOCC:0005681	Spliceosomal complex	32	148	1.85	2.69e-47	9606.ENSP00000156471,9606.ENSP00000199814,9606.ENSP00000215829,9606.ENSP00000216252,9606.ENSP00000227524,9606.ENSP00000236273,9606.ENSP00000243563,9606.ENSP00000244520,9606.ENSP00000246071,9606.ENSP00000249299,9606.ENSP00000252622,9606.ENSP00000254193,9606.ENSP00000257181,9606.ENSP00000260210,9606.ENSP00000262415,9606.ENSP00000262962,9606.ENSP00000263694,9606.ENSP00000266079,9606.ENSP00000266735,…	AQR,RBM22,SNRPD3,PHF5A,PRPF19,SYF2,SNRPA,SNRPC,SNRPB2,LSM8,LSM7,SNRPA1,PRPF38A,BUD13,DHX8,YJU2,SNRNP40,PRPF6,SNRPF,MFAP1,TXNL4A,ISY1,ZMAT2,LSM6,SNRPD1,LSM3,PRPF3,SNRNP200,PRPF31,SNRPD2,XAB2,EFTUD2
COMPARTMENTS	GOCC:0097525	Spliceosomal snRNP complex	24	66	2.08	5.43e-39	9606.ENSP00000215829,9606.ENSP00000216252,9606.ENSP00000243563,9606.ENSP00000244520,9606.ENSP00000246071,9606.ENSP00000249299,9606.ENSP00000252622,9606.ENSP00000254193,9606.ENSP00000257181,9606.ENSP00000260210,9606.ENSP00000263694,9606.ENSP00000266079,9606.ENSP00000266735,9606.ENSP00000269601,9606.ENSP00000274712,9606.ENSP00000296581,9606.ENSP00000300413,9606.ENSP00000302160,9606.ENSP00000306614,…	SNRPD3,PHF5A,SNRPA,SNRPC,SNRPB2,LSM8,LSM7,SNRPA1,PRPF38A,BUD13,SNRNP40,PRPF6,SNRPF,TXNL4A,ZMAT2,LSM6,SNRPD1,LSM3,PPIH,PRPF3,SNRNP200,PRPF31,SNRPD2,EFTUD2
COMPARTMENTS	GOCC:0071005	U2-type precatalytic spliceosome	21	50	2.14	4.84e-35	9606.ENSP00000215829,9606.ENSP00000216252,9606.ENSP00000246071,9606.ENSP00000249299,9606.ENSP00000252622,9606.ENSP00000254193,9606.ENSP00000257181,9606.ENSP00000260210,9606.ENSP00000266079,9606.ENSP00000266735,9606.ENSP00000267812,9606.ENSP00000269601,9606.ENSP00000274712,9606.ENSP00000296581,9606.ENSP00000300413,9606.ENSP00000302160,9606.ENSP00000315379,9606.ENSP00000317123,9606.ENSP00000324122,…	SNRPD3,PHF5A,SNRPB2,LSM8,LSM7,SNRPA1,PRPF38A,BUD13,PRPF6,SNRPF,MFAP1,TXNL4A,ZMAT2,LSM6,SNRPD1,LSM3,PRPF3,SNRNP200,PRPF31,SNRPD2,EFTUD2
COMPARTMENTS	GOCC:1990904	Ribonucleoprotein complex	33	564	1.28	3.47e-32	9606.ENSP00000156471,9606.ENSP00000199814,9606.ENSP00000215829,9606.ENSP00000216252,9606.ENSP00000227524,9606.ENSP00000236273,9606.ENSP00000243563,9606.ENSP00000244520,9606.ENSP00000246071,9606.ENSP00000249299,9606.ENSP00000252622,9606.ENSP00000254193,9606.ENSP00000257181,9606.ENSP00000260210,9606.ENSP00000262415,9606.ENSP00000262962,9606.ENSP00000263694,9606.ENSP00000266079,9606.ENSP00000266735,…	AQR,RBM22,SNRPD3,PHF5A,PRPF19,SYF2,SNRPA,SNRPC,SNRPB2,LSM8,LSM7,SNRPA1,PRPF38A,BUD13,DHX8,YJU2,SNRNP40,PRPF6,SNRPF,MFAP1,TXNL4A,ISY1,ZMAT2,LSM6,SNRPD1,LSM3,PPIH,PRPF3,SNRNP200,PRPF31,SNRPD2,XAB2,EFTUD2
COMPARTMENTS	GOCC:0046540	U4/U6 x U5 tri-snRNP complex	15	27	2.26	6.09e-26	9606.ENSP00000215829,9606.ENSP00000249299,9606.ENSP00000252622,9606.ENSP00000266079,9606.ENSP00000266735,9606.ENSP00000269601,9606.ENSP00000296581,9606.ENSP00000300413,9606.ENSP00000302160,9606.ENSP00000306614,9606.ENSP00000315379,9606.ENSP00000317123,9606.ENSP00000324122,9606.ENSP00000342374,9606.ENSP00000392094	SNRPD3,LSM8,LSM7,PRPF6,SNRPF,TXNL4A,LSM6,SNRPD1,LSM3,PPIH,PRPF3,SNRNP200,PRPF31,SNRPD2,EFTUD2
COMPARTMENTS	GOCC:0071013	Catalytic step 2 spliceosome	18	83	1.85	1.87e-25	9606.ENSP00000156471,9606.ENSP00000199814,9606.ENSP00000215829,9606.ENSP00000227524,9606.ENSP00000236273,9606.ENSP00000246071,9606.ENSP00000254193,9606.ENSP00000262415,9606.ENSP00000263694,9606.ENSP00000266079,9606.ENSP00000266735,9606.ENSP00000273541,9606.ENSP00000300413,9606.ENSP00000302160,9606.ENSP00000317123,9606.ENSP00000342374,9606.ENSP00000351137,9606.ENSP00000392094	AQR,RBM22,SNRPD3,PRPF19,SYF2,SNRPB2,SNRPA1,DHX8,SNRNP40,PRPF6,SNRPF,ISY1,SNRPD1,LSM3,SNRNP200,SNRPD2,XAB2,EFTUD2
COMPARTMENTS	GOCC:0071007	U2-type catalytic step 2 spliceosome	14	30	2.19	2.27e-23	9606.ENSP00000156471,9606.ENSP00000199814,9606.ENSP00000215829,9606.ENSP00000227524,9606.ENSP00000236273,9606.ENSP00000246071,9606.ENSP00000254193,9606.ENSP00000262415,9606.ENSP00000263694,9606.ENSP00000266735,9606.ENSP00000300413,9606.ENSP00000342374,9606.ENSP00000351137,9606.ENSP00000392094	AQR,RBM22,SNRPD3,PRPF19,SYF2,SNRPB2,SNRPA1,DHX8,SNRNP40,SNRPF,SNRPD1,SNRPD2,XAB2,EFTUD2
COMPARTMENTS	GOCC:0005682	U5 snRNP	9	16	2.27	4.08e-15	9606.ENSP00000215829,9606.ENSP00000263694,9606.ENSP00000266079,9606.ENSP00000266735,9606.ENSP00000269601,9606.ENSP00000300413,9606.ENSP00000317123,9606.ENSP00000342374,9606.ENSP00000392094	SNRPD3,SNRNP40,PRPF6,SNRPF,TXNL4A,SNRPD1,SNRNP200,SNRPD2,EFTUD2
COMPARTMENTS	GOCC:0005634	Nucleus	44	4787	0.48	3.38e-13	9606.ENSP00000156471,9606.ENSP00000199814,9606.ENSP00000215829,9606.ENSP00000216252,9606.ENSP00000227524,9606.ENSP00000236273,9606.ENSP00000243563,9606.ENSP00000244520,9606.ENSP00000246062,9606.ENSP00000246071,9606.ENSP00000249299,9606.ENSP00000252622,9606.ENSP00000254193,9606.ENSP00000257181,9606.ENSP00000260210,9606.ENSP00000262415,9606.ENSP00000262962,9606.ENSP00000263694,9606.ENSP00000264758,…	AQR,RBM22,SNRPD3,PHF5A,PRPF19,SYF2,SNRPA,SNRPC,MKKS,SNRPB2,LSM8,LSM7,SNRPA1,PRPF38A,BUD13,DHX8,YJU2,SNRNP40,ADD1,PRPF6,SNRPF,MFAP1,TXNL4A,ISY1,ZMAT2,LSM6,SNRPD1,LSM3,PPIH,PRPF3,SNRNP200,SOX2,PRPF31,FOXL1,SNRPD2,NKX2-1,GTF3C1,XAB2,ITSN1,GLI3,GLI2,EFTUD2,HNF1B,FOXC2
COMPARTMENTS	GOCC:0005686	U2 snRNP	8	23	2.06	5.1e-12	9606.ENSP00000215829,9606.ENSP00000216252,9606.ENSP00000246071,9606.ENSP00000254193,9606.ENSP00000260210,9606.ENSP00000266735,9606.ENSP00000300413,9606.ENSP00000342374	SNRPD3,PHF5A,SNRPB2,SNRPA1,BUD13,SNRPF,SNRPD1,SNRPD2
COMPARTMENTS	GOCC:0005685	U1 snRNP	7	18	2.11	1.1e-10	9606.ENSP00000215829,9606.ENSP00000243563,9606.ENSP00000244520,9606.ENSP00000246071,9606.ENSP00000266735,9606.ENSP00000300413,9606.ENSP00000342374	SNRPD3,SNRPA,SNRPC,SNRPB2,SNRPF,SNRPD1,SNRPD2
COMPARTMENTS	GOCC:0032991	Protein-containing complex	42	5325	0.41	7.64e-10	9606.ENSP00000156471,9606.ENSP00000199814,9606.ENSP00000215829,9606.ENSP00000216252,9606.ENSP00000227524,9606.ENSP00000236273,9606.ENSP00000243563,9606.ENSP00000244520,9606.ENSP00000246071,9606.ENSP00000249299,9606.ENSP00000252622,9606.ENSP00000254193,9606.ENSP00000257181,9606.ENSP00000260210,9606.ENSP00000262415,9606.ENSP00000262962,9606.ENSP00000263694,9606.ENSP00000264758,9606.ENSP00000266079,…	AQR,RBM22,SNRPD3,PHF5A,PRPF19,SYF2,SNRPA,SNRPC,SNRPB2,LSM8,LSM7,SNRPA1,PRPF38A,BUD13,DHX8,YJU2,SNRNP40,ADD1,PRPF6,SNRPF,MFAP1,TXNL4A,ISY1,ZMAT2,LSM6,SNRPD1,LSM3,PPIH,AP1G2,PRPF3,SNRNP200,GLS,SOX2,PRPF31,SNRPD2,GTF3C1,XAB2,RAB3GAP2,GLI3,EFTUD2,MID1,APC2
COMPARTMENTS	GOCC:0016607	Nuclear speck	10	193	1.23	6.47e-08	9606.ENSP00000216252,9606.ENSP00000227524,9606.ENSP00000246071,9606.ENSP00000254193,9606.ENSP00000263694,9606.ENSP00000266079,9606.ENSP00000306614,9606.ENSP00000315379,9606.ENSP00000324122,9606.ENSP00000392094	PHF5A,PRPF19,SNRPB2,SNRPA1,SNRNP40,PRPF6,PPIH,PRPF3,PRPF31,EFTUD2
COMPARTMENTS	GOCC:0005687	U4 snRNP	5	10	2.22	7.74e-08	9606.ENSP00000215829,9606.ENSP00000266735,9606.ENSP00000300413,9606.ENSP00000324122,9606.ENSP00000342374	SNRPD3,SNRPF,SNRPD1,PRPF31,SNRPD2
COMPARTMENTS	GOCC:0071012	Catalytic step 1 spliceosome	5	13	2.1	2.08e-07	9606.ENSP00000199814,9606.ENSP00000227524,9606.ENSP00000262962,9606.ENSP00000273541,9606.ENSP00000317123	RBM22,PRPF19,YJU2,ISY1,SNRNP200
COMPARTMENTS	GOCC:0016604	Nuclear body	12	381	1.01	2.1e-07	9606.ENSP00000215829,9606.ENSP00000216252,9606.ENSP00000227524,9606.ENSP00000244520,9606.ENSP00000246071,9606.ENSP00000254193,9606.ENSP00000263694,9606.ENSP00000266079,9606.ENSP00000306614,9606.ENSP00000315379,9606.ENSP00000324122,9606.ENSP00000392094	SNRPD3,PHF5A,PRPF19,SNRPC,SNRPB2,SNRPA1,SNRNP40,PRPF6,PPIH,PRPF3,PRPF31,EFTUD2
COMPARTMENTS	GOCC:0043229	Intracellular organelle	51	9609	0.24	5.91e-07	9606.ENSP00000156471,9606.ENSP00000199814,9606.ENSP00000215829,9606.ENSP00000216252,9606.ENSP00000227524,9606.ENSP00000236273,9606.ENSP00000243563,9606.ENSP00000244520,9606.ENSP00000246062,9606.ENSP00000246071,9606.ENSP00000249299,9606.ENSP00000252622,9606.ENSP00000254193,9606.ENSP00000257181,9606.ENSP00000260210,9606.ENSP00000262415,9606.ENSP00000262962,9606.ENSP00000263694,9606.ENSP00000264758,…	AQR,RBM22,SNRPD3,PHF5A,PRPF19,SYF2,SNRPA,SNRPC,MKKS,SNRPB2,LSM8,LSM7,SNRPA1,PRPF38A,BUD13,DHX8,YJU2,SNRNP40,ADD1,PRPF6,SNRPF,MFAP1,TXNL4A,ISY1,ZMAT2,LSM6,SNRPD1,LSM3,PPIH,AP1G2,PRPF3,SNRNP200,GLS,SOX2,PRPF31,FOXL1,PTCH1,SNRPD2,KLHL17,NKX2-1,GTF3C1,XAB2,ITSN1,GLI3,GLI2,EFTUD2,TECPR1,MID1,APC2,HNF1B,FOXC2
COMPARTMENTS	GOCC:0043231	Intracellular membrane-bounded organelle	47	8162	0.28	6.63e-07	9606.ENSP00000156471,9606.ENSP00000199814,9606.ENSP00000215829,9606.ENSP00000216252,9606.ENSP00000227524,9606.ENSP00000236273,9606.ENSP00000243563,9606.ENSP00000244520,9606.ENSP00000246062,9606.ENSP00000246071,9606.ENSP00000249299,9606.ENSP00000252622,9606.ENSP00000254193,9606.ENSP00000257181,9606.ENSP00000260210,9606.ENSP00000262415,9606.ENSP00000262962,9606.ENSP00000263694,9606.ENSP00000264758,…	AQR,RBM22,SNRPD3,PHF5A,PRPF19,SYF2,SNRPA,SNRPC,MKKS,SNRPB2,LSM8,LSM7,SNRPA1,PRPF38A,BUD13,DHX8,YJU2,SNRNP40,ADD1,PRPF6,SNRPF,MFAP1,TXNL4A,ISY1,ZMAT2,LSM6,SNRPD1,LSM3,PPIH,AP1G2,PRPF3,SNRNP200,GLS,SOX2,PRPF31,FOXL1,SNRPD2,NKX2-1,GTF3C1,XAB2,ITSN1,GLI3,GLI2,EFTUD2,TECPR1,HNF1B,FOXC2
COMPARTMENTS	GOCC:0034715	pICln-Sm protein complex	4	6	2.34	1.48e-06	9606.ENSP00000215829,9606.ENSP00000266735,9606.ENSP00000300413,9606.ENSP00000342374	SNRPD3,SNRPF,SNRPD1,SNRPD2
COMPARTMENTS	GOCC:1902494	Catalytic complex	21	1710	0.61	1.48e-06	9606.ENSP00000156471,9606.ENSP00000199814,9606.ENSP00000215829,9606.ENSP00000227524,9606.ENSP00000236273,9606.ENSP00000246071,9606.ENSP00000254193,9606.ENSP00000262415,9606.ENSP00000262962,9606.ENSP00000263694,9606.ENSP00000266079,9606.ENSP00000266735,9606.ENSP00000273541,9606.ENSP00000300413,9606.ENSP00000302160,9606.ENSP00000317123,9606.ENSP00000317379,9606.ENSP00000324122,9606.ENSP00000342374,…	AQR,RBM22,SNRPD3,PRPF19,SYF2,SNRPB2,SNRPA1,DHX8,YJU2,SNRNP40,PRPF6,SNRPF,ISY1,SNRPD1,LSM3,SNRNP200,GLS,PRPF31,SNRPD2,XAB2,EFTUD2
COMPARTMENTS	GOCC:0005689	U12-type spliceosomal complex	5	24	1.84	2.16e-06	9606.ENSP00000215829,9606.ENSP00000216252,9606.ENSP00000266735,9606.ENSP00000300413,9606.ENSP00000342374	SNRPD3,PHF5A,SNRPF,SNRPD1,SNRPD2
COMPARTMENTS	GOCC:0005688	U6 snRNP	4	8	2.22	3.18e-06	9606.ENSP00000249299,9606.ENSP00000252622,9606.ENSP00000296581,9606.ENSP00000302160	LSM8,LSM7,LSM6,LSM3
COMPARTMENTS	GOCC:0120115	Lsm2-8 complex	4	8	2.22	3.18e-06	9606.ENSP00000249299,9606.ENSP00000252622,9606.ENSP00000296581,9606.ENSP00000302160	LSM8,LSM7,LSM6,LSM3
COMPARTMENTS	GOCC:0043227	Membrane-bounded organelle	48	9083	0.24	6.15e-06	9606.ENSP00000156471,9606.ENSP00000199814,9606.ENSP00000215829,9606.ENSP00000216252,9606.ENSP00000227524,9606.ENSP00000236273,9606.ENSP00000243563,9606.ENSP00000244520,9606.ENSP00000246062,9606.ENSP00000246071,9606.ENSP00000249299,9606.ENSP00000252622,9606.ENSP00000254193,9606.ENSP00000257181,9606.ENSP00000260210,9606.ENSP00000262415,9606.ENSP00000262962,9606.ENSP00000263694,9606.ENSP00000264758,…	AQR,RBM22,SNRPD3,PHF5A,PRPF19,SYF2,SNRPA,SNRPC,MKKS,SNRPB2,LSM8,LSM7,SNRPA1,PRPF38A,BUD13,DHX8,YJU2,SNRNP40,ADD1,PRPF6,SNRPF,MFAP1,TXNL4A,ISY1,ZMAT2,LSM6,SNRPD1,LSM3,PPIH,AP1G2,PRPF3,SNRNP200,GLS,SOX2,PRPF31,FOXL1,PTCH1,SNRPD2,NKX2-1,GTF3C1,XAB2,ITSN1,GLI3,GLI2,EFTUD2,TECPR1,HNF1B,FOXC2
COMPARTMENTS	GOCC:0000974	Prp19 complex	4	11	2.08	7.59e-06	9606.ENSP00000199814,9606.ENSP00000227524,9606.ENSP00000236273,9606.ENSP00000351137	RBM22,PRPF19,SYF2,XAB2
COMPARTMENTS	GOCC:0034709	Methylosome	4	12	2.04	9.78e-06	9606.ENSP00000215829,9606.ENSP00000266735,9606.ENSP00000300413,9606.ENSP00000342374	SNRPD3,SNRPF,SNRPD1,SNRPD2
COMPARTMENTS	GOCC:0034719	SMN-Sm protein complex	4	17	1.89	3.08e-05	9606.ENSP00000215829,9606.ENSP00000266735,9606.ENSP00000300413,9606.ENSP00000342374	SNRPD3,SNRPF,SNRPD1,SNRPD2
COMPARTMENTS	GOCC:0071001	U4/U6 snRNP	3	4	2.39	6.25e-05	9606.ENSP00000306614,9606.ENSP00000315379,9606.ENSP00000324122	PPIH,PRPF3,PRPF31
COMPARTMENTS	GOCC:0000243	Commitment complex	3	5	2.29	9.69e-05	9606.ENSP00000215829,9606.ENSP00000244520,9606.ENSP00000300413	SNRPD3,SNRPC,SNRPD1
COMPARTMENTS	GOCC:0005622	Intracellular	52	11512	0.17	0.00014	9606.ENSP00000156471,9606.ENSP00000199814,9606.ENSP00000215829,9606.ENSP00000216252,9606.ENSP00000227524,9606.ENSP00000236273,9606.ENSP00000243563,9606.ENSP00000244520,9606.ENSP00000246062,9606.ENSP00000246071,9606.ENSP00000249299,9606.ENSP00000252622,9606.ENSP00000254193,9606.ENSP00000257181,9606.ENSP00000260210,9606.ENSP00000262415,9606.ENSP00000262962,9606.ENSP00000263694,9606.ENSP00000264758,…	AQR,RBM22,SNRPD3,PHF5A,PRPF19,SYF2,SNRPA,SNRPC,MKKS,SNRPB2,LSM8,LSM7,SNRPA1,PRPF38A,BUD13,DHX8,YJU2,SNRNP40,ADD1,PRPF6,SNRPF,MFAP1,TXNL4A,ISY1,ZMAT2,LSM6,SNRPD1,LSM3,PPIH,AP1G2,PRPF3,SNRNP200,GLS,SOX2,PRPF31,FOXL1,PTCH1,SNRPD2,KLHL17,NKX2-1,GTF3C1,XAB2,RAB3GAP2,ITSN1,GLI3,GLI2,EFTUD2,TECPR1,MID1,APC2,HNF1B,FOXC2
COMPARTMENTS	GOCC:0110165	Cellular anatomical entity	57	14060	0.12	0.00026	9606.ENSP00000156471,9606.ENSP00000199814,9606.ENSP00000215829,9606.ENSP00000216252,9606.ENSP00000227524,9606.ENSP00000236273,9606.ENSP00000243563,9606.ENSP00000244520,9606.ENSP00000246062,9606.ENSP00000246071,9606.ENSP00000249299,9606.ENSP00000252622,9606.ENSP00000254193,9606.ENSP00000257181,9606.ENSP00000260210,9606.ENSP00000262415,9606.ENSP00000262962,9606.ENSP00000263694,9606.ENSP00000264758,…	AQR,RBM22,SNRPD3,PHF5A,PRPF19,SYF2,SNRPA,SNRPC,MKKS,SNRPB2,LSM8,LSM7,SNRPA1,PRPF38A,BUD13,DHX8,YJU2,SNRNP40,ADD1,PRPF6,SNRPF,MFAP1,TXNL4A,CELSR2,ISY1,ZMAT2,DISP1,PCDH1,LSM6,SNRPD1,LSM3,PPIH,AP1G2,PRPF3,SNRNP200,GLS,SOX2,PRPF31,FOXL1,NOG,PTCH1,SNRPD2,KLHL17,NKX2-1,GTF3C1,XAB2,RAB3GAP2,ITSN1,GLI3,CTNNA3,GLI2,EFTUD2,TECPR1,MID1,APC2,HNF1B,FOXC2
COMPARTMENTS	GOCC:0071006	U2-type catalytic step 1 spliceosome	3	11	1.95	0.00057	9606.ENSP00000262962,9606.ENSP00000273541,9606.ENSP00000317123	YJU2,ISY1,SNRNP200
COMPARTMENTS	GOCC:0015030	Cajal body	4	47	1.45	0.001	9606.ENSP00000244520,9606.ENSP00000315379,9606.ENSP00000324122,9606.ENSP00000392094	SNRPC,PRPF3,PRPF31,EFTUD2
COMPARTMENTS	GOCC:0034708	Methyltransferase complex	5	111	1.17	0.0016	9606.ENSP00000215829,9606.ENSP00000266735,9606.ENSP00000300413,9606.ENSP00000324122,9606.ENSP00000342374	SNRPD3,SNRPF,SNRPD1,PRPF31,SNRPD2
COMPARTMENTS	GOCC:0005654	Nucleoplasm	13	1146	0.57	0.002	9606.ENSP00000215829,9606.ENSP00000216252,9606.ENSP00000227524,9606.ENSP00000244520,9606.ENSP00000246071,9606.ENSP00000254193,9606.ENSP00000263694,9606.ENSP00000266079,9606.ENSP00000306614,9606.ENSP00000315379,9606.ENSP00000323588,9606.ENSP00000324122,9606.ENSP00000392094	SNRPD3,PHF5A,PRPF19,SNRPC,SNRPB2,SNRPA1,SNRNP40,PRPF6,PPIH,PRPF3,SOX2,PRPF31,EFTUD2
COMPARTMENTS	GOCC:0031981	Nuclear lumen	16	1850	0.45	0.0055	9606.ENSP00000215829,9606.ENSP00000216252,9606.ENSP00000227524,9606.ENSP00000243563,9606.ENSP00000244520,9606.ENSP00000246071,9606.ENSP00000254193,9606.ENSP00000263694,9606.ENSP00000266079,9606.ENSP00000306614,9606.ENSP00000315379,9606.ENSP00000323588,9606.ENSP00000324122,9606.ENSP00000348510,9606.ENSP00000379258,9606.ENSP00000392094	SNRPD3,PHF5A,PRPF19,SNRPA,SNRPC,SNRPB2,SNRPA1,SNRNP40,PRPF6,PPIH,PRPF3,SOX2,PRPF31,GTF3C1,GLI3,EFTUD2
COMPARTMENTS	GOCC:1990726	Lsm1-7-Pat1 complex	2	5	2.12	0.0101	9606.ENSP00000252622,9606.ENSP00000302160	LSM7,LSM3
COMPARTMENTS	GOCC:0005683	U7 snRNP	2	8	1.91	0.021	9606.ENSP00000215829,9606.ENSP00000266735	SNRPD3,SNRPF
UniProt Keywords	KW-0747	Spliceosome	31	138	1.87	2.71e-46	9606.ENSP00000156471,9606.ENSP00000199814,9606.ENSP00000215829,9606.ENSP00000216252,9606.ENSP00000227524,9606.ENSP00000236273,9606.ENSP00000243563,9606.ENSP00000246071,9606.ENSP00000249299,9606.ENSP00000252622,9606.ENSP00000254193,9606.ENSP00000257181,9606.ENSP00000260210,9606.ENSP00000262415,9606.ENSP00000262962,9606.ENSP00000263694,9606.ENSP00000266079,9606.ENSP00000266735,9606.ENSP00000267812,…	AQR,RBM22,SNRPD3,PHF5A,PRPF19,SYF2,SNRPA,SNRPB2,LSM8,LSM7,SNRPA1,PRPF38A,BUD13,DHX8,YJU2,SNRNP40,PRPF6,SNRPF,MFAP1,TXNL4A,ZMAT2,LSM6,SNRPD1,LSM3,PPIH,PRPF3,SNRNP200,PRPF31,SNRPD2,XAB2,EFTUD2
UniProt Keywords	KW-0539	Nucleus	43	5278	0.43	1.05e-10	9606.ENSP00000156471,9606.ENSP00000199814,9606.ENSP00000215829,9606.ENSP00000216252,9606.ENSP00000227524,9606.ENSP00000236273,9606.ENSP00000243563,9606.ENSP00000244520,9606.ENSP00000246062,9606.ENSP00000246071,9606.ENSP00000249299,9606.ENSP00000252622,9606.ENSP00000254193,9606.ENSP00000257181,9606.ENSP00000260210,9606.ENSP00000262415,9606.ENSP00000262426,9606.ENSP00000262962,9606.ENSP00000263694,…	AQR,RBM22,SNRPD3,PHF5A,PRPF19,SYF2,SNRPA,SNRPC,MKKS,SNRPB2,LSM8,LSM7,SNRPA1,PRPF38A,BUD13,DHX8,FOXF1,YJU2,SNRNP40,PRPF6,SNRPF,MFAP1,TXNL4A,ZMAT2,LSM6,SNRPD1,LSM3,PPIH,PRPF3,SNRNP200,SOX2,PRPF31,FOXL1,SNRPD2,NKX2-1,GTF3C1,XAB2,ITSN1,GLI3,GLI2,EFTUD2,HNF1B,FOXC2
UniProt Keywords	KW-0687	Ribonucleoprotein	13	278	1.19	4.39e-10	9606.ENSP00000215829,9606.ENSP00000243563,9606.ENSP00000244520,9606.ENSP00000246071,9606.ENSP00000249299,9606.ENSP00000252622,9606.ENSP00000254193,9606.ENSP00000266735,9606.ENSP00000296581,9606.ENSP00000300413,9606.ENSP00000302160,9606.ENSP00000324122,9606.ENSP00000342374	SNRPD3,SNRPA,SNRPC,SNRPB2,LSM8,LSM7,SNRPA1,SNRPF,LSM6,SNRPD1,LSM3,PRPF31,SNRPD2
UniProt Keywords	KW-0694	RNA-binding	15	686	0.86	2.07e-07	9606.ENSP00000156471,9606.ENSP00000199814,9606.ENSP00000215829,9606.ENSP00000216252,9606.ENSP00000243563,9606.ENSP00000244520,9606.ENSP00000246071,9606.ENSP00000249299,9606.ENSP00000252622,9606.ENSP00000254193,9606.ENSP00000266735,9606.ENSP00000296581,9606.ENSP00000302160,9606.ENSP00000324122,9606.ENSP00000354152	AQR,RBM22,SNRPD3,PHF5A,SNRPA,SNRPC,SNRPB2,LSM8,LSM7,SNRPA1,SNRPF,LSM6,LSM3,PRPF31,MTHFSD
UniProt Keywords	KW-1017	Isopeptide bond	21	1717	0.6	1.6e-06	9606.ENSP00000199814,9606.ENSP00000236273,9606.ENSP00000246071,9606.ENSP00000254193,9606.ENSP00000260210,9606.ENSP00000262415,9606.ENSP00000263694,9606.ENSP00000267812,9606.ENSP00000274712,9606.ENSP00000300413,9606.ENSP00000315379,9606.ENSP00000317123,9606.ENSP00000323588,9606.ENSP00000324122,9606.ENSP00000332353,9606.ENSP00000342374,9606.ENSP00000348510,9606.ENSP00000379258,9606.ENSP00000390436,…	RBM22,SYF2,SNRPB2,SNRPA1,BUD13,DHX8,SNRNP40,MFAP1,ZMAT2,SNRPD1,PRPF3,SNRNP200,SOX2,PRPF31,PTCH1,SNRPD2,GTF3C1,GLI3,GLI2,EFTUD2,FOXC2
UniProt Keywords	KW-0007	Acetylation	27	3362	0.42	3.95e-05	9606.ENSP00000156471,9606.ENSP00000199814,9606.ENSP00000215829,9606.ENSP00000216252,9606.ENSP00000227524,9606.ENSP00000236273,9606.ENSP00000243563,9606.ENSP00000244520,9606.ENSP00000246071,9606.ENSP00000249299,9606.ENSP00000252622,9606.ENSP00000254193,9606.ENSP00000264758,9606.ENSP00000266735,9606.ENSP00000267812,9606.ENSP00000274712,9606.ENSP00000296581,9606.ENSP00000302160,9606.ENSP00000306614,…	AQR,RBM22,SNRPD3,PHF5A,PRPF19,SYF2,SNRPA,SNRPC,SNRPB2,LSM8,LSM7,SNRPA1,ADD1,SNRPF,MFAP1,ZMAT2,LSM6,LSM3,PPIH,SNRNP200,GLS,PRPF31,SNRPD2,XAB2,GLI3,GLI2,EFTUD2
UniProt Keywords	KW-0832	Ubl conjugation	21	2399	0.46	0.00033	9606.ENSP00000199814,9606.ENSP00000236273,9606.ENSP00000246071,9606.ENSP00000254193,9606.ENSP00000260210,9606.ENSP00000262415,9606.ENSP00000263694,9606.ENSP00000267812,9606.ENSP00000274712,9606.ENSP00000300413,9606.ENSP00000315379,9606.ENSP00000317123,9606.ENSP00000323588,9606.ENSP00000324122,9606.ENSP00000332353,9606.ENSP00000342374,9606.ENSP00000348510,9606.ENSP00000379258,9606.ENSP00000390436,…	RBM22,SYF2,SNRPB2,SNRPA1,BUD13,DHX8,SNRNP40,MFAP1,ZMAT2,SNRPD1,PRPF3,SNRNP200,SOX2,PRPF31,PTCH1,SNRPD2,GTF3C1,GLI3,GLI2,EFTUD2,FOXC2
UniProt Keywords	KW-0682	Retinitis pigmentosa	4	97	1.13	0.0169	9606.ENSP00000266079,9606.ENSP00000315379,9606.ENSP00000317123,9606.ENSP00000324122	PRPF6,PRPF3,SNRNP200,PRPF31
UniProt Keywords	KW-0370	Holoprosencephaly	2	9	1.86	0.0299	9606.ENSP00000332353,9606.ENSP00000390436	PTCH1,GLI2
InterPro	IPR001163	Sm domain, eukaryotic/archaea-type	8	19	2.14	6.78e-11	9606.ENSP00000215829,9606.ENSP00000249299,9606.ENSP00000252622,9606.ENSP00000266735,9606.ENSP00000296581,9606.ENSP00000300413,9606.ENSP00000302160,9606.ENSP00000342374	SNRPD3,LSM8,LSM7,SNRPF,LSM6,SNRPD1,LSM3,SNRPD2
InterPro	IPR010920	LSM domain superfamily	8	22	2.08	8.88e-11	9606.ENSP00000215829,9606.ENSP00000249299,9606.ENSP00000252622,9606.ENSP00000266735,9606.ENSP00000296581,9606.ENSP00000300413,9606.ENSP00000302160,9606.ENSP00000342374	SNRPD3,LSM8,LSM7,SNRPF,LSM6,SNRPD1,LSM3,SNRPD2
InterPro	IPR047575	Sm domain	8	27	1.99	2.35e-10	9606.ENSP00000215829,9606.ENSP00000249299,9606.ENSP00000252622,9606.ENSP00000266735,9606.ENSP00000296581,9606.ENSP00000300413,9606.ENSP00000302160,9606.ENSP00000342374	SNRPD3,LSM8,LSM7,SNRPF,LSM6,SNRPD1,LSM3,SNRPD2
