# Supplementary material for: Single-cell analysis reveals the spatial-temporal expression of genes associated with esophageal malformations
Source: Sci Rep. 2024 Feb 14;14:3752. doi: 10.1038/s41598-024-53098-w (PMC10866870; doi:10.1038/s41598-024-53098-w)
Supplement: Supplementary file 3 — Supplementary Information 3. [file 41598_2024_53098_MOESM3_ESM.xlsx]

## Sheet: Full_dataset
Cell Type id	Cell type information	n_cell	n_ctrl	assoc_mcp	assoc_mcz	hetero_mcp	hetero_mcz
Blood	blood	1898	1000	0.611389	-0.392724	0.427572	-0.17923		Legend
DE	definitive endoderm	3554	1000	0.110889	0.922526	0.0479521	2.09185		"assoc_mcp"		significance of cell type-disease association
EPI	epiblast	8793	1000	0.013986	2.51617	0.020979	2.52037		"hetero_mcp"		significance heterogeneity in association with disease across individual cells within a given cell type
Endothelial	endothelial cells	987	1000	0.458541	-0.0524159	0.0939061	1.32109		"assoc_mcz"		Z-score (cell type-disease association)
ExE	extraembryonic ectoderm	4936	1000	0.241758	0.639662	0.118881	1.35127		"hetero_mcz"		Z-score (heterogeneity in association with disease across individual cells within a given cell type)
GermCells	germ cells	226	1000	0.028971	2.1595	0.564436	-0.222769
Guttube	guttube	1823	1000	0.0919081	1.31189	0.00699301	3.25863
Guttube:DE:Colon	colon definitive endoderm (guttube)	28	1000	0.0789211	1.47326	0.233766	0.759063
Guttube:DE:Liver	liver definitive endoderm (guttube)	190	1000	0.272727	0.390651	0.441558	0.180517
Guttube:DE:Lung	lung definitive endoderm (guttube)	2443	1000	0.00899101	2.83818	0.00799201	3.47086
Guttube:DE:Pancreas	pancreas definitive endoderm (guttube)	511	1000	0.256743	0.577392	0.000999001	3.43577
Guttube:DE:Smallint	small intestine definitive endoderm (guttube)	901	1000	0.117882	1.26668	0.0789211	1.40294
Guttube:DE:Thymus	thymus definitive endoderm (guttube)	3443	1000	0.010989	2.43337	0.128871	1.04791
Guttube:DE:Thyroid	thyroid definitive endoderm (guttube)	1255	1000	0.127872	1.17688	0.991009	-2.29553
Guttube:VE:Colon	colon visceral endoderm (guttube)	2414	1000	0.628372	-0.389132	0.343656	0.23485
Guttube:VE:Liver	liver visceral endoderm (guttube)	1207	1000	0.716284	-0.632184	0.014985	2.56534
Guttube:VE:Lung	lung visceral endoderm (guttube)	930	1000	0.117882	1.19279	0.002997	3.51176
Guttube:VE:Pancreas	pancreas visceral endoderm (guttube)	5291	1000	0.734266	-0.667394	0.000999001	4.9164
Guttube:VE:Smallint	small intestine visceral endoderm (guttube)	2700	1000	0.726274	-0.624695	0.000999001	4.05989
Guttube:VE:Thymus	thymus visceral endoderm (guttube)	154	1000	0.033966	1.95138	0.783217	-0.724221
Guttube:VE:Thyroid	thyroid visceral endoderm (guttube)	11	1000	0.207792	0.795017
Mes	mesoderm	20248	1000	0.000999001	4.20142	0.035964	2.24683
Midline	midline cells	1425	1000	0.236763	0.624207	0.144855	1.04052
ParE	parietal endoderm	11289	1000	0.725275	-0.689886	0.185814	0.775274
PrE	primitive endoderm	155	1000	0.895105	-1.18179	0.583417	-0.268359
TE	trophectoderm	741	1000	0.578422	-0.303927	0.016983	2.97205
VE	visceral endoderm	40	1000	0.995005	-2.13758	0.591409	0.0907433
YsE	yolk sac endoderm	8837	1000	1	-2.75947	0.183816	0.75816
emVE	embryonic visceral endoderm	6339	1000	0.991009	-1.85275	0.440559	-0.0902068
exVE	extraembryonic visceral endoderm	19584	1000	0.887113	-1.20725	0.0769231	1.67455
nan		698	1000	0.867133	-1.03917	0.651349	-0.450867

## Sheet: E3.5
Cell_Type	n_cell	n_ctrl	assoc_mcp	assoc_mcz	hetero_mcp	hetero_mcz
TE	76	1000	0.998002	-2.065	0.791209	-0.85351		Legend
nan	698	1000	0.867133	-1.03917	0.651349	-0.450867		"assoc_mcp"		significance of cell type-disease association
								"hetero_mcp"		significance heterogeneity in association with disease across individual cells within a given cell type
								"assoc_mcz"		Z-score (cell type-disease association)
								"hetero_mcz"		Z-score (heterogeneity in association with disease across individual cells within a given cell type)

## Sheet: E4.5
Cell Type	n_cell	n_ctrl	assoc_mcp	assoc_mcz	hetero_mcp	hetero_mcz
EPI	49	1000	0.447552	-0.0637001	0.028971	1.97452		Legend
PrE	155	1000	0.895105	-1.18179	0.583417	-0.268359		"assoc_mcp"		significance of cell type-disease association
TE	28	1000	0.955045	-1.53606	0.738262	-0.621242		"hetero_mcp"		significance heterogeneity in association with disease across individual cells within a given cell type
								"assoc_mcz"		Z-score (cell type-disease association)
								"hetero_mcz"		Z-score (heterogeneity in association with disease across individual cells within a given cell type)

## Sheet: E5.5
Cell Type	n_cell	n_ctrl	assoc_mcp	assoc_mcz	hetero_mcp	hetero_mcz
EPI	7886	1000	0.013986	2.50665	0.010989	3.04168		Legend
ExE	2557	1000	0.316683	0.362686	0.00799201	2.92815		"assoc_mcp"		significance of cell type-disease association
VE	40	1000	0.995005	-2.13758	0.591409	0.0907433		"hetero_mcp"		significance heterogeneity in association with disease across individual cells within a given cell type
emVE	449	1000	0.991009	-2.12092	0.502498	-0.0142714		"assoc_mcz"		Z-score (cell type-disease association)
exVE	618	1000	0.892108	-1.22448	0.111888	1.2465		"hetero_mcz"		Z-score (heterogeneity in association with disease across individual cells within a given cell type)

## Sheet: E6.5
Cell Type	n_cell	n_ctrl	assoc_mcp	assoc_mcz	hetero_mcp	hetero_mcz
EPI	461	1000	0.021978	2.34359	0.000999001	3.59207		Legend
Mes	964	1000	0.0999001	1.32224	0.00899101	3.24362		"assoc_mcp"		significance of cell type-disease association
TE	637	1000	0.521479	-0.167998	0.024975	2.26204		"hetero_mcp"		significance heterogeneity in association with disease across individual cells within a given cell type
emVE	2252	1000	0.972028	-1.78204	0.178821	0.782127		"assoc_mcz"		Z-score (cell type-disease association)
exVE	4930	1000	0.846154	-1.01498	0.0889111	1.43159		"hetero_mcz"		Z-score (heterogeneity in association with disease across individual cells within a given cell type)

## Sheet: E7.5
Cell Type	n_cell	n_ctrl	assoc_mcp	assoc_mcz	hetero_mcp	hetero_mcz
DE	3554	1000	0.110889	0.922526	0.0479521	2.09185		Legend
EPI	397	1000	0.310689	0.410522	0.043956	1.76771		"assoc_mcp"		significance of cell type-disease association
ExE	2379	1000	0.173826	0.93257	0.021978	2.46496		"hetero_mcp"		significance heterogeneity in association with disease across individual cells within a given cell type
Mes	7254	1000	0.00999001	2.63682	0.170829	0.996177		"assoc_mcz"		Z-score (cell type-disease association)
Midline	865	1000	0.220779	0.725019	0.002997	3.44881		"hetero_mcz"		Z-score (heterogeneity in association with disease across individual cells within a given cell type)
ParE	1727	1000	0.402597	0.187826	0.137862	0.97219
emVE	3638	1000	0.981019	-1.57211	0.340659	0.137585
exVE	14036	1000	0.883117	-1.19698	0.03996	2.20783

## Sheet: E8.75_ap
Cell Type	n_cell	n_ctrl	assoc_mcp	assoc_mcz	hetero_mcp	hetero_mcz
Endothelial	526	1000	0.412587	0.0764835	0.045954	1.80392		Legend
GermCells	55	1000	0.014985	2.5769	0.0699301	1.50975		"assoc_mcp"		significance of cell type-disease association
Mes	4415	1000	0.000999001	3.92189	0.000999001	6.40721		"hetero_mcp"		significance heterogeneity in association with disease across individual cells within a given cell type
Midline	168	1000	0.100899	1.36342	0.674326	-0.403898		"assoc_mcz"		Z-score (cell type-disease association)
YsE	259	1000	0.951049	-1.55935	0.21978	0.720156		"hetero_mcz"		Z-score (heterogeneity in association with disease across individual cells within a given cell type)
	`
