# Supplementary material for: Single-cell analysis reveals the spatial-temporal expression of genes associated with esophageal malformations
Source: Sci Rep. 2024 Feb 14;14:3752. doi: 10.1038/s41598-024-53098-w (PMC10866870; doi:10.1038/s41598-024-53098-w)
Supplement: Supplementary file 4 — Supplementary Information 4. [file 41598_2024_53098_MOESM4_ESM.xlsx]

## Sheet: Cell Types
Cell_Types	n_cell	n_ctrl	assoc_mcp	assoc_mcz	hetero_mcp	hetero_mcz
M_c0	1029	1000	0.0489511	1.66905	0.0849151	1.40455			Legend
M_c1	705	1000	0.26973	0.645676	0.001998	3.58004			"assoc_mcp"		significance of cell type-disease association
M_c2	593	1000	0.988012	-1.98984	0.393606	0.105698			"hetero_mcp"		significance heterogeneity in association with disease across individual cells within a given cell type
M_c3	536	1000	0.304695	0.525706	0.020979	2.47352			"assoc_mcz"		Z-score (cell type-disease association)
M_b0	488	1000	0.105894	1.23487	0.00999001	2.63106			"hetero_mcz"		Z-score (heterogeneity in association with disease across individual cells within a given cell type)
M_b1	437	1000	0.00699301	2.85689	0.164835	0.917356
M_b2	431	1000	0.933067	-1.19682	0.274725	0.29098
M_c4	399	1000	0.508491	-0.0861156	0.28971	0.539381			Single-cell ATLAS of Han et al.
E_c0	398	1000	0.998002	-1.93868	0.0999001	1.25202			Nature communications 11.1 (2020): 4158.
E_c1	382	1000	0.999001	-2.04185	0.834166	-0.826689
M_c5	371	1000	0.0989011	1.33414	0.111888	1.17336
M_c6	339	1000	0.153846	1.03782	0.208791	0.832683
M_b3	324	1000	0.000999001	5.49154	0.208791	0.808911
E_c2	299	1000	0.288711	0.480176	0.51049	-0.0670949
M_a0	279	1000	0.00699301	3.13192	0.397602	0.259213
M_b4	278	1000	0.003996	2.8224	0.264735	0.592065
E_c3	275	1000	0.788212	-0.817999	0.30969	0.473294
E_c4	271	1000	0.288711	0.473074	0.387612	0.315466
E_b0	267	1000	0.0729271	1.48712	0.308691	0.435791
M_c7	246	1000	0.956044	-1.59845	0.79021	-0.786727
M_c8	245	1000	0.975025	-1.633	0.123876	0.974198
M_a1	243	1000	0.0489511	1.87708	0.380619	0.275615
M_c9	234	1000	0.997003	-2.25772	0.000999001	3.287
E_c5	231	1000	0.025974	2.34086	0.217782	0.78508
M_c10	219	1000	1	-2.41297	0.248751	0.629371
M_b5	215	1000	0.524475	-0.124361	0.118881	1.13617
E_b1	213	1000	0.941059	-1.20943	0.0809191	1.39358
E_c6	207	1000	0.639361	-0.410081	0.772228	-0.706257
E_a0	205	1000	0.9001	-1.05527	0.0659341	1.68395
M_a2	203	1000	0.593407	-0.311596	0.034965	1.89066
M_c11	193	1000	0.933067	-1.30758	0.241758	0.725372
M_c12	190	1000	0.822178	-0.956852	0.292707	0.519155
E_c7	186	1000	0.02997	2.10225	0.21978	0.783975
M_c13	185	1000	0.968032	-1.79353	0.14985	1.00418
E_c8	184	1000	0.0829171	1.40611	0.220779	0.826056
M_a3	182	1000	0.012987	3.01063	0.024975	1.94627
M_a4	180	1000	0.138861	1.11475	0.423576	0.189321
M_b6	178	1000	0.468531	-0.0230774	0.125874	1.03165
M_a5	174	1000	0.033966	2.06235	0.205794	0.79646
M_b7	169	1000	0.147852	1.07914	0.945055	-1.58511
E_a1	161	1000	0.448551	-0.0999055	0.611389	-0.256101
M_b8	153	1000	0.609391	-0.338244	0.0929071	1.28514
M_c14	152	1000	1	-2.0885	0.002997	2.93256
E_a2	143	1000	0.297702	0.31623	0.433566	0.168992
E_b2	141	1000	0.989011	-1.61479	0.275724	0.552374
E_b3	133	1000	0.0569431	1.70421	0.564436	-0.163704
M_a6	118	1000	0.045954	1.69995	0.020979	1.96724
M_c15	107	1000	0.877123	-1.0716	0.380619	0.174758
E_a3	105	1000	0.276723	0.478094	0.017982	1.98816
E_b4	104	1000	0.100899	1.08272	0.89011	-1.22013
M_b9	97	1000	0.122877	1.14713	0.778222	-0.788972
E_a4	96	1000	0.761239	-0.713587	0.951049	-1.67367
E_a5	93	1000	0.042957	1.86153	0.975025	-2.05253
M_c16	84	1000	0.168831	0.990508	0.15984	1.01493
E_b5	79	1000	0.74026	-0.704306	0.563437	-0.148855
E_b6	73	1000	0.180819	0.935378	0.136863	1.13797
M_b10	64	1000	0.972028	-1.6856	0.016983	2.15217
E_c9	63	1000	0.997003	-2.42549	0.230769	0.76883
M_b11	57	1000	0.659341	-0.483828	0.848152	-1.02394
E_c10	55	1000	0.787213	-0.75445	0.854146	-1.05478
E_c11	45	1000	0.963037	-1.45484	0.698302	-0.49563
E_b7	39	1000	0.999001	-2.08405	0.905095	-1.33874

## Sheet: Lineages
Lineages	n_cell	n_ctrl	assoc_mcp	assoc_mcz	hetero_mcp	hetero_mcz
fibroblast	152	1000	1	-2.0885	0.002997	2.93256			Legend
stomach 1	1029	1000	0.0489511	1.66905	0.0849151	1.40455			"assoc_mcp"		significance of cell type-disease association
stomach 2 (ventral)	190	1000	0.822178	-0.956852	0.292707	0.519155			"hetero_mcp"		significance heterogeneity in association with disease across individual cells within a given cell type
ventral pharynx	104	1000	0.100899	1.08272	0.89011	-1.22013			"assoc_mcz"		Z-score (cell type-disease association)
anaterior stomach	299	1000	0.288711	0.480176	0.51049	-0.0670949			"hetero_mcz"		Z-score (heterogeneity in association with disease across individual cells within a given cell type)
anterior foregut	93	1000	0.042957	1.86153	0.975025	-2.05253
anterior foregut (2nd heart field)	488	1000	0.105894	1.23487	0.00999001	2.63106			Single-cell ATLAS of Han et al.
anterior lpm 1 (2nd heart field)	180	1000	0.138861	1.11475	0.423576	0.189321			Nature communications 11.1 (2020): 4158.
dorsal lateral foregut	324	1000	0.000999001	5.49154	0.208791	0.808911
dorsal pancreas	63	1000	0.997003	-2.42549	0.230769	0.76883
dorsal pancreas/stomach	73	1000	0.180819	0.935378	0.136863	1.13797
dorsal-lateral foregut	105	1000	0.276723	0.478094	0.017982	1.98816
duodenum	797	1000	0.766234	-0.698901	0.0539461	2.19987
esophagus	339	1000	0.153846	1.03782	0.208791	0.832683
esophagus-1	271	1000	0.288711	0.473074	0.387612	0.315466
esophagus-2	184	1000	0.0829171	1.40611	0.220779	0.826056
fibroblast 1 (near liver)	153	1000	0.609391	-0.338244	0.0929071	1.28514
fibroblast 2	57	1000	0.659341	-0.483828	0.848152	-1.02394
foregut	267	1000	0.0729271	1.48712	0.308691	0.435791
foregut lip mesoderm 1	243	1000	0.0489511	1.87708	0.380619	0.275615
foregut lip mesoderm 2	203	1000	0.593407	-0.311596	0.034965	1.89066
hepatoblast	382	1000	0.999001	-2.04185	0.834166	-0.826689
hepatoblast 1 (early)	141	1000	0.989011	-1.61479	0.275724	0.552374
hepatoblast 2 (late)	79	1000	0.74026	-0.704306	0.563437	-0.148855
hepatopancreatic duct	45	1000	0.963037	-1.45484	0.698302	-0.49563
hepatopancreatic progenitor	39	1000	0.999001	-2.08405	0.905095	-1.33874
lateral foregut	143	1000	0.297702	0.31623	0.433566	0.168992
lateral plate mesoderm 1	279	1000	0.00699301	3.13192	0.397602	0.259213
left anterior lpm2	182	1000	0.012987	3.01063	0.024975	1.94627
liver-hepatocyte	55	1000	0.787213	-0.75445	0.854146	-1.05478
liver-septum transversum	64	1000	0.972028	-1.6856	0.016983	2.15217
mesothelium 1 (liver)	234	1000	0.997003	-2.25772	0.000999001	3.287
mesothelium 2	185	1000	0.968032	-1.79353	0.14985	1.00418
midgut	382	1000	0.415584	0.0116798	0.0639361	1.81542
midgut / extra embryonic	96	1000	0.761239	-0.713587	0.951049	-1.67367
outflow tract	423	1000	0.72028	-0.640752	0.0719281	1.53819
phanryngeal mesoderm 3	246	1000	0.956044	-1.59845	0.79021	-0.786727
pharyngeal 4	193	1000	0.933067	-1.30758	0.241758	0.725372
pharyngeal mesoderm	97	1000	0.122877	1.14713	0.778222	-0.788972
pharyngeal mesoderm 1	536	1000	0.304695	0.525706	0.020979	2.47352
pharyngeal mesoderm 2 (posterior)	371	1000	0.0989011	1.33414	0.111888	1.17336
pharyngeal mesoderm 5	107	1000	0.877123	-1.0716	0.380619	0.174758
pharynx	408	1000	0.352647	0.248943	0.027972	2.19842
posterior stomach	207	1000	0.639361	-0.410081	0.772228	-0.706257
posterior ventral foregut	215	1000	0.524475	-0.124361	0.118881	1.13617
respiratory	705	1000	0.26973	0.645676	0.001998	3.58004
respiratory-lung	186	1000	0.02997	2.10225	0.21978	0.783975
respiratory-trachea	231	1000	0.025974	2.34086	0.217782	0.78508
right anterior lpm 2	174	1000	0.033966	2.06235	0.205794	0.79646
septum transversum (liver)	593	1000	0.988012	-1.98984	0.393606	0.105698
sinus venosus	650	1000	0.984016	-1.56249	0.0709291	1.52597
stomach	437	1000	0.00699301	2.85689	0.164835	0.917356
stomach	3	84	1000	0.168831	0.990508	0.15984
ventral foregut	161	1000	0.448551	-0.0999055	0.611389	-0.256101
ventral foregut lip	205	1000	0.9001	-1.05527	0.0659341	1.68395
ventral lateral foregut	278	1000	0.003996	2.8224	0.264735	0.592065
ventral lpm (dorsal mesocardium)	118	1000	0.045954	1.69995	0.020979	1.96724

## Sheet: Cell_type identities
Cell type ID	Develpmental Stage	Annotation
e_a0	E8.5	ventral foregut lip	Single-cell ATLAS of Han et al.
e_a1	E8.5	ventral foregut	Nature communications 11.1 (2020): 4158.
e_a2	E8.5	lateral foregut
e_a3	E8.5	dorsal-lateral foregut
e_a4	E8.5	midgut / extra embryonic
e_a5	E8.5	anterior foregut
e_b0	E9.0	foregut
e_b1	E9.0	midgut
e_b2	E9.0	hepatoblast 1 (early)
e_b3	E9.0	pharynx
e_b4	E9.0	ventral pharynx
e_b5	E9.0	hepatoblast 2 (late)
e_b6	E9.0	dorsal pancreas/stomach
e_b7	E9.0	hepatopancreatic progenitor
e_c0	E9.5-posterior	duodenum
e_c1	E9.5-posterior	hepatoblast
e_c2	E9.5-anterior	anterior dorsal stomach
e_c3	E9.5-anterior	pharynx
e_c4	E9.5-anterior	esophagus-1
e_c5	E9.5-anterior	respiratory-trachea
e_c6	E9.5-posterior	posterior stomach
e_c7	E9.5-anterior	respiratory-lung
e_c8	E9.5-anterior	esophagus-2
e_c9	E9.5-posterior	pancreas
e_c10	E9.5-posterior	liver-hepatocyte
e_c11	E9.5-posterior	hepatopancreatic biliary duct
m_a0	E8.5	lateral plate mesoderm 1
m_a1	E8.5	foregut lip mesoderm 1
m_a2	E8.5	foregut lip mesoderm 2
m_a3	E8.5	left anterior lpm2
m_a4	E8.5	anterior lpm 1 (2nd heart field)
m_a5	E8.5	right anterior lpm 2
m_a6	E8.5	ventral lpm (dorsal mesocardium)
m_b0	E9.0	anterior foregut (2nd heart field)
m_b1	E9.0	stomach
m_b2	E9.0	sinus venosus
m_b3	E9.0	lateral foregut
m_b4	E9.0	ventral lateral foregut
m_b5	E9.0	posterior ventral foregut
m_b6	E9.0	outflow tract
m_b7	E9.0	midgut
m_b8	E9.0	fibroblast 1 (near liver)
m_b9	E9.0	pharyngeal mesoderm
m_b10	E9.0	liver-septum transversum
m_b11	E9.0	fibroblast 2
m_c0	E9.5-posterior	stomach 1
m_c1	E9.5-anterior	respiratory
m_c2	E9.5-posterior	septum transversum (liver)
m_c3	E9.5-anterior	pharyngeal mesoderm 1
m_c4	E9.5-posterior	duodenum
m_c5	E9.5-anterior	pharyngeal mesoderm 2 (posterior)
m_c6	E9.5-anterior	esophagus
m_c7	E9.5-anterior	phanryngeal mesoderm 3
m_c8	E9.5-anterior	outflow tract
m_c9	E9.5-posterior	mesothelium 1 (liver)
m_c10	E9.5-posterior	sinus venosus
m_c11	E9.5-anterior	pharyngeal 4
m_c12	E9.5-posterior	stomach 2 (ventral)
m_c13	E9.5-anterior	mesothelium 2
m_c14	E9.5-posterior	fibroblast
m_c15	E9.5-anterior	pharyngeal mesoderm 5
m_c16	E9.5-anterior	stomach 3
