# Supplementary material for: Single-cell analysis reveals the spatial-temporal expression of genes associated with esophageal malformations
Source: Sci Rep. 2024 Feb 14;14:3752. doi: 10.1038/s41598-024-53098-w (PMC10866870; doi:10.1038/s41598-024-53098-w)
Supplement: Supplementary file 5 — Supplementary Information 5. [file 41598_2024_53098_MOESM5_ESM.xlsx]

## Sheet: E3.5_ATLAS1
index	CORR	RANK
SOX2	0.443469	0
TDGF1	0.391061	1		Single-cell ATLAS of Nowotschin et al.
JAM2	0.31059	2		Nature, 569(7756), 361-367.
SNRPF	0.305814	3
PMM1	0.303263	4		Legend
PTTG1	0.295396	5		CORR	Pearson's correlation between expression level and single-cell disease scores
TXNL4A	0.294474	6
NME1	0.294354	7
DPPA5A	0.293174	8
TET1	0.288432	9
MAP1LC3B	0.281791	10
SNRPE	0.280299	11
NHP2L1	0.278961	12
SNRPD1	0.275489	13
UPP1	0.274674	14
PIGP	0.269428	15
PHF5A	0.266546	16
TRIM28	0.26409	17
RNF130	0.263825	18
TDH	0.262549	19
SNRPC	0.258698	20
SNRPD3	0.255231	21
IFITM2	0.253582	22
DPY30	0.249745	23
PPIH	0.249277	24
SSR2	0.247738	25
ZFP57	0.246539	26
FN1	0.246005	27
SNRPA	0.241913	28
KLF4	0.241863	29
SUPT4A	0.241259	30
RPL39L	0.235748	31
GLRX	0.233852	32
SPP1	0.233318	33
NANOG	0.232454	34
CACYBP	0.232148	35
RPL24	0.230953	36
ZMAT5	0.227211	37
ZFP42	0.227002	38
MED21	0.226957	39
UHRF1	0.226689	40
ETV5	0.224813	41
PDPN	0.222722	42
KDM5B	0.222479	43
POLR2E	0.221072	44
SSBP1	0.220391	45
ID3	0.220032	46
UTF1	0.21975	47
PRPF6	0.219226	48
DDX18	0.218211	49
GTF2H5	0.218094	50
HMGN5	0.217255	51
POLR2J	0.216106	52
CRYGE	0.215746	53
CISD1	0.214288	54
SNRPA1	0.212665	55
POU5F1	0.211853	56
ADAT2	0.21135	57
KLF2	0.210975	58
PGAM1	0.210961	59
PRDX1	0.210556	60
DPPA2	0.209837	61
EIF4EBP1	0.209467	62
ZMAT2	0.208733	63
MORC1	0.207258	64
DUT	0.207179	65
MAGOH	0.206346	66
BHMT	0.206117	67
PFDN2	0.205074	68
MIF	0.204819	69
NDUFC1	0.203172	70
SHF	0.202773	71
FABP5	0.20272	72
UQCRB	0.202213	73
SNRNP200	0.201759	74
NKX6-2	0.201739	75
LLPH	0.201685	76
SAP18	0.19937	77
SLIRP	0.198668	78
PARP1	0.198504	79
RND3	0.19727	80
CST3	0.197131	81
H2AFZ	0.19669	82
RPS14	0.196386	83
DPPA3	0.195999	84
ZFP428	0.194047	85
HELLS	0.193871	86
PLATR10	0.193869	87
MSH6	0.193628	88
RPS15A	0.193512	89
RBM8A	0.193258	90
KDM3A	0.192958	91
GDF3	0.19251	92
RNF138	0.192457	93
NFU1	0.192021	94
RPL7L1	0.190499	95
ITPK1	0.19024	96
PNPLA6	0.189195	97
GTSF1L	0.18917	98
GADD45GIP1	0.188768	99
PARK7	0.188131	100
NDFIP1	0.188071	101
MGARP	0.187983	102
CHMP4C	0.187963	103
TXN1	0.187772	104
RPS13	0.187376	105
EI24	0.186541	106
BMP4	0.186509	107
SDHD	0.1857	108
FGF4	0.185061	109
PIN1	0.184862	110
GABBR1	0.184775	111
DCTPP1	0.184755	112
EPHX2	0.184617	113
NPM1	0.184116	114
XRN2	0.18363	115
SOCS2	0.183467	116
POLR2K	0.183206	117
FGD1	0.18307	118
HSPE1	0.182282	119
TAGLN3	0.181331	120
2410141K09RIK	0.180083	121
RRP1B	0.17991	122
RPL19	0.179059	123
UBB	0.178958	124
TUBA4A	0.178721	125
AK6	0.178714	126
SNRPD2	0.178519	127
SRSF3	0.178355	128
REST	0.174524	129
LY6G6E	0.174058	130
EFCAB10	0.173999	131
H2-M5	0.173464	132
SAP30	0.173419	133
RAN	0.173206	134
NUDC	0.173183	135
GPX1	0.173115	136
LACTB2	0.172884	137
NME7	0.172883	138
SPC24	0.172539	139
APOBEC3	0.172117	140
APEX1	0.171407	141
NDUFC2	0.170845	142
HDAC1	0.170761	143
PPAN	0.169683	144
LSM7	0.169617	145
ANP32A	0.169593	146
SAT1	0.169574	147
MED29	0.169379	148
AGTRAP	0.169223	149
EIF6	0.169159	150
PSMB6	0.168873	151
MYO10	0.168722	152
PRMT1	0.168475	153
LY6E	0.168094	154
UBD	0.167906	155
RPL34	0.167905	156
TECPR1	0.167659	157
TRPS1	0.167603	158
TMEM208	0.167411	159
PRPF31	0.16662	160
MRPS25	0.166376	161
CKB	0.166348	162
PEX3	0.165107	163
EIF2S1	0.165	164
ECHDC2	0.164825	165
MDK	0.163921	166
IFITM3	0.163889	167
CGGBP1	0.16371	168
FOXD3	0.162609	169
TTC28	0.162507	170
2410015M20RIK	0.16189	171
PSMB2	0.161762	172
U2AF1	0.161633	173
MRPL21	0.160681	174
TRP53	0.16037	175
ATG101	0.159871	176
PSMB1	0.159759	177
ACTL6A	0.159634	178
HIST1H2AP	0.159325	179
PPP1R14D	0.1593	180
SUMO1	0.159086	181
PSMA5	0.159048	182
ARID5B	0.158696	183
TTC1	0.158487	184
RPS9	0.15811	185
COBL	0.157604	186
ACP6	0.15723	187
POU2F3	0.157117	188
PRDX6	0.156922	189
E130012A19RIK	0.156879	190
SSSCA1	0.156615	191
NAA10	0.156594	192
SPIC	0.156393	193
POLR2H	0.156318	194
BAG4	0.156233	195
TPD52L2	0.156081	196
ANAPC10	0.155088	197
RRP9	0.155004	198
RPS27A	0.154791	199
PSMD3	0.154546	200
PELP1	0.154528	201
ESRRB	0.154038	202
HAUS1	0.153924	203
MAMDC2	0.153618	204
NCL	0.153575	205
LSM4	0.153216	206
SRP19	0.153208	207
NOP16	0.153165	208
IFT52	0.152806	209
ALPL	0.152693	210
CNIH4	0.152649	211
DPPA4	0.152016	212
GAR1	0.151973	213
SLC7A3	0.15197	214
LSM8	0.151733	215
GM807	0.151561	216
NASP	0.151536	217
RPS10	0.151481	218
RPP25	0.151402	219
EPHA4	0.151374	220
ELP3	0.151098	221
FBXO22	0.150998	222
C1QBP	0.150871	223
PPP1R2	0.150653	224
SUB1	0.15026	225
FBXO31	0.150102	226
ATPIF1	0.150065	227
EEF1D	0.149789	228
CDYL2	0.149764	229
EMC4	0.149686	230
SAP18B	0.149628	231
1700019D03RIK	0.149577	232
UBE2A	0.149463	233
LSM6	0.149442	234
CAND1	0.149395	235
POMP	0.148478	236
ATP5J	0.148403	237
UFD1L	0.148384	238
MRPS11	0.148365	239
SYT9	0.148263	240
XAB2	0.147937	241
PORCN	0.147862	242
GJA1	0.147595	243
PIGL	0.147568	244
YIF1B	0.147406	245
SNTB2	0.147318	246
PRPF19	0.147307	247
CDCA7	0.147181	248
MED10	0.146919	249
SNRNP40	0.146695	250
PTGS1	0.146676	251
HESX1	0.146303	252
WRAP53	0.146239	253
ZFP292	0.146226	254
SEC61G	0.146107	255
UNG	0.146023	256
WDR43	0.14596	257
EEF1AKMT1	0.145555	258
SRSF7	0.145415	259
UXT	0.145394	260
BUD13	0.145099	261
URM1	0.145028	262
RPS7	0.144919	263
BAZ2B	0.144918	264
BAMBI	0.144706	265
GM10093	0.14453	266
RPL36A	0.144439	267
RPL30	0.144318	268
NDUFA4	0.144062	269
HNRNPC	0.143932	270
A830080D01RIK	0.143855	271
COX17	0.143625	272
HUNK	0.143587	273
RPS11	0.143393	274
GINS2	0.143111	275
MESDC2	0.142962	276
MCM3	0.142753	277
DYNLT1C	0.142638	278
ABCG1	0.142376	279
RPL27	0.14193	280
EZH2	0.141506	281
TMA16	0.141341	282
ISY1	0.141262	283
TWISTNB	0.141087	284
FBP2	0.140162	285
MRTO4	0.140077	286
ERH	0.140074	287
CREG1	0.140073	288
ST13	0.139652	289
LRRC31	0.139118	290
GM4950	0.139079	291
KHDC3	0.138902	292
TFRC	0.138891	293
CDK4	0.138358	294
CACNB1	0.137911	295
BOLA1	0.137754	296
RCC2	0.137711	297
COX4I1	0.137524	298
UBE2L3	0.137433	299
TM7SF3	0.13719	300
SORL1	0.137141	301
RIF1	0.137028	302
DNAJC15	0.136928	303
IMPA2	0.13649	304
SNRPB2	0.136155	305
PSMD7	0.136109	306
LIFR	0.135984	307
1700061G19RIK	0.135973	308
FAM162A	0.135948	309
PRPF3	0.13575	310
MRPS16	0.135721	311
IL6RA	0.135696	312
RPS25	0.135669	313
SIRPA	0.135406	314
PPA1	0.135379	315
RPL37	0.135349	316
PECAM1	0.135173	317
CIB1	0.135021	318
STOML1	0.134872	319
RFX2	0.134702	320
TOMM7	0.134658	321
BOLA2	0.134385	322
BAZ2A	0.134325	323
TMEM41B	0.134236	324
MRPL14	0.134045	325
BC028528	0.133924	326
ZNRD1	0.133824	327
RPL6	0.133596	328
ST3GAL4	0.133488	329
ZFP985	0.133362	330
RPL18	0.133334	331
RPL13A	0.133263	332
EMC8	0.133102	333
POLR2C	0.133072	334
GM12355	0.132833	335
RPL37A	0.132585	336
RBMXL1	0.131107	337
STOML2	0.131064	338
EAPP	0.13092	339
CCDC160	0.130777	340
TCL1	0.13063	341
PRDM14	0.130563	342
SMARCAD1	0.13054	343
SARNP	0.130494	344
BRCA2	0.130398	345
1500011K16RIK	0.130286	346
POLD2	0.13016	347
RPAP1	0.130153	348
DNAJA1	0.13002	349
DYNLT1B	0.129935	350
UBE2T	0.129933	351
DNAJC8	0.129751	352
CUL5	0.129599	353
SYF2	0.129595	354
TCEB1	0.129578	355
HIRIP3	0.129529	356
GM8797	0.129499	357
PSMB7	0.129462	358
GM7879	0.129209	359
GLRX2	0.129198	360
KYAT3	0.129094	361
NTMT1	0.128967	362
PKM	0.128787	363
PHF20	0.128668	364
RPS17	0.128457	365
SMIM8	0.128413	366
ZFP219	0.128283	367
RPL35	0.128168	368
IMMP2L	0.128137	369
MRPL40	0.128048	370
PCNA-PS2	0.127849	371
DYNLL2	0.12781	372
LRRC34	0.127759	373
COMMD2	0.12747	374
ZFP444	0.127462	375
TNFRSF8	0.127283	376
RNF213	0.126897	377
TRIML1	0.12684	378
UMPS	0.126819	379
SSNA1	0.12675	380
ERAS	0.126668	381
FAM207A	0.126598	382
MYBBP1A	0.126509	383
FKBP3	0.126501	384
NUCKS1	0.126497	385
1110004F10RIK	0.126476	386
PEBP1	0.126373	387
EED	0.126223	388
POLR2G	0.126135	389
TMED1	0.126106	390
RBPMS2	0.12605	391
NDUFS5	0.126023	392
GM26825	0.125974	393
AIMP1	0.125957	394
RIBC1	0.125853	395
UCHL1	0.125798	396
FAM25C	0.125732	397
FKBP5	0.125659	398
AEBP2	0.125563	399
LRRC2	0.125062	400
PSMC3IP	0.125039	401
ACER2	0.12499	402
ZFHX2	0.124769	403
TAF7	0.124634	404
2210016L21RIK	0.124565	405
FAM60A	0.124543	406
BCAS3	0.124522	407
MRPL58	0.124487	408
CENPW	0.124299	409
INO80E	0.124257	410
RPP25L	0.12417	411
1500009L16RIK	0.124011	412
RPL14	0.123985	413
AP3S2	0.123934	414
PLSCR1	0.123844	415
HIKESHI	0.123733	416
N4BP1	0.123598	417
DYNLT1F	0.12335	418
GABPA	0.123331	419
MTHFD1L	0.123268	420
CSRNP2	0.123232	421
SPR	0.122882	422
HSPH1	0.122793	423
MSH2	0.122689	424
GSC	0.122618	425
SOD1	0.12243	426
PLA2G4E	0.12235	427
OCIAD1	0.122258	428
ANKRD10	0.122151	429
SMS	0.122148	430
PSMG1	0.122009	431
TBC1D24	0.121936	432
JAKMIP1	0.121585	433
TDP2	0.121355	434
PSMB5	0.121217	435
SAC3D1	0.121119	436
MITD1	0.121036	437
KLF3	0.121002	438
FSCN1	0.120969	439
ZAN	0.120526	440
RPP38	0.120393	441
SF3A3	0.120367	442
GM12031	0.120092	443
ATG13	0.119698	444
D230025D16RIK	0.119277	445
ZFP296	0.11917	446
H2-Q10	0.119091	447
IL34	0.11906	448
RPL35A	0.118861	449
RAB3GAP2	0.118775	450
TECR	0.118588	451
ABCB4	0.118479	452
CNPY2	0.118468	453
EXOSC1	0.118267	454
PSMA2	0.118231	455
EXOSC5	0.118104	456
MTHFSL	0.117864	457
HAP1	0.117758	458
BCO1	0.117747	459
PSMA6	0.117727	460
NDUFAF2	0.117706	461
GNL3	0.117568	462
SPTBN2	0.117489	463
CTSB	0.117384	464
IMPDH2	0.117376	465
DYNLL1	0.11735	466
MRPL2	0.117325	467
AQP3	0.117245	468
COX7A1	0.117165	469
CNKSR3	0.117136	470
DHX8	0.117112	471
COX7B	0.116891	472
RAB34	0.116698	473
TNK2	0.11664	474
MRPS24	0.116552	475
LETMD1	0.116472	476
MAGEB16	0.116408	477
RBM22	0.116329	478
EXOSC3	0.116154	479
PRPS1	0.116097	480
CAMK2N1	0.11608	481
PPIL1	0.115885	482
NOC4L	0.115775	483
RPA2	0.115771	484
TIGAR	0.115592	485
PRPF38A	0.115581	486
ZFP990	0.115505	487
COX6C	0.115411	488
MCTS2	0.115307	489
RPL38	0.115292	490
BCL7B	0.115215	491
TST	0.115051	492
PLATR13	0.115009	493
PPP2R1B	0.11498	494
1700016D06RIK	0.114821	495
BBS7	0.114719	496
TIPIN	0.114709	497
RPL36	0.114488	498
FBXO15	0.114467	499
DCTN3	0.114326	500
EIF2S2	0.114232	501
ZSCAN10	0.114149	502
SET	0.113971	503
MED19	0.113939	504
RPL32	0.113926	505
DIABLO	0.113799	506
MOK	0.113794	507
PLBD1	0.11373	508
1810022K09RIK	0.113457	509
TXLNG	0.113454	510
PSMG3	0.113422	511
DEFA30	0.113391	512
QDPR	0.113231	513
ALKBH6	0.113171	514
POP7	0.113165	515
SLC24A5	0.113067	516
TSN	0.11298	517
PML	0.112961	518
TELO2	0.112938	519
UBL7	0.112916	520
LIPH	0.112883	521
GEMIN6	0.112877	522
HDHD3	0.112856	523
MITF	0.112853	524
PSMG2	0.112824	525
MTG1	0.112824	526
COX7A2	0.112803	527
SOD2	0.112775	528
GM10020	0.112733	529
CELSR2	0.112658	530
GM10324	0.11265	531
PMS1	0.112612	532
LAMTOR4	0.112566	533
HIGD2A	0.112519	534
TMEM231	0.112369	535
CLNS1A	0.112323	536
MPDU1	0.112284	537
SNRPN	0.112203	538
NMRAL1	0.112175	539
FZD5	0.112033	540
USP7	0.112018	541
NOL6	0.111984	542
ALG13	0.111933	543
SLC4A5	0.111612	544
METTL5	0.111572	545
PSMA7	0.111569	546
FYB	0.111424	547
ITFG2	0.111308	548
KIRREL	0.111211	549
9530068E07RIK	0.111158	550
WDR73	0.111076	551
STMN3	0.111006	552
FBXO6	0.110936	553
EIF4E2	0.11086	554
MTHFSD	0.110813	555
PCGF6	0.110474	556
TSR2	0.110374	557
RPS16	0.11033	558
IGFBP2	0.110061	559
ST8SIA1	0.109955	560
LAMA4	0.109945	561
RP2	0.109776	562
FUK	0.109771	563
ATRAID	0.109692	564
INTS3	0.10965	565
WDR61	0.109605	566
ZFP534	0.109552	567
AKT2	0.109537	568
STK38	0.109463	569
COPS7A	0.10929	570
PARP9	0.109287	571
SAE1	0.109058	572
HIST1H3F	0.109031	573
GM6563	0.108986	574
CBR1	0.108893	575
NTN1	0.108709	576
PRMT5	0.108645	577
PSMA4	0.108587	578
GM4737	0.10853	579
POGLUT1	0.1083	580
PRORSD1	0.10819	581
EFTUD2	0.10795	582
USP9X	0.107843	583
ZIC5	0.107801	584
SRRM2	0.107729	585
CRCP	0.107724	586
ZFP978	0.107648	587
RPL27-PS3	0.10764	588
NXT1	0.107586	589
SMIM3	0.107404	590
LAMA3	0.107321	591
TAF1A	0.107259	592
SUPT3	0.107114	593
NDUFB6	0.107044	594
RP24-388A6.3	0.106957	595
METTL16	0.106772	596
RPL21	0.106705	597
AMHR2	0.106691	598
MIF4GD	0.106642	599
RNASEH2A	0.106573	600
PLCB4	0.106525	601
GGCT	0.106426	602
DPH6	0.106315	603
AKR1C21	0.106238	604
SYCE2	0.106189	605
PALD1	0.106031	606
SAAL1	0.106005	607
TENM4	0.105949	608
2810004N23RIK	0.105947	609
MRPL52	0.10594	610
NKAIN4	0.105898	611
PANK2	0.105864	612
EXOSC8	0.10562	613
COMMD4	0.105588	614
CINP	0.10557	615
NPTX2	0.105558	616
MGA	0.105547	617
MCM2	0.105507	618
FBRSL1	0.105479	619
ATXN3	0.105453	620
CDC42EP3	0.105308	621
CCDC34	0.105128	622
SNX18	0.105091	623
ZC3HC1	0.105074	624
CTH	0.105064	625
EZR	0.104885	626
TEX9	0.104868	627
CAPSL	0.104867	628
DIDO1	0.10476	629
RPF1	0.104748	630
PES1	0.104615	631
NOLC1	0.10456	632
RUVBL1	0.104457	633
MYH13	0.104377	634
EBPL	0.104367	635
RPL10A	0.10427	636
SIGLECG	0.10417	637
GM7325	0.103999	638
DARS	0.103974	639
GTF3C5	0.103876	640
RPS8	0.103869	641
NOL7	0.103845	642
DBI	0.103826	643
EYA1	0.103781	644
PLPP1	0.103701	645
EEF1E1	0.103693	646
RPS20	0.103681	647
9330185C12RIK	0.103539	648
MRPS2	0.103531	649
FAM96B	0.103518	650
OOEP	0.103485	651
AHSA1	0.103462	652
CEBPZ	0.103409	653
SRSF11	0.103371	654
MFSD4B4	0.103249	655
POLR1C	0.103218	656
PLCXD2	0.103126	657
FAU	0.102818	658
FTSJ3	0.102793	659
SLC25A13	0.102768	660
CD109	0.102665	661
RPLP2	0.102544	662
GM10036	0.102478	663
SSBP4	0.102339	664
ANP32B	0.102306	665
RPS29	0.102296	666
GPT2	0.10202	667
CDYL	0.101831	668
ADD1	0.101824	669
AU022252	0.101823	670
KIF22	0.10176	671
ILF2	0.101695	672
PSMC1	0.101695	673
2700062C07RIK	0.101492	674
PRKCSH	0.101417	675
YIPF5	0.101371	676
BC004004	0.101225	677
FCGR3	0.101216	678
ELOVL7	0.101136	679
PCOLCE2	0.101109	680
PTCH1	0.10106	681
CEP250	0.101048	682
PFDN4	0.101033	683
SLC35F2	0.101025	684
YPEL5	0.100984	685
CBX6	0.10096	686
NHP2	0.100921	687
CHTOP	0.10087	688
B9D1	0.100836	689
PSMA1	0.100805	690
CCDC107	0.100716	691
NDUFS8	0.100596	692
GART	0.100499	693
NUP210	0.100473	694
OTX2	0.100428	695
SIRT3	0.100391	696
GM10479	0.100385	697
EDC3	0.100363	698
GLI2	0.10025	699
TMEM38A	0.100098	700
TMEM258	0.100062	701
AKAP12	0.0999496	702
DNAJC5G	0.0999011	703
CDK1	0.0998906	704
CYBB	0.0998044	705
GM12962	0.0997476	706
MRPL42	0.099654	707
WDR76	0.0995787	708
SUGT1	0.0995686	709
NUDCD1	0.0995398	710
UBA2	0.0994445	711
EIF2B3	0.0991196	712
CCDC191	0.0990915	713
TMEM41A	0.0990712	714
RND2	0.0989259	715
NDUFAB1	0.0987561	716
CERCAM	0.0987492	717
PLATR25	0.0987034	718
GPS2	0.0985569	719
GM12688	0.0984279	720
MRPL39	0.0983719	721
NANS	0.098309	722
HERC4	0.0983006	723
ANGPTL4	0.0982637	724
BCAS2	0.0982062	725
SNUPN	0.0981917	726
NUP43	0.0981007	727
PDCD2	0.0980552	728
BBS4	0.0979789	729
TRPM1	0.097967	730
GM28167	0.0979437	731
PYM1	0.0979094	732
UCHL3	0.0977232	733
SF3B1	0.0976807	734
EIF3D	0.0976743	735
NTHL1	0.0974813	736
NDUFS7	0.0974319	737
FAM35A	0.0974125	738
RFX5	0.0973071	739
PAIP2	0.0972735	740
GM42812	0.0972712	741
SMARCA5	0.0971972	742
SALL3	0.0971623	743
DYRK3	0.0971332	744
ISYNA1	0.0969968	745
IGF2BP1	0.096978	746
MAT2B	0.0969187	747
NT5C2	0.0969105	748
TSEN2	0.0967535	749
CAR2	0.0966477	750
CTGF	0.0964351	751
MAPT	0.096433	752
PHYHIPL	0.0964038	753
COX7C	0.0962665	754
PSMD13	0.0962304	755
PSMA3	0.0960583	756
FUNDC2	0.0960073	757
PPIA	0.0958993	758
NR1H4	0.0958972	759
MANBA	0.0958642	760
KCNMB2	0.0958612	761
ENDOG	0.0958594	762
MRPS28	0.0958568	763
DIMT1	0.0958521	764
MORC3	0.0958162	765
PEX13	0.0957526	766
SIGMAR1	0.0957397	767
PPP1R15A	0.0957217	768
MIB2	0.0956869	769
PUF60	0.0954252	770
APOD	0.095391	771
INO80	0.0953215	772
HEG1	0.0951136	773
NANOS1	0.0950859	774
GLYAT	0.0949443	775
NSMCE1	0.094862	776
ZFP593	0.0948275	777
NSUN2	0.0947985	778
ATP5G2	0.0947699	779
CNBP	0.0947386	780
LAMTOR2	0.0947087	781
NMT1	0.094618	782
PRPSAP2	0.0945472	783
SPCS1	0.0944664	784
1700001P01RIK	0.0944115	785
SHOX2	0.0943551	786
MRPL16	0.0942835	787
CCT5	0.0942135	788
RFC3	0.0940882	789
ZFP988	0.0940719	790
GM10282	0.0940669	791
ZFP35	0.0940244	792
PALB2	0.0938699	793
LSM5	0.0937948	794
2210016F16RIK	0.0937891	795
SLC1A5	0.0937723	796
RASGRP3	0.0937298	797
AOAH	0.0936649	798
PRDX4	0.0934814	799
PMEL	0.0934391	800
CLP1	0.0934054	801
RPL5	0.0933906	802
EML4	0.0933902	803
ITGB1BP1	0.0933249	804
RAD1	0.0933246	805
SNRPB	0.0933115	806
ICAM1	0.0933053	807
EIF4A3	0.093283	808
PATE2	0.093274	809
LAMTOR5	0.093254	810
GM33222	0.0932276	811
TUBA3B	0.0931501	812
ORAI3	0.0929731	813
TCEAL1	0.0929327	814
TPPP3	0.0928906	815
AHCY	0.0928684	816
PRDM11	0.0928649	817
SMN1	0.0927952	818
CFL1	0.092781	819
USP11	0.0927	820
GM45238	0.0926987	821
DNTTIP2	0.0926692	822
ACYP1	0.0926084	823
MCM6	0.0925404	824
ZFP157	0.0924151	825
TXNDC12	0.0923818	826
RIMKLA	0.092351	827
YTHDF1	0.0923331	828
PSMB4	0.0923005	829
DDX39B	0.0922692	830
EIF4E1B	0.0922393	831
BRIX1	0.0922198	832
GM6594	0.0921124	833
LDHA	0.0920899	834
GM3550	0.0920316	835
AQR	0.0920127	836
RNF219	0.0919924	837
RPL23	0.0919034	838
ZC3H15	0.0917914	839
MED31	0.0917641	840
OVOL3	0.0916844	841
GM11579	0.0916207	842
HELB	0.0916113	843
GM20342	0.0915969	844
GPN1	0.0915119	845
MAF	0.091504	846
AURKC	0.0914811	847
GRID2	0.0914185	848
HSF2BP	0.0913549	849
MGMT	0.0912228	850
INPP5D	0.0912017	851
CYB5A	0.0911003	852
ADAR	0.0910381	853
COPRS	0.0910166	854
EBP	0.0909849	855
RNF32	0.0909454	856
NDUFB8	0.0908058	857
EMG1	0.0907797	858
MRPS18C	0.0907714	859
NSMCE2	0.0907076	860
LCK	0.090673	861
ZBTB44	0.0906672	862
NUDT9	0.0906037	863
MAP3K12	0.0905714	864
PBDC1	0.0905371	865
GM5145	0.090485	866
LYAR	0.0904238	867
BRMS1	0.0904034	868
ULK1	0.0904011	869
SHFM1	0.0903317	870
RPL10L	0.090306	871
CCDC38	0.0902119	872
HSD17B11	0.0901178	873
RCBTB2	0.0900921	874
RPS18	0.090067	875
PDP2	0.0900631	876
HIST1H2AE	0.0900622	877
CD3G	0.0900341	878
APELA	0.0899734	879
BID	0.0899669	880
SFRP1	0.0899469	881
CCDC167	0.08993	882
RGCC	0.0899293	883
CYP2B23	0.0899208	884
AFAP1L1	0.0898982	885
CCDC87	0.0898861	886
MAD2L2	0.0898606	887
GTF2F2	0.0898004	888
GM11464	0.0897498	889
MRPL22	0.0897298	890
RAD51AP1	0.0897135	891
VMN1R53	0.0897095	892
MCM5	0.0896926	893
CLCN2	0.089649	894
RIDA	0.0896279	895
4930452B06RIK	0.0895886	896
RBM28	0.0895162	897
MKRN1	0.0895119	898
CIRBP	0.0894731	899
FPGS	0.0893701	900
CCDC86	0.0893316	901
A330009N23RIK	0.0893162	902
TSR3	0.0893106	903
ACOT13	0.0893009	904
EHHADH	0.089275	905
EVL	0.0892366	906
DRG1	0.0892072	907
FRYL	0.0891438	908
GM26806	0.0891355	909
ZNRF1	0.0890495	910
CERKL	0.0890392	911
MYBL2	0.0889732	912
PLATR3	0.0889499	913
FBL	0.088933	914
GJB3	0.0889325	915
THOP1	0.0889208	916
ST6GALNAC2	0.0889054	917
ME3	0.0888743	918
MGME1	0.0888336	919
NOP58	0.0887727	920
EPS15L1	0.0886878	921
RPS19BP1	0.0886663	922
NOCT	0.0886197	923
GTF3C1	0.0886194	924
CDC5L	0.0886111	925
PLK2	0.0885752	926
RBFA	0.0885237	927
NNMT	0.0884376	928
SRRD	0.0884061	929
NCBP2	0.0883727	930
AP4B1	0.0883702	931
HDAC6	0.0883471	932
CDK12	0.0883426	933
ADH5	0.0883363	934
GTF3C6	0.0882949	935
PALLD	0.0882391	936
TMEM209	0.0881986	937
TEX21	0.088112	938
PRX	0.0880929	939
FBP1	0.0880669	940
XRCC5	0.0879678	941
GINS4	0.0879025	942
RPL22L1	0.0878967	943
ART5	0.0878546	944
POLE4	0.0878283	945
GNPNAT1	0.0878215	946
FBXO36	0.0877928	947
RABIF	0.0877835	948
TEX30	0.0877266	949
GM26767	0.0876841	950
RNF31	0.087574	951
PLATR15	0.0875279	952
D630044L22RIK	0.0874986	953
RP23-366E4.9	0.0874986	954
FAM186B	0.0874986	955
CASR	0.0874865	956
PAM16	0.0874111	957
CPSF3	0.0873859	958
TRMT1	0.0873272	959
MCF2	0.0873198	960
PRPS1L3	0.0873034	961
ADAM23	0.087282	962
GM7932	0.0872625	963
NOC3L	0.0872556	964
PLA2G2D	0.0871759	965
UBE2I	0.0871135	966
DDX1	0.0871128	967
TCF7L1	0.0870842	968
PYCR2	0.0870541	969
TMBIM4	0.0870355	970
CRYGD	0.086994	971
NCF2	0.0869889	972
GFRA4	0.0869583	973
ZDHHC12	0.0869513	974
NDUFA7	0.0868736	975
FLYWCH2	0.086748	976
UBQLN4	0.0867344	977
MRPL55	0.0867059	978
NAT10	0.0867033	979
GM5134	0.0866824	980
DCDC2A	0.08666	981
F420014N23RIK	0.086634	982
A830052D11RIK	0.0866255	983
CHN1	0.0866125	984
PHF6	0.0865826	985
DHFR	0.0865399	986
HIST1H1B	0.0865336	987
KLF8	0.0865327	988
ANKRD31	0.0863611	989
GM10146	0.0863122	990
AKAP7	0.0863107	991
SLC16A5	0.0862954	992
SAP30BP	0.0859982	993
IGDCC4	0.0858971	994
SLC51A	0.0858538	995
SRP14	0.0858516	996
COA7	0.085832	997
GCAT	0.0858232	998
SOX9	0.0857871	999
VWA3B	0.0857747	1000
SLC28A2	0.0856912	1001
ITPA	0.0856352	1002
FAM78A	0.0856119	1003
FANCG	0.0855968	1004
TMEM198	0.0855594	1005
ATP2C1	0.0854329	1006
RBM25	0.0854306	1007
BC055324	0.0854155	1008
RP24-395P13.2	0.085402	1009
SMYD4	0.0853901	1010
ECI2	0.0853891	1011
ZNHIT6	0.0853741	1012
AKAP8	0.0853735	1013
ALKBH1	0.0853574	1014
FAF2	0.0853566	1015
LGALS9	0.0853037	1016
DCAF17	0.0852836	1017
ZFY1	0.0852738	1018
LSG1	0.0852393	1019
MEIS2	0.0852046	1020
COPS6	0.0851765	1021
BET1L	0.0851358	1022
ZBTB43	0.0851197	1023
GM10354	0.0850861	1024
IFI35	0.0850039	1025
ADAM12	0.0849945	1026
TTC39B	0.0849632	1027
TIMM17A	0.084945	1028
SPARC	0.084919	1029
SVIP	0.0849052	1030
DTD2	0.0848798	1031
PGM2L1	0.0848263	1032
HPF1	0.0848261	1033
TRA2A	0.0847404	1034
ACAD11	0.0847332	1035
PAK1IP1	0.0847065	1036
GRIK3	0.0846782	1037
UROD	0.0846462	1038
BRCA1	0.0845835	1039
PRPF39	0.0844801	1040
SIKE1	0.0844595	1041
DUS2	0.0844239	1042
HSP90AA1	0.0843152	1043
GEMIN2	0.0842858	1044
NEUROG1	0.0842741	1045
MRGBP	0.0842518	1046
FAM120C	0.0841998	1047
RPL9	0.0841931	1048
LPL	0.084186	1049
TRH	0.0841352	1050
NUTF2	0.0840951	1051
GM17018	0.0840747	1052
TOP3A	0.0840266	1053
ITPKA	0.0839755	1054
ITSN1	0.0839642	1055
SF3B5	0.0839193	1056
PSMB3	0.083906	1057
CHRNA6	0.0838964	1058
C1QA	0.0838341	1059
CCDC157	0.0838251	1060
NUFIP2	0.0838188	1061
GPR19	0.0838179	1062
FGD2	0.0838015	1063
CHEK1	0.0837606	1064
AMACR	0.0837333	1065
PBK	0.0836588	1066
VIPR1	0.0836274	1067
TIMM10	0.0836256	1068
PRKAG1	0.0835052	1069
CALB2	0.0834661	1070
RPS5	0.0833601	1071
PHB	0.0832111	1072
ENAH	0.0831179	1073
TEX10	0.083111	1074
1700096K18RIK	0.083097	1075
SMAD9	0.0830083	1076
IL10	0.0830029	1077
WDR60	0.0829826	1078
MORN2	0.0829364	1079
DHRS4	0.0829343	1080
GM8994	0.0829298	1081
DHX32	0.0828597	1082
NUDT13	0.0828108	1083
NRARP	0.0827337	1084
COPE	0.0827018	1085
RP24-233B16.4	0.0826831	1086
POLR2I	0.0826759	1087
RACK1	0.082601	1088
ANP32E	0.0825988	1089
PRMT7	0.0825089	1090
CCDC43	0.0824474	1091
SSR4	0.0824457	1092
DEFB42	0.0824264	1093
E130018N17RIK	0.0823958	1094
UBFD1	0.0823079	1095
TMEM121	0.0822752	1096
RPS3	0.0822221	1097
DHPS	0.0822159	1098
POLE3	0.0821947	1099
DPH7	0.0821202	1100
ZMYM3	0.0821074	1101
2310033P09RIK	0.0821	1102
WASF1	0.0820295	1103
HIST4H4	0.0820218	1104
ATF2	0.0819619	1105
4933430I17RIK	0.0819277	1106
HYPK	0.081918	1107
ARRDC4	0.0819027	1108
SLC6A16	0.0818447	1109
PLA2G1B	0.08179	1110
SON	0.0817744	1111
TEX264	0.081726	1112
SEPT3	0.0816772	1113
CDH2	0.0816764	1114
ATP5H	0.0816338	1115
NIPSNAP1	0.0815229	1116
SAMHD1	0.0814268	1117
ESCO2	0.0813851	1118
TMEM128	0.081261	1119
MAGOHB	0.0811749	1120
RBMXL2	0.0811656	1121
TRIM25	0.0810602	1122
TBL3	0.0810339	1123
SDHAF4	0.0810229	1124
MAN2B1	0.0810111	1125
NCLN	0.081006	1126
MYBPC1	0.0809181	1127
CDC45	0.0808701	1128
TAF1D	0.0808658	1129
FBXL20	0.0807593	1130
FXR1	0.0807422	1131
POLA1	0.0807401	1132
GM26829	0.0807017	1133
UQCC2	0.0806894	1134
GM10260	0.0805759	1135
PPM1A	0.0805604	1136
WWP2	0.0805396	1137
ETV1	0.0804992	1138
PRKAR1A	0.0804448	1139
SLC7A6OS	0.0803669	1140
POLR3K	0.0803498	1141
GM44514	0.080333	1142
A430005L14RIK	0.080323	1143
IFT88	0.0803129	1144
GPR180	0.0803013	1145
CST7	0.0802482	1146
CCDC58	0.0802046	1147
RBX1	0.0801359	1148
OSCP1	0.0801308	1149
TRIM47	0.0799679	1150
PDZD4	0.0799357	1151
TMEM97	0.0799345	1152
DOC2B	0.0799192	1153
SUPT16	0.0799046	1154
CTSE	0.0798862	1155
OPHN1	0.0798545	1156
1700037H04RIK	0.0798516	1157
5930412G12RIK	0.0798402	1158
NDUFAF1	0.0797721	1159
POLR2A	0.0797571	1160
CTU2	0.0797479	1161
SELENOH	0.0797052	1162
NDUFB4	0.0797028	1163
GPAM	0.0795754	1164
ZFP131	0.0795108	1165
SRA1	0.0794766	1166
ATG14	0.0794612	1167
CCT8	0.0794407	1168
FNBP1	0.0794396	1169
1700109H08RIK	0.0794106	1170
AUNIP	0.0793992	1171
ZFP992	0.079394	1172
1110059G10RIK	0.0793702	1173
DISP1	0.0793602	1174
STXBP4	0.0793599	1175
WDR18	0.0793564	1176
GMPR2	0.0793518	1177
COX16	0.0792894	1178
SDF2	0.0792526	1179
PFDN1	0.0792428	1180
UTP18	0.0792401	1181
D630033O11RIK	0.079233	1182
CDO1	0.0792234	1183
MFSD7B	0.079203	1184
ZSWIM7	0.0791951	1185
PRICKLE1	0.0791581	1186
BLMH	0.0791574	1187
SIX4	0.0791501	1188
1810032O08RIK	0.0790998	1189
ARL6	0.0790226	1190
PIK3R4	0.0789953	1191
HOXC10	0.0789164	1192
HRK	0.0789116	1193
GRSF1	0.078905	1194
PARP2	0.0789048	1195
2410089E03RIK	0.0788994	1196
ZFP811	0.0788745	1197
RPP14	0.0788615	1198
SNRPG	0.0787749	1199
CDK20	0.0787383	1200
CSTF2T	0.0787016	1201
MTA1	0.0786439	1202
CD300LD	0.0786234	1203
PGM1	0.0786159	1204
FGF11	0.0786003	1205
GJB4	0.0785879	1206
SHMT2	0.0785783	1207
ZNRD1AS	0.0785379	1208
BCAP31	0.0785303	1209
ALKBH2	0.0784971	1210
WDR33	0.0784702	1211
POLR1B	0.0784536	1212
ATAT1	0.0784341	1213
TPD52L1	0.0784234	1214
H6PD	0.078422	1215
DNER	0.0784163	1216
IFT74	0.0783189	1217
SLC35E2	0.0782656	1218
B4GALT2	0.0782315	1219
SULT6B1	0.0782246	1220
TIMM44	0.0781888	1221
RPL15	0.0781743	1222
FBXW10	0.078133	1223
TMEM107	0.0781161	1224
CWF19L2	0.0780973	1225
LDB1	0.0780656	1226
PSMD14	0.0780561	1227
GM26847	0.0780269	1228
ATP2B4	0.0779999	1229
MRPL13	0.0779997	1230
UBE2V2	0.0779789	1231
TCP11	0.0779617	1232
CYFIP2	0.077959	1233
GM9843	0.0779423	1234
NUP35	0.0779225	1235
ARL4D	0.0777998	1236
ZFP981	0.0777678	1237
HDHD2	0.0777386	1238
SMYD5	0.0777343	1239
FOXC2	0.0776907	1240
SNW1	0.0776124	1241
B020004J07RIK	0.0775649	1242
CHRAC1	0.0775607	1243
GJA6	0.0775261	1244
FLRT2	0.0775261	1245
GM10941	0.0775261	1246
B4GALNT4	0.077499	1247
1110002J07RIK	0.0774817	1248
IFITM1	0.0774495	1249
PRAF2	0.0774285	1250
DENND2C	0.0773861	1251
KBTBD3	0.0773796	1252
ZBTB38	0.0773713	1253
PADI4	0.0773622	1254
E030044B06RIK	0.07735	1255
CSF1	0.0773409	1256
CCDC190	0.0773097	1257
GPC2	0.0772924	1258
UCP1	0.0772924	1259
FGF10	0.0772781	1260
NUDT10	0.0772505	1261
MAL	0.0772357	1262
ANGPT1	0.0772074	1263
JAM3	0.0771827	1264
MMP25	0.0771686	1265
POLDIP2	0.0771249	1266
MPP6	0.0770758	1267
GCH1	0.0770518	1268
RSPH9	0.0770236	1269
EPRS	0.0770086	1270
ZFP654	0.0770073	1271
CNOT10	0.0768771	1272
DDX51	0.0768424	1273
GM5547	0.0768292	1274
ZBTB45	0.0768209	1275
ARHGAP15	0.0768205	1276
TRF	0.0767629	1277
PDCD5	0.0767499	1278
NIP7	0.0767349	1279
GLO1	0.0767332	1280
ZDHHC2	0.0767144	1281
MRPL24	0.0767045	1282
BTF3	0.0766952	1283
2810006K23RIK	0.076649	1284
ETNK2	0.0765648	1285
ATP5J2	0.076518	1286
RPL6L	0.0764766	1287
1700057G04RIK	0.0764599	1288
SMPDL3B	0.0764548	1289
RPL11	0.0764184	1290
MCAT	0.0764004	1291
TXNL1	0.0763843	1292
ANKRD24	0.076365	1293
VEGFD	0.0763268	1294
TBKBP1	0.076291	1295
SYCE1	0.0762589	1296
LRRC8B	0.0762544	1297
GM26625	0.0762452	1298
GSTA3	0.0761666	1299
RNF182	0.0760984	1300
ZMYND12	0.0760683	1301
MED28	0.0760461	1302
GM2000	0.076041	1303
GRM4	0.076001	1304
LARP1	0.0759943	1305
POPDC3	0.0759895	1306
BAX	0.0759852	1307
PLIN2	0.0759628	1308
DCTN5	0.0759249	1309
ALDH3A1	0.0758674	1310
GM17200	0.0757801	1311
AGA	0.075765	1312
NFYB	0.0757291	1313
GM2694	0.0757193	1314
CD320	0.0756883	1315
INO80B	0.0756549	1316
FRG1	0.0756092	1317
P2RX4	0.0755695	1318
RP23-396C4.1	0.0755622	1319
LSM1	0.0755425	1320
ASB13	0.0755403	1321
ARL6IP1	0.075534	1322
HOXB9	0.0755146	1323
ARRB1	0.0755142	1324
THEM4	0.0754523	1325
GABARAPL2	0.075448	1326
TTLL11	0.075434	1327
FAM171B	0.0754121	1328
CAPRIN2	0.075366	1329
NIT2	0.0753368	1330
NLRP4C	0.0753208	1331
PFDN5	0.0752993	1332
ECI1	0.0752909	1333
ASUN	0.0752824	1334
GK5	0.0752652	1335
PCNA	0.0752541	1336
IMPA1	0.0752395	1337
POC1B	0.0752297	1338
CH25-588N10.2	0.0752235	1339
EIF3G	0.0752023	1340
FAM71F2	0.0751195	1341
RPS6	0.0751017	1342
AVPI1	0.0750935	1343
ZFP553	0.0750254	1344
AKR7A5	0.0749775	1345
SRSF4	0.0749545	1346
BDH2	0.0749162	1347
UCHL4	0.074876	1348
SNRNP27	0.0747886	1349
CD24A	0.0747592	1350
ENOPH1	0.0747101	1351
DEPTOR	0.0746333	1352
RAC2	0.074627	1353
DUS3L	0.0746007	1354
STX18	0.0745795	1355
RPL22	0.0745465	1356
MRPL15	0.0745419	1357
CNOT11	0.0745248	1358
PDPK1	0.0745183	1359
CLPP	0.0745056	1360
DPY19L4	0.0744987	1361
ATP5G3	0.0744809	1362
GSTP2	0.0744642	1363
PHAX	0.0744519	1364
HMCES	0.0744484	1365
NPM3	0.0744381	1366
SYCN	0.0743986	1367
4933427D06RIK	0.0743677	1368
TRIM11	0.0743594	1369
GM20508	0.0743252	1370
BCKDHB	0.0743164	1371
SF3B6	0.0742696	1372
MICU3	0.0742631	1373
CETN3	0.0742476	1374
KNG2	0.0742074	1375
DLK2	0.0741794	1376
POLR2F	0.0741769	1377
DGCR2	0.0741425	1378
RPL9-PS6	0.0740943	1379
CDK7	0.0740858	1380
CCDC172	0.0740234	1381
CETN4	0.0740041	1382
ZP3	0.073935	1383
KCTD8	0.0739019	1384
ENTPD3	0.0738933	1385
GSTA2	0.0738904	1386
GM5662	0.073865	1387
MRPL20	0.0738516	1388
GJB5	0.0738256	1389
XRCC1	0.0738101	1390
GM43913	0.0737731	1391
2610528A11RIK	0.0737128	1392
NFS1	0.0737018	1393
NRL	0.0736871	1394
ATIC	0.0736708	1395
PHF7	0.0736595	1396
BLM	0.07365	1397
TCTEX1D2	0.0736345	1398
BRCC3	0.0736336	1399
COQ4	0.0735396	1400
SP140	0.0734782	1401
ARFGAP2	0.0734459	1402
ZFP979	0.0734204	1403
DTL	0.073405	1404
ARHGEF39	0.0733526	1405
GM19705	0.073317	1406
ADIPOQ	0.0733124	1407
GM26766	0.0733124	1408
BC028471	0.0733124	1409
MSRA	0.0732908	1410
RPL23A-PS3	0.073256	1411
SULT5A1	0.0732054	1412
MTFR1	0.0731628	1413
NGRN	0.0731568	1414
SCPEP1	0.0731164	1415
TIMP1	0.0730746	1416
1110002O04RIK	0.0730608	1417
MNAT1	0.0730606	1418
GM43796	0.0730369	1419
GRHPR	0.0730359	1420
SUGP1	0.0729923	1421
G430049J08RIK	0.0729734	1422
MRPS10	0.0729368	1423
CAMK4	0.0729212	1424
PCDHGC4	0.0729203	1425
ADGRB2	0.0729087	1426
OLFML2A	0.0729037	1427
MDP1	0.0728893	1428
MBOAT1	0.0728326	1429
GPATCH4	0.0728271	1430
UBE2D3	0.0728236	1431
PCNX2	0.0728212	1432
GM5868	0.0728209	1433
GM805	0.07274	1434
SCO2	0.0727209	1435
MCTP1	0.0727059	1436
IL17RD	0.072705	1437
4930548H24RIK	0.0726895	1438
ZC3HAV1	0.0726242	1439
ZFP819	0.0726118	1440
PTPRG	0.0725968	1441
TBCB	0.0725945	1442
B230307C23RIK	0.0725659	1443
QPRT	0.0725514	1444
ZSCAN20	0.0725409	1445
B9D2	0.0725184	1446
BCLAF1	0.0725179	1447
KCNE1	0.0725106	1448
OAS1G	0.0724587	1449
NACA	0.0724318	1450
HCK	0.0723689	1451
DTX1	0.0723521	1452
NSF	0.0723452	1453
ZYG11B	0.0723403	1454
MED20	0.0723394	1455
WDR12	0.0723326	1456
TSSC1	0.0722855	1457
IL6ST	0.0722685	1458
IFNGR1	0.0722582	1459
FKBP11	0.0722557	1460
ZFP560	0.0722506	1461
ACP1	0.0722438	1462
SH3RF3	0.0722382	1463
AUH	0.0722351	1464
DIS3	0.0722141	1465
WDR89	0.0722114	1466
SUMO2	0.0722071	1467
AIMP2	0.0721751	1468
SLC47A2	0.0721688	1469
OSGEPL1	0.0721626	1470
HNRNPA2B1	0.0721412	1471
TTLL13	0.07213	1472
RHOV	0.0721232	1473
HLTF	0.0720932	1474
BNIP3L	0.0720832	1475
NDUFV2	0.0720757	1476
CMC1	0.0720752	1477
DAD1	0.072058	1478
TPST1	0.072055	1479
B230317F23RIK	0.0720269	1480
E2F2	0.0719614	1481
SMARCA2	0.0718841	1482
ZFP287	0.0717933	1483
CALCR	0.0717626	1484
RFX1	0.0717572	1485
PPCS	0.0717284	1486
2310069G16RIK	0.0717075	1487
PLCXD3	0.0716974	1488
ATP6V0D2	0.0716857	1489
FGF5	0.0716857	1490
RSBN1	0.0716339	1491
TNFRSF13B	0.0715891	1492
VKORC1	0.0715459	1493
ARMC9	0.0714608	1494
SPINT1	0.0714133	1495
PSMD4	0.0713993	1496
THTPA	0.0713344	1497
EEF2KMT	0.0712675	1498
KPTN	0.0712383	1499
GM13710	0.0712331	1500
CYP26C1	0.0712117	1501
SVOP	0.0712117	1502
NR1D1	0.0711853	1503
SEPT1	0.0711374	1504
RAB18	0.0711139	1505
ZFP74	0.0711125	1506
TUBA1A	0.0711001	1507
MSRB1	0.0710982	1508
ZNFX1	0.0710751	1509
GM16064	0.0710385	1510
GGACT	0.0710247	1511
SLC25A5	0.0710076	1512
GSAP	0.071005	1513
TSC22D1	0.070971	1514
ST8SIA5	0.0709562	1515
OTUB1	0.0709374	1516
CFAP126	0.0708989	1517
OVGP1	0.0708349	1518
PMF1	0.0708128	1519
HALR1	0.0707943	1520
MRI1	0.0707846	1521
SMG8	0.0707842	1522
HFE	0.070736	1523
SPINT2	0.0707331	1524
LRRC43	0.070732	1525
NDUFB3	0.070724	1526
HSD17B1	0.0706749	1527
RHOA	0.0706537	1528
CLDN5	0.0706056	1529
SPRYD3	0.0705849	1530
CUL2	0.0705547	1531
GM35911	0.0705349	1532
AKR1E1	0.0705283	1533
CD37	0.0705062	1534
AU020206	0.0705044	1535
EIF3K	0.0704712	1536
SPATS1	0.0704378	1537
HOXD13	0.0704113	1538
PSMC4	0.0703662	1539
GUK1	0.070363	1540
RDM1	0.0703468	1541
PIM1	0.0703411	1542
SLC30A6	0.0702922	1543
PDGFC	0.0702787	1544
CAMKMT	0.0702645	1545
UBL5	0.0702176	1546
D630023F18RIK	0.0702126	1547
STK31	0.0701806	1548
TIMD4	0.0701777	1549
CD3EAP	0.0701669	1550
MEIKIN	0.0701625	1551
RARA	0.0701612	1552
BMP2	0.0701345	1553
FAM184A	0.070134	1554
TCHP	0.0701261	1555
ENY2	0.0700824	1556
RPTOR	0.0700649	1557
MED6	0.0700496	1558
MAN1C1	0.070011	1559
ARRDC5	0.0699899	1560
WEE1	0.0699837	1561
MRPS14	0.0699065	1562
NEK3	0.0698727	1563
2410137M14RIK	0.0698724	1564
RNF19B	0.0698652	1565
BIRC7	0.0698584	1566
DTD1	0.0698525	1567
CD59A	0.0698467	1568
MAD2L1	0.0698433	1569
SKA1	0.0698291	1570
RP23-400F19.1	0.0698251	1571
RPL7A-PS5	0.0697717	1572
ORC1	0.0697461	1573
ATP5K	0.0697323	1574
RPE	0.0697203	1575
LARS	0.0697167	1576
YLPM1	0.0697004	1577
ANKZF1	0.0696621	1578
ANPEP	0.0696491	1579
EIF4A1	0.0696461	1580
WNK3	0.0695651	1581
8030423F21RIK	0.069563	1582
DES	0.0695622	1583
PARP14	0.0695222	1584
POMC	0.0694895	1585
ANKRD37	0.069428	1586
THUMPD2	0.0693528	1587
D630039A03RIK	0.0692913	1588
POLE	0.069273	1589
CEP41	0.0692726	1590
GTF2E1	0.0692648	1591
TXNRD2	0.0692125	1592
TCOF1	0.0691343	1593
RPF2	0.0691303	1594
HOXD10	0.0691296	1595
UTP20	0.0691278	1596
ATF7IP2	0.069104	1597
GGT6	0.0690891	1598
RPL28	0.0690642	1599
SAA4	0.0690166	1600
4930453N24RIK	0.0690117	1601
GLOD5	0.0689687	1602
RNF183	0.0689519	1603
NES	0.0689518	1604
CHD1L	0.0689414	1605
MFGE8	0.0689279	1606
SMC5	0.068915	1607
MKKS	0.068848	1608
AI838599	0.0688193	1609
ARHGEF40	0.0687743	1610
GM9493	0.0687723	1611
TBX15	0.0687716	1612
IFIH1	0.0687322	1613
FAM184B	0.0687159	1614
FBXW2	0.0686985	1615
NODAL	0.0686809	1616
MLH3	0.0686756	1617
PARD6A	0.0686635	1618
SPATA7	0.0686151	1619
GM20696	0.0685842	1620
TEK	0.0685233	1621
WDR34	0.0685036	1622
H2-M3	0.0684353	1623
CHMP6	0.0684323	1624
HMGN3	0.0684209	1625
EIF2B1	0.0684162	1626
ERP44	0.0684018	1627
RPS23	0.0683431	1628
ANKS1	0.068299	1629
HOXC13	0.0682923	1630
SYCP1	0.0682887	1631
ZC3H7B	0.0682501	1632
GM45163	0.0682444	1633
DTYMK	0.0682442	1634
IQCC	0.0682412	1635
PSMC2	0.0682097	1636
TRA2B	0.0681989	1637
IL9	0.0681879	1638
PAXIP1	0.0681265	1639
PDCD2L	0.0681084	1640
GM26892	0.0680985	1641
CARD6	0.0680983	1642
UTP14A	0.0680529	1643
BRI3BP	0.0679954	1644
IRF9	0.0679603	1645
SMARCAL1	0.0679548	1646
GADD45G	0.0679511	1647
9330151L19RIK	0.0679248	1648
SF3B2	0.0678955	1649
MFSD13B	0.0678321	1650
TMEM86B	0.0678272	1651
ATRX	0.0678081	1652
ABCA9	0.0677825	1653
GM43674	0.0677825	1654
CLSTN2	0.0677265	1655
GM5	0.0677265	1656
PA2G4	0.0677257	1657
GM15290	0.067716	1658
TCP1	0.0676966	1659
SRFBP1	0.067693	1660
GM4756	0.0676884	1661
PLXDC1	0.0676449	1662
CCDC163	0.067624	1663
ZC3H8	0.067572	1664
RUVBL2	0.0675294	1665
COG3	0.067502	1666
HIST1H2BK	0.0674998	1667
L2HGDH	0.0674904	1668
GM14440	0.0674619	1669
PDE6B	0.0674619	1670
DCC	0.0674619	1671
NUDT16L1	0.0674503	1672
DDX56	0.067429	1673
ALDH1A3	0.0673989	1674
SRRT	0.0673575	1675
RHBDD1	0.0673533	1676
DSEL	0.0673479	1677
CEBPZOS	0.0673435	1678
TVP23A	0.0673367	1679
PTK7	0.0673195	1680
DNAJC17	0.0673168	1681
SERPINA9	0.0673022	1682
LY6H	0.0672507	1683
MED4	0.0672319	1684
MRPS31	0.0672289	1685
HINT1	0.0671512	1686
UBXN1	0.067101	1687
DNTTIP1	0.0670774	1688
BCKDHA	0.0670494	1689
PLA2G4D	0.066995	1690
TAT	0.0669949	1691
CCDC66	0.0669591	1692
TNFRSF23	0.0669584	1693
PPIB	0.0669091	1694
H2-T23	0.0669065	1695
CHPF	0.066889	1696
ZFP975	0.0668695	1697
CEACAM19	0.0668622	1698
GM38399	0.0668553	1699
9230110C19RIK	0.0668454	1700
ADAM11	0.0668412	1701
BRIP1	0.0668266	1702
IFT140	0.0668113	1703
ABCD3	0.0667974	1704
SNRNP70	0.066756	1705
TLR2	0.0667527	1706
ADPRH	0.0667106	1707
0610043K17RIK	0.0667105	1708
MFSD1	0.0667073	1709
SAR1B	0.0666994	1710
STAP1	0.0666983	1711
PRKD3	0.0666969	1712
CEP57L1	0.0666921	1713
PRAMEF17	0.0666308	1714
WDR59	0.0666296	1715
RRP36	0.0666152	1716
KAT6B	0.0665965	1717
1700066B19RIK	0.0665786	1718
TOR3A	0.0665498	1719
ZFP820	0.066543	1720
ZFP600	0.0664918	1721
MMAB	0.0664726	1722
XPA	0.0664699	1723
ARL2	0.0664541	1724
LEPROTL1	0.0664132	1725
CCT7	0.0663845	1726
TIMM17B	0.066379	1727
HDGFRP2	0.0663585	1728
SLC9A8	0.066322	1729
TBC1D13	0.0662715	1730
CELA3B	0.0662526	1731
TRAM2	0.0662444	1732
RP23-255F14.8	0.0662016	1733
CADM1	0.0661946	1734
PWP2	0.0661788	1735
BVHT	0.0661544	1736
TMEM87A	0.0661483	1737
ALG14	0.066148	1738
MEIS1	0.0661462	1739
DOCK5	0.0661423	1740
NOB1	0.0661287	1741
LYPLA2	0.0661062	1742
TDRKH	0.066104	1743
MALT1	0.0660858	1744
MYLK	0.0660749	1745
LONP1	0.065949	1746
WDR62	0.0658904	1747
IL1R2	0.0658885	1748
EARS2	0.0658718	1749
GRM7	0.065843	1750
ZFP105	0.0658289	1751
RALGPS2	0.0658287	1752
SERBP1	0.0658079	1753
TMEM11	0.0657614	1754
CEP57	0.0657566	1755
LAP3	0.0657507	1756
CDC37L1	0.0657386	1757
RTCB	0.065712	1758
TERF2	0.0657105	1759
BORCS5	0.0657011	1760
OLFR619	0.0656947	1761
GM5218	0.0656795	1762
D130051D11RIK	0.0656481	1763
CACHD1	0.0656333	1764
SLCO4A1	0.0656032	1765
APITD1	0.0655828	1766
GTF2H1	0.0655823	1767
RPL18A	0.0655601	1768
KLF10	0.0655579	1769
FOXI3	0.0655144	1770
GIGYF1	0.065499	1771
PSMG4	0.0654847	1772
2010308F09RIK	0.0654215	1773
ZFP830	0.0654065	1774
MTCH2	0.065375	1775
HORMAD2	0.0653487	1776
GNPTG	0.0653217	1777
BLVRB	0.0653144	1778
HAX1	0.0652961	1779
VEGFC	0.0652352	1780
AMZ2	0.0652352	1781
TRIM13	0.0652196	1782
GM17250	0.0651825	1783
EXOSC4	0.0651733	1784
SLC25A19	0.0651296	1785
PSMC5	0.0650735	1786
CCS	0.0650701	1787
HSPA8	0.0650577	1788
DLX2	0.0650309	1789
STAT4	0.0650231	1790
UBC	0.0650102	1791
GM44766	0.0649733	1792
COMTD1	0.0649548	1793
LRRC73	0.0649503	1794
GM26641	0.0648832	1795
ZFP640	0.0648661	1796
FMO1	0.0648525	1797
NME2	0.0648159	1798
PRKRIP1	0.064796	1799
LDAH	0.0647889	1800
FABP4	0.0647613	1801
SLC41A3	0.0647472	1802
MSH3	0.0647462	1803
SEC11A	0.0646911	1804
STK38L	0.0646814	1805
RND1	0.0646282	1806
ZFP715	0.0646016	1807
NAA50	0.0645907	1808
ZDHHC16	0.0645841	1809
CIRH1A	0.0645774	1810
ACTR6	0.0645575	1811
CELSR3	0.0645511	1812
CCDC169	0.0645089	1813
NDUFS6	0.0645023	1814
GM8186	0.064479	1815
DIO3	0.0644692	1816
RAB39	0.0644569	1817
PTCD3	0.0644022	1818
FAM175B	0.064398	1819
GM11426	0.0643933	1820
TBC1D9	0.0643571	1821
TPK1	0.0643279	1822
TUBA1B	0.0643219	1823
GM5160	0.0642948	1824
ERCC2	0.0642925	1825
TMEM230	0.064269	1826
DHX57	0.0642634	1827
MAK16	0.0642501	1828
MTERF3	0.0642488	1829
HCFC1	0.0642035	1830
ZFP653	0.0641809	1831
APOLD1	0.0641794	1832
AIM2	0.0641779	1833
PAX9	0.0641555	1834
LZTS3	0.0641534	1835
CEP152	0.0641478	1836
SLC9B1	0.0641393	1837
TKT	0.0641388	1838
RANBP6	0.0641342	1839
PNO1	0.0641281	1840
WASH1	0.0640859	1841
UBE2K	0.0640679	1842
TMEM199	0.0639916	1843
BAZ1B	0.0639899	1844
CLEC2I	0.0639407	1845
TMEM17	0.0638912	1846
GM5096	0.0638854	1847
RNFT1	0.0638465	1848
PTMA	0.0638294	1849
DNAH2	0.0637909	1850
AURKAIP1	0.0637286	1851
ZFP1	0.0636978	1852
SYK	0.0636975	1853
PKMYT1	0.0636963	1854
GM20726	0.0636488	1855
LUC7L	0.0636241	1856
COL4A4	0.0636068	1857
CHIC1	0.0635963	1858
UBE2QL1	0.0635732	1859
NECTIN3	0.0635429	1860
BPNT1	0.0635274	1861
REC8	0.0634883	1862
ERICH4	0.0634375	1863
VPS29	0.0634353	1864
GM15698	0.0634325	1865
EZH1	0.0634171	1866
D230017M19RIK	0.0633951	1867
GM17619	0.0633799	1868
GM21887	0.0633531	1869
FGL1	0.0633313	1870
MRPL23	0.0633122	1871
ARL6IP4	0.0632785	1872
CSNK2B	0.0632784	1873
SMTNL2	0.0632351	1874
DDX27	0.0632077	1875
PDHB	0.0631994	1876
RPL7A	0.0631681	1877
4921507P07RIK	0.0631639	1878
DNMT1	0.0631484	1879
NECAB1	0.0631429	1880
ARL11	0.0631008	1881
KLHDC4	0.0631002	1882
GM4027	0.0630881	1883
TSPYL2	0.0630825	1884
ARHGEF19	0.063051	1885
MAGEB3	0.063015	1886
STMN1	0.0629881	1887
GM20109	0.0629554	1888
CAMK1D	0.0629494	1889
SEC31A	0.0629466	1890
NDUFAF6	0.0629245	1891
MEX3B	0.0629	1892
EVA1C	0.062897	1893
IRAK3	0.0628757	1894
EBNA1BP2	0.0628704	1895
SREBF1	0.0628635	1896
ASXL1	0.0628341	1897
THBS3	0.0628163	1898
ADNP2	0.0628036	1899
GLRX3	0.0627852	1900
TARBP2	0.0627594	1901
HIVEP3	0.0627367	1902
C1QC	0.0627331	1903
NFATC2IP	0.0627299	1904
SRCIN1	0.0627231	1905
ZBTB4	0.0627077	1906
PCNT	0.0627058	1907
GMPPA	0.0627036	1908
POU4F1	0.0627035	1909
SOX15	0.0626886	1910
4931428L18RIK	0.0626865	1911
GCA	0.0626497	1912
ARXES2	0.0626495	1913
CLYBL	0.0626336	1914
WDR55	0.062616	1915
FSCN2	0.0625992	1916
ADCK2	0.0625902	1917
OLFR691	0.0625864	1918
GM16432	0.0625864	1919
EN2	0.0625295	1920
TNIK	0.0625179	1921
DNAH8	0.0625019	1922
NPPC	0.0624711	1923
THYN1	0.0624509	1924
SEZ6L2	0.0624502	1925
CCR4	0.0624198	1926
ARL16	0.0624027	1927
1810024B03RIK	0.0623744	1928
DYNAP	0.0623702	1929
RPL26	0.0623662	1930
SNX6	0.0623286	1931
KAT2B	0.0623194	1932
ANAPC11	0.0623156	1933
TTC23	0.0622065	1934
AY761184	0.062192	1935
GM10639	0.0621793	1936
KDELR2	0.0621517	1937
GM29666	0.0621209	1938
TRRAP	0.0621042	1939
SPRY4	0.0620916	1940
GPA33	0.0620797	1941
SLC5A8	0.0620241	1942
IFT22	0.0620032	1943
ZFYVE16	0.0619912	1944
NMB	0.0619809	1945
RPL36-PS3	0.0619737	1946
9030622O22RIK	0.0619623	1947
LRRC9	0.0619623	1948
VGF	0.0619623	1949
PAK3	0.0619623	1950
EDIL3	0.0619623	1951
ALOX12	0.0619571	1952
KBTBD12	0.0619057	1953
CIART	0.0619006	1954
ADAM1B	0.0618514	1955
9430015G10RIK	0.061827	1956
PSPN	0.0618047	1957
RUBCNL	0.0618047	1958
CDC73	0.0618035	1959
MRPS33	0.0618027	1960
SCOC	0.0617684	1961
OSGEP	0.0617328	1962
MFSD4A	0.0617316	1963
HIF1AN	0.0617053	1964
PLATR27	0.0616464	1965
NSRP1	0.0616412	1966
D130040H23RIK	0.0616088	1967
KAZALD1	0.0616025	1968
ZBTB49	0.061598	1969
DUOXA1	0.0615867	1970
WDR45	0.0615736	1971
LEMD1	0.0615641	1972
EXO1	0.0615628	1973
GM29418	0.0615601	1974
IARS2	0.0615203	1975
ATP5L	0.0615118	1976
ZKSCAN6	0.0614676	1977
DDHD1	0.06146	1978
TCF7L2	0.061446	1979
BTN2A2	0.0614228	1980
GM6639	0.0613752	1981
PCSK5	0.061337	1982
PLATR11	0.0613314	1983
UBE2L6	0.0612347	1984
HEBP2	0.0612131	1985
OTOG	0.0611971	1986
A930004D18RIK	0.0611959	1987
PIGF	0.0611855	1988
IRAK1	0.0611759	1989
DKC1	0.0611096	1990
CASP3	0.0610685	1991
SPAG17	0.0610669	1992
ALDH1B1	0.061054	1993
KLRB1	0.0610417	1994
ARHGEF4	0.0610047	1995
HOXD11	0.0609626	1996
CHRNA9	0.0609463	1997
MLKL	0.0609458	1998
[truncated: 18,898 more rows]

## Sheet: E4.5_ATLAS1
index	CORR	RANK
POU5F1	0.459605	0		Single-cell ATLAS of Nowotschin et al.
MKRN1	0.447761	1		Nature, 569(7756), 361-367.
OOEP	0.439594	2
SOX2	0.439592	3		Legend
IFITM2	0.437298	4		CORR	Pearson's correlation between expression level and single-cell disease scores
UPP1	0.435167	5
L1TD1	0.42691	6
TRIM28	0.425598	7
PRDX1	0.420555	8
BCAT2	0.417652	9
ZFP428	0.414918	10
SEPT1	0.412175	11
LSM3	0.410104	12
SET	0.409758	13
ANP32A	0.409753	14
PARK7	0.404329	15
MYLPF	0.403744	16
ZFP459	0.39854	17
RCC2	0.396007	18
HSD17B14	0.395951	19
TDGF1	0.395814	20
KDM5B	0.392681	21
TCEA3	0.391593	22
SMS	0.391183	23
AIRE	0.389851	24
RASGRP2	0.389539	25
MORC1	0.387095	26
TWF2	0.384274	27
DPY30	0.38398	28
DPPA5A	0.379715	29
RP23-264J18.2	0.378604	30
RPL10L	0.377108	31
FGF4	0.376894	32
RIPK3	0.376262	33
GSTA4	0.375663	34
SSBP1	0.375299	35
RPS23	0.374698	36
IGFBP2	0.374061	37
CBX1	0.373781	38
STOML1	0.371711	39
NME4	0.371171	40
PLATR10	0.369804	41
TLE4	0.368596	42
HSF2BP	0.365879	43
RBPJ	0.365263	44
UTF1	0.364376	45
HELLS	0.363399	46
TRP53	0.362919	47
L3MBTL2	0.362137	48
OTX2	0.36051	49
PDZD4	0.359999	50
LEF1	0.35955	51
CEBPZOS	0.359494	52
GM19705	0.359118	53
DNAJC8	0.356098	54
SLC7A3	0.356023	55
SOCS2	0.355239	56
G3BP2	0.353673	57
AK1	0.352007	58
PTMA	0.351612	59
HMGA1	0.350283	60
DCTPP1	0.34995	61
H2AFV	0.349113	62
POLR2E	0.348817	63
PRPF38A	0.346496	64
DPPA4	0.346305	65
PHC1	0.346171	66
DNMT3L	0.345315	67
PLATR17	0.344871	68
NMNAT2	0.343996	69
RPS15	0.343915	70
1190005I06RIK	0.342594	71
POLR2I	0.341321	72
COX6C	0.341227	73
ADAM23	0.34106	74
SUPT4A	0.340443	75
PMM1	0.340125	76
PIM2	0.338463	77
RPL37	0.336875	78
SNRPE	0.336813	79
AASS	0.336025	80
USF1	0.335667	81
INO80E	0.334441	82
IFITM1	0.334328	83
EIF2S2	0.334262	84
ACP6	0.334197	85
VWA3B	0.332719	86
RCOR2	0.33263	87
APOBEC3	0.332614	88
SNRPD1	0.331177	89
FN1	0.331023	90
CDCA5	0.330896	91
SNRPN	0.330228	92
NPTX2	0.329159	93
UCHL1	0.328027	94
ETV5	0.32796	95
EXOC3L	0.327286	96
USP28	0.326753	97
SRRT	0.326292	98
2410141K09RIK	0.326074	99
HMCES	0.325873	100
RARG	0.325014	101
JARID2	0.324336	102
BAX	0.323132	103
MSH6	0.323066	104
PGLYRP1	0.323031	105
RPS25	0.322356	106
SOX11	0.322329	107
GM7325	0.322029	108
RPL37A	0.321304	109
NFIB	0.320779	110
ZBTB8A	0.320327	111
STMN1	0.320095	112
MCM7	0.319957	113
GABARAPL2	0.319443	114
PSMB10	0.318737	115
ZFP57	0.317885	116
SPTBN4	0.31788	117
RPS10	0.317339	118
PARP1	0.317061	119
CTH	0.31661	120
HIRIP3	0.315327	121
JAM2	0.31477	122
SNRPD3	0.314434	123
RPS9	0.314075	124
NLRP3	0.313273	125
TUBB2B	0.313084	126
NR0B1	0.312591	127
RPS14	0.311403	128
SERBP1	0.31129	129
CCND1	0.311133	130
DUSP27	0.310962	131
H2-M5	0.310233	132
GINS2	0.309815	133
CLNS1A	0.309215	134
RPS11	0.30898	135
MRPS24	0.308397	136
MRPL21	0.307506	137
BOLA1	0.307496	138
EMC8	0.307037	139
DAB1	0.30646	140
TXNL4A	0.305985	141
FKBP5	0.305601	142
DTYMK	0.304747	143
TFDP2	0.303503	144
NME7	0.30265	145
UHRF1	0.302503	146
MRPS31	0.30157	147
WDR95	0.301289	148
UBE2DNL1	0.301098	149
COX7C	0.300981	150
CSAD	0.299591	151
TOMM7	0.299475	152
EHMT2	0.298573	153
CAMK1D	0.298561	154
GDF3	0.297378	155
IFITM3	0.296895	156
PLA2G1B	0.296812	157
MORF4L1	0.296433	158
BNC2	0.295759	159
RPS13	0.295413	160
LIG1	0.295022	161
WDR43	0.294574	162
ETV1	0.29428	163
SAP30	0.294119	164
SNRPD2	0.293314	165
DEK	0.293017	166
MYBL2	0.292768	167
RBPMS2	0.292746	168
RPL36A	0.292724	169
POLR2C	0.291979	170
RBMXL2	0.291709	171
FETUB	0.291158	172
RPL10A	0.289539	173
SNRPB2	0.28888	174
CHD9	0.287998	175
PSMA7	0.287803	176
CHMP4C	0.287527	177
SMPDL3B	0.286987	178
SNRPF	0.286408	179
DDX58	0.286361	180
EIF4EBP1	0.286253	181
B9D2	0.286226	182
BST2	0.286152	183
U2AF1	0.285819	184
GM26640	0.285589	185
ACE	0.285528	186
MYL7	0.285524	187
FKBP3	0.2851	188
PML	0.284729	189
RDM1	0.284667	190
RPS3	0.284104	191
NDUFA7	0.283997	192
RPS17	0.2836	193
RBMXL1	0.283523	194
BTF3	0.28262	195
ZSCAN10	0.2825	196
1700019D03RIK	0.282125	197
PLATR5	0.281546	198
ARMCX1	0.281399	199
FUNDC2	0.281087	200
LRRC2	0.280803	201
RPL6	0.280215	202
PDK1	0.280206	203
MEST	0.279827	204
SYF2	0.27929	205
RPL39L	0.279227	206
NEFH	0.278629	207
STMN2	0.278354	208
1700027J19RIK	0.278229	209
UPK1A	0.278007	210
CCDC58	0.27774	211
GPA33	0.2775	212
ZFP819	0.277373	213
RPL28	0.276839	214
1810037I17RIK	0.276804	215
HEXIM1	0.276749	216
PIPOX	0.275864	217
EEF1AKMT1	0.275843	218
VDAC1	0.275463	219
PPIH	0.273974	220
NR5A2	0.273505	221
EIF3K	0.273268	222
EXOSC5	0.273226	223
INA	0.273161	224
COBL	0.273106	225
CTBP2	0.273066	226
KNOP1	0.271855	227
E2F4	0.27178	228
GM525	0.271777	229
IRF1	0.271689	230
LYAR	0.271425	231
RBM8A	0.271222	232
TUBA4A	0.27115	233
CCDC28B	0.270947	234
ANGPTL4	0.270635	235
1700061G19RIK	0.270052	236
RPL35A	0.269991	237
RPS7	0.269934	238
RPL18A	0.26955	239
LRRC34	0.269166	240
RPS5	0.268949	241
PTTG1	0.26857	242
RPL24	0.268334	243
IMPA2	0.267755	244
RPS3A1	0.267735	245
GLRX3	0.267588	246
HSP90AB1	0.267375	247
CBR3	0.267056	248
CYCT	0.266508	249
HDAC1	0.266396	250
RFC5	0.266362	251
ADPRH	0.265798	252
PITPNC1	0.265091	253
PCNX2	0.26467	254
KDM2B	0.264629	255
SENP3	0.26381	256
TUBB3	0.263109	257
PDCD5	0.262608	258
USE1	0.261708	259
VANGL1	0.261669	260
5430416O09RIK	0.261567	261
GSTA3	0.260676	262
ENOX1	0.260456	263
ALKBH2	0.260308	264
PFKP	0.26027	265
GPX1	0.260129	266
FTHL17C	0.260039	267
PDHB	0.259728	268
ANKRD45	0.25951	269
SUMO1	0.259339	270
ZFP532	0.259245	271
GFER	0.2584	272
SUMO3	0.258384	273
G2E3	0.258212	274
FAM60A	0.25816	275
ZFP593	0.258131	276
SNRPC	0.258119	277
RPA2	0.257887	278
ZP3	0.257651	279
SMARCAD1	0.257387	280
COX5A	0.256369	281
SMC1B	0.256285	282
NASP	0.256171	283
RPS28	0.256105	284
ADPRM	0.256087	285
SPOUT1	0.255387	286
SFR1	0.255369	287
TTC9B	0.255326	288
MRPL42	0.254711	289
CRMP1	0.254659	290
PLATR7	0.254472	291
SHC1	0.2539	292
CKS1B	0.253729	293
B130006D01RIK	0.253712	294
TRH	0.253572	295
HINT1	0.253567	296
4833407H14RIK	0.25337	297
PPP1R14A	0.253221	298
CARS2	0.252776	299
SNAPC3	0.252103	300
CST13	0.251932	301
ACYP2	0.25166	302
NANOG	0.251431	303
MNAT1	0.251294	304
ADAT2	0.251195	305
RPS27A	0.251087	306
PPP1R1A	0.250864	307
SARNP	0.250125	308
WDR18	0.250049	309
TRF	0.250045	310
PRPS1	0.24998	311
PIN1	0.249719	312
IRF2BPL	0.249626	313
MRPL15	0.249592	314
RPL30	0.249497	315
AGTPBP1	0.249321	316
SMTNL1	0.248781	317
ACAA2	0.248658	318
ATP5J2	0.248578	319
AOAH	0.24847	320
GM17514	0.248456	321
KDM4C	0.248433	322
TCERG1L	0.248267	323
TIMP1	0.248211	324
DNAJB5	0.248177	325
4930591A17RIK	0.248137	326
RPS19	0.248122	327
GM45018	0.248034	328
FAM25C	0.247993	329
EGLN3	0.247831	330
RPL5	0.247667	331
FOXD3	0.247581	332
LARP7	0.247436	333
SMARCC1	0.246937	334
ZMAT2	0.246886	335
ADAP1	0.246532	336
PLATR3	0.245205	337
1700029P11RIK	0.244799	338
CHCHD5	0.244716	339
NDUFS5	0.244671	340
PAIP2	0.244654	341
GRAMD3	0.244426	342
UQCR10	0.244026	343
RPL11	0.243639	344
DNAJC19	0.243325	345
CORO2B	0.243006	346
SWI5	0.242983	347
RPS27L	0.242729	348
PSMA5	0.241629	349
GM45184	0.241226	350
SUB1	0.241042	351
RPL36	0.240143	352
PSMB6	0.240106	353
IGSF9	0.240104	354
PIR	0.239426	355
GM26829	0.239205	356
NOSIP	0.23862	357
EIF1AX	0.237834	358
ZFP462	0.237749	359
PDCD2L	0.237633	360
TIMM21	0.237447	361
TUBA1A	0.237412	362
MRPL28	0.237232	363
RBX1	0.237165	364
LDHB	0.237055	365
FGF15	0.236489	366
PRAMEF17	0.236481	367
RPS6	0.236456	368
NEDD4	0.236292	369
HMGB1	0.236212	370
IER5L	0.235745	371
SNRNP200	0.235021	372
RPL19	0.234806	373
POLA1	0.234766	374
AKR1B3	0.234531	375
UBD	0.234106	376
DNAJC7	0.233722	377
HSP90AA1	0.233705	378
OAS2	0.233638	379
NEFM	0.233582	380
ZFP42	0.23342	381
SHISA2	0.233245	382
FBXO22	0.233127	383
SYCE2	0.233106	384
ENAH	0.23286	385
ENPP3	0.232739	386
RNF125	0.232709	387
NNAT	0.232269	388
RPS15A	0.232207	389
PSMG1	0.23194	390
ADH5	0.23184	391
RPL17	0.231564	392
PKM	0.231331	393
SP1	0.231014	394
PFDN6	0.230867	395
OARD1	0.230696	396
RIMKLB	0.230212	397
SOD1	0.230148	398
SALL3	0.229841	399
PALD1	0.229716	400
SIX4	0.229685	401
FOXP1	0.229463	402
COPS6	0.229125	403
RPS16	0.22909	404
ANKRD37	0.228969	405
HNRNPC	0.228942	406
SOGA3	0.228937	407
GLTSCR2	0.228909	408
MAT2B	0.228838	409
FERMT3	0.228552	410
PEX7	0.228123	411
NUP43	0.228117	412
DPPA2	0.227872	413
MEPCE	0.227253	414
UQCC2	0.227184	415
XRCC5	0.22684	416
UBXN1	0.226434	417
NACA	0.226302	418
TM7SF3	0.225615	419
RPL8	0.225504	420
SOX4	0.225344	421
RPS8	0.225325	422
BCAS1	0.22496	423
RPL23	0.224634	424
GM42637	0.224249	425
RPS6KA5	0.224055	426
LRRC27	0.223876	427
DLC1	0.223821	428
NIP7	0.223732	429
ESRRB	0.223551	430
PLK4	0.223277	431
EPB41L4A	0.223159	432
LEO1	0.223074	433
AI846148	0.222873	434
GM8909	0.222712	435
RPL21	0.222693	436
CDCA7	0.222468	437
RPL27A	0.222456	438
FGD1	0.222244	439
CENPH	0.222134	440
TNFRSF8	0.22186	441
RPS24	0.221753	442
KDM3A	0.221627	443
RPL23A	0.221314	444
RAMP3	0.221281	445
TUBA1B	0.221216	446
TEKT5	0.221151	447
GLI2	0.220973	448
PSMB3	0.220973	449
DUT	0.220931	450
RPL9	0.220677	451
SNRPA	0.220627	452
H2-EB1	0.22056	453
COX6B2	0.220302	454
H3F3A	0.220018	455
LSM7	0.220013	456
PHF21A	0.219989	457
EPAS1	0.219739	458
DDIT4	0.219227	459
RP23-255F14.8	0.219148	460
PA2G4	0.218913	461
PCYT1B	0.218821	462
GTSF1L	0.218752	463
NMT1	0.218571	464
RPS18	0.21839	465
PHF6	0.218198	466
TCOF1	0.218191	467
PZP	0.217894	468
PCOLCE2	0.217888	469
KARS	0.217771	470
PROSER1	0.217759	471
TSFM	0.217715	472
UTP3	0.217459	473
UNG	0.217304	474
COPS4	0.217287	475
CTHRC1	0.217155	476
RPS19BP1	0.217067	477
A830080D01RIK	0.21693	478
ARPP19	0.216681	479
CNP	0.216624	480
CD37	0.216507	481
SPATA13	0.216453	482
CACYBP	0.21633	483
NUDT21	0.216302	484
DNMT3A	0.216169	485
PTPRCAP	0.215863	486
NEFL	0.215857	487
ATP5G1	0.215745	488
CNPY1	0.215732	489
UBXN2A	0.215638	490
CD68	0.215014	491
GSTM3	0.214806	492
KDR	0.214753	493
OAS1A	0.214595	494
PSMB1	0.214588	495
MCAM	0.214333	496
PDE7A	0.213781	497
FANCF	0.213728	498
TMEM40	0.213656	499
MTSS1	0.213572	500
CCDC88C	0.213527	501
SNRNP40	0.213473	502
H2-Q4	0.213435	503
CPSF4L	0.213355	504
POLR2J	0.213195	505
KLF2	0.213115	506
BIN1	0.212992	507
TIPARP	0.212713	508
XAB2	0.212701	509
CCND3	0.212451	510
DNAJC21	0.212421	511
MRPL34	0.212281	512
VRTN	0.211983	513
MT3	0.211965	514
EXOSC2	0.211368	515
JMJD1C	0.210919	516
SMARCB1	0.210752	517
COX17	0.210723	518
MSANTD3	0.210412	519
1600014C10RIK	0.210389	520
DHFR	0.210386	521
TUBB4B	0.209774	522
ZFP978	0.209733	523
SLAMF1	0.209552	524
MYRF	0.20916	525
CBFA2T2	0.209018	526
SPC24	0.208792	527
PLA1A	0.208711	528
PRPS2	0.208684	529
CDC42EP2	0.208612	530
NOP58	0.208568	531
ECSCR	0.208318	532
ELAVL2	0.20818	533
PRDM16	0.207843	534
CAMKV	0.207688	535
SUMO2	0.207489	536
GM42997	0.207092	537
GM26715	0.207076	538
TDP1	0.206962	539
RPLP2	0.206883	540
RFC3	0.206821	541
LAMTOR2	0.206788	542
DNAJC15	0.206778	543
EIF3F	0.206573	544
GRRP1	0.206438	545
CDKN1C	0.206392	546
PFDN1	0.206333	547
GM10093	0.206207	548
BEX2	0.205719	549
HMGB2	0.20547	550
XRCC6	0.205463	551
ZFP982	0.205375	552
ZFP518B	0.205351	553
POU3F1	0.205325	554
NQO1	0.205174	555
NFU1	0.20466	556
MSH2	0.204647	557
MAGOH	0.204515	558
LCK	0.204247	559
MYB	0.204124	560
TCF3	0.203818	561
SMIM3	0.203815	562
LRWD1	0.203577	563
PSMC1	0.203495	564
CEP57L1	0.203247	565
ZFP979	0.202846	566
POLDIP2	0.202645	567
GM12688	0.202597	568
ARID4A	0.202591	569
NUP62	0.202477	570
KHDC3	0.202357	571
RPL7	0.202103	572
PIGL	0.201847	573
TOR3A	0.201382	574
FBXL17	0.201293	575
POLE4	0.201009	576
NLRC3	0.200696	577
PTCD3	0.200527	578
B4GALNT4	0.200496	579
NPM1	0.2004	580
SRPK1	0.200335	581
FGGY	0.200316	582
SLC18A3	0.200315	583
ST6GAL1	0.200315	584
PDGFC	0.200236	585
GLO1	0.200147	586
MIR142HG	0.199861	587
KMT5C	0.199813	588
RRP1B	0.199759	589
NLRP4F	0.199642	590
NDUFB6	0.199257	591
H2-Q6	0.199197	592
RHBDL3	0.199043	593
PLCB4	0.198944	594
RIF1	0.198889	595
RPL26	0.19868	596
PDRG1	0.19851	597
SNED1	0.198397	598
FBP1	0.198356	599
ANP32E	0.198287	600
PLXDC1	0.198201	601
PSMA8	0.197947	602
HAUS1	0.197742	603
RPL39	0.197704	604
LUC7L3	0.197658	605
TPPP3	0.197525	606
PLATR11	0.197522	607
USP42	0.197521	608
AOX3	0.1975	609
C8B	0.197456	610
RMDN2	0.197376	611
BHMT	0.197303	612
COX7B	0.197211	613
MSANTD2	0.197002	614
RP23-116C19.1	0.196885	615
SELENOH	0.196641	616
PPM1J	0.196623	617
HMGXB4	0.196541	618
IMP4	0.196433	619
RPS29	0.196337	620
SLIRP	0.196316	621
GADD45GIP1	0.196259	622
MPHOSPH8	0.196134	623
KIF5A	0.196095	624
GM26685	0.195848	625
NAV2	0.195811	626
SRSF3	0.195652	627
AMDHD1	0.19536	628
TGIF1	0.195345	629
FAM183B	0.195331	630
RPL31	0.195251	631
PCSK1N	0.195025	632
MIF4GD	0.19489	633
HMGA1-RS1	0.194806	634
RANBP1	0.194684	635
POLR2K	0.194682	636
ARHGAP4	0.194438	637
PCBP3	0.194392	638
ZFP980	0.194379	639
FBP2	0.194227	640
ENKD1	0.193894	641
ZAP70	0.19385	642
EFCAB10	0.193682	643
MCC	0.193677	644
MAF1	0.193607	645
HPF1	0.193439	646
RPUSD4	0.193429	647
RPL14	0.193343	648
NHP2L1	0.193166	649
CDYL	0.193165	650
SLC28A1	0.193003	651
GM10330	0.192942	652
LDHD	0.192663	653
DUS3L	0.192623	654
UMPS	0.192588	655
GM26644	0.192521	656
FAM171A2	0.192481	657
CAPN3	0.192466	658
GM11496	0.192361	659
BBS2	0.192274	660
SLC6A1	0.191984	661
NVL	0.191904	662
CCDC106	0.191857	663
PBX1	0.191768	664
APEX1	0.191737	665
DAXX	0.191435	666
ARHGEF4	0.191382	667
TMEM88	0.191266	668
PTK2B	0.191212	669
GNGT2	0.191113	670
TREM2	0.191061	671
TUBB2A	0.191059	672
TCF7	0.190818	673
H2-AB1	0.190543	674
METRN	0.19054	675
TNS3	0.190315	676
6430531B16RIK	0.190313	677
TRIM71	0.190154	678
NDUFV3	0.189869	679
GRIN2A	0.189584	680
UCHL3	0.189556	681
POLE3	0.189443	682
YBX1	0.1894	683
CAR14	0.189303	684
CBX7	0.189282	685
SPINK10	0.189205	686
FAU	0.18915	687
RAPGEF3	0.188991	688
BARX2	0.18871	689
CSRP2	0.18868	690
DCAF4	0.188589	691
SPATS1	0.188545	692
ALKBH7	0.188404	693
CETN2	0.18839	694
HACD2	0.18832	695
FXR1	0.187999	696
PAICS	0.18789	697
MID1IP1	0.187781	698
LAPTM5	0.187755	699
4930444M15RIK	0.187656	700
SMARCD1	0.187461	701
RPL38	0.187449	702
GPN1	0.187363	703
CNKSR3	0.187346	704
PARP14	0.187339	705
GRM6	0.187282	706
GSE1	0.187255	707
TXN1	0.187213	708
LSM4	0.187011	709
POLD2	0.186962	710
ZFP987	0.186908	711
ZFP281	0.186781	712
ZFP652	0.186715	713
RPL13	0.186631	714
MCM6	0.18658	715
PARP9	0.186527	716
NAA10	0.186509	717
COL18A1	0.186167	718
NHP2	0.186164	719
FLYWCH2	0.186126	720
CERS4	0.186061	721
TTLL8	0.185874	722
SNAPC5	0.185245	723
NDUFC1	0.185223	724
REST	0.185216	725
MRPL18	0.185133	726
PIANP	0.185087	727
APELA	0.185041	728
HAP1	0.185026	729
SLC9B1	0.184986	730
ACIN1	0.184849	731
B230311B06RIK	0.184824	732
SPP1	0.184642	733
RPS12	0.184506	734
BCAT1	0.184316	735
GOLGA3	0.184008	736
GART	0.183953	737
PPM1A	0.183894	738
TOP2A	0.183884	739
DENND1C	0.183869	740
PSMA4	0.183846	741
EED	0.183813	742
DDX18	0.183509	743
ZFP423	0.183493	744
TAF7	0.183461	745
FAM120AOS	0.183388	746
TXLNG	0.183377	747
CD3D	0.183326	748
1810022K09RIK	0.183124	749
RPL22	0.183051	750
RPL3	0.183034	751
H2AFZ	0.183003	752
ESRP1	0.182922	753
GM6792	0.182738	754
NDUFB4	0.18264	755
CHKA	0.182558	756
GJC1	0.182417	757
DCDC2A	0.182055	758
LUC7L	0.181985	759
POLR1C	0.181575	760
DEPTOR	0.181526	761
ALDOA	0.181437	762
PIGP	0.181352	763
MRPS35	0.181268	764
STK25	0.181205	765
GM15728	0.181036	766
RPS4X	0.181011	767
RPL32	0.180835	768
EIF3L	0.18082	769
PDAP1	0.180781	770
ZFP219	0.180724	771
UBE2A	0.180668	772
SGF29	0.180667	773
LRR1	0.180164	774
ILF3	0.180117	775
VEPH1	0.179798	776
TSTD1	0.17972	777
2610318N02RIK	0.179576	778
POU2F1	0.179485	779
GABBR1	0.179215	780
ZC3H7B	0.179149	781
RACK1	0.179122	782
CDKN2AIPNL	0.178996	783
MYO10	0.178766	784
CAMKK1	0.178707	785
RUVBL1	0.178677	786
CRABP2	0.178457	787
TMCO5B	0.1784	788
DDHD2	0.178387	789
TCF15	0.178044	790
C430049E01RIK	0.177528	791
MAP4K1	0.177459	792
BICD1	0.177403	793
SOD2	0.177386	794
NDUFA4L2	0.177359	795
TFAP4	0.177184	796
GTSF1	0.177178	797
TNK2	0.177154	798
RHEBL1	0.177056	799
FAM168A	0.176866	800
IL34	0.176767	801
WDYHV1	0.17645	802
GM11808	0.176442	803
CSRNP2	0.176395	804
PLATR27	0.176364	805
NDUFS6	0.176178	806
CDK12	0.176012	807
OLFML1	0.175992	808
PHF19	0.175898	809
CNOT2	0.175804	810
IFT46	0.175746	811
THBS3	0.175731	812
ZFP467	0.175722	813
NOTUM	0.175658	814
AVEN	0.175552	815
SETX	0.175539	816
CC2D2A	0.175493	817
IZUMO2	0.175477	818
SOCS1	0.175338	819
RPL7A	0.175177	820
PSMA2	0.175064	821
TMEM184B	0.174907	822
MALSU1	0.174773	823
PSD3	0.174577	824
NFYB	0.174554	825
GTSE1	0.174514	826
TMEM50A	0.174422	827
ALDH2	0.174319	828
GM26767	0.174228	829
FRG1	0.174104	830
HSPB1	0.17409	831
ZMYM1	0.17407	832
PTGIS	0.173993	833
ARL14EPL	0.173545	834
DNAJA1	0.173474	835
SYK	0.173455	836
EIF3D	0.173205	837
MGME1	0.173192	838
GEMIN6	0.173115	839
INPP5D	0.173037	840
PPIL1	0.173012	841
GINS4	0.172995	842
MATN3	0.172909	843
TOPAZ1	0.172677	844
EEF1D	0.172677	845
FBXL8	0.172619	846
AK010878	0.172584	847
PKN3	0.172533	848
MFGE8	0.172449	849
ZFP990	0.172408	850
MRPL17	0.172151	851
IER2	0.172134	852
COL6A3	0.172024	853
SNTA1	0.171748	854
GM29243	0.171624	855
UCP2	0.171587	856
BNIP3L	0.171523	857
ERAS	0.171188	858
GRHL2	0.171048	859
NR1H5	0.17094	860
STK33	0.17094	861
CALM4	0.17094	862
2810433D01RIK	0.17094	863
CREG2	0.17094	864
KLK11	0.17094	865
1700028I16RIK	0.17094	866
E330017A01RIK	0.17094	867
MIR670HG	0.17094	868
GFRA4	0.17094	869
TLR5	0.17094	870
PLIN1	0.17094	871
CYP2C55	0.170797	872
UQCRB	0.170625	873
PFDN5	0.170562	874
THRSP	0.17052	875
HSD17B10	0.170379	876
CBX3	0.170347	877
DYNLL1	0.170216	878
ZFP454	0.170139	879
CASQ2	0.170139	880
ABCF2	0.170045	881
RGS9	0.170015	882
RPL34	0.169993	883
UBR7	0.169851	884
SNAPC2	0.16984	885
PSME2	0.169728	886
DNTTIP1	0.169716	887
SDK1	0.169613	888
NAA38	0.169513	889
TDH	0.169493	890
ZAN	0.169486	891
NDUFAB1	0.169451	892
DENR	0.169357	893
SAA3	0.169357	894
KAT2B	0.169339	895
RP23-212C9.3	0.168998	896
BRD3	0.168945	897
GM14306	0.168789	898
ADRB3	0.168613	899
GM1305	0.16848	900
MCM5	0.168469	901
MRPL55	0.168398	902
C430039J16RIK	0.168376	903
GLOD4	0.168311	904
2900011O08RIK	0.168304	905
D8ERTD738E	0.168187	906
ADAMTSL4	0.168133	907
ZNRD1	0.168034	908
ZFP981	0.167657	909
AXIN2	0.167596	910
DDX39B	0.167177	911
MLF2	0.167061	912
DPPA3	0.166947	913
FSCN1	0.166925	914
HIKESHI	0.166912	915
NUBPL	0.166895	916
NTPCR	0.166867	917
GM17018	0.166827	918
ENC1	0.166805	919
BCL11A	0.166642	920
TRIM43B	0.166592	921
NIT2	0.166477	922
PSORS1C2	0.166423	923
STEAP1	0.166332	924
NPY1R	0.16607	925
ANXA11	0.165981	926
SHFM1	0.165958	927
PLEKHA1	0.165923	928
TBC1D32	0.165893	929
SULT2B1	0.165851	930
SYTL3	0.165824	931
TAGLN3	0.165777	932
HORMAD1	0.165767	933
NLRC4	0.165584	934
CD81	0.165381	935
RNF138	0.165308	936
ACTL6A	0.165287	937
TEX9	0.165276	938
KANK3	0.16524	939
CEP55	0.165213	940
2210406O10RIK	0.16507	941
MED28	0.164946	942
STC2	0.164922	943
ICAM2	0.164893	944
MRPS10	0.16462	945
SULT6B1	0.164471	946
STAT4	0.164468	947
TEFM	0.164374	948
BPTF	0.164111	949
MRPL49	0.164093	950
BANF1	0.164001	951
RPS6KA6	0.163948	952
GM33222	0.163859	953
PSMA6	0.16381	954
PPIA	0.163741	955
DTX1	0.16364	956
CDKN1A	0.163484	957
MFNG	0.163429	958
TMEM91	0.163355	959
LST1	0.163348	960
POMP	0.163179	961
BRIX1	0.163166	962
AMHR2	0.163031	963
ZFP369	0.162987	964
AHDC1	0.16295	965
PTCH2	0.16276	966
ATCAY	0.162474	967
NUDC	0.16247	968
BCOR	0.162454	969
GM26735	0.162432	970
POLR1B	0.162295	971
STMN3	0.162282	972
KBTBD11	0.162218	973
ARC	0.16221	974
PARP12	0.162109	975
UBE2L3	0.162084	976
TRIM2	0.162011	977
WDR70	0.161972	978
TMEM252	0.161801	979
BCKDHA	0.161729	980
EMG1	0.161692	981
ZFP60	0.161603	982
SCAI	0.161431	983
ELL2	0.161392	984
ATP8B5	0.161389	985
MRPL37	0.161384	986
FBXO36	0.161276	987
QSER1	0.161268	988
ATG14	0.161194	989
CHCHD7	0.16114	990
ALOX12B	0.160926	991
WNT5B	0.160859	992
MRPS27	0.160825	993
GM44067	0.160717	994
LAT	0.160645	995
PLATR25	0.160607	996
WIPI2	0.160543	997
SOST	0.16052	998
ATP5L	0.160452	999
CIRH1A	0.160437	1000
COMMD2	0.160327	1001
BTN1A1	0.16028	1002
DEF6	0.160228	1003
CD74	0.160167	1004
UNC119	0.159956	1005
CYBB	0.159924	1006
SMN1	0.159887	1007
TRIM26	0.159805	1008
EIF2S1	0.159705	1009
DDX10	0.159684	1010
DDX27	0.159681	1011
MRPL20	0.159524	1012
SNW1	0.159465	1013
CITED4	0.159464	1014
2610020C07RIK	0.159455	1015
CCDC3	0.159422	1016
TNFRSF19	0.159404	1017
R3HDML	0.159362	1018
TPD52L2	0.159328	1019
XLR4A	0.159271	1020
EXOSC7	0.158859	1021
MILR1	0.158826	1022
ATPIF1	0.158789	1023
CEP120	0.158769	1024
ORC2	0.158697	1025
ARHGAP44	0.158563	1026
P3H4	0.158511	1027
PECAM1	0.158479	1028
ATG101	0.158464	1029
FABP5	0.158457	1030
ZNHIT6	0.158406	1031
PIFO	0.158394	1032
1700012B07RIK	0.158355	1033
GM26830	0.158353	1034
ZSWIM7	0.158314	1035
PSMC4	0.158299	1036
VPREB2	0.158223	1037
RAN	0.158111	1038
INO80	0.15806	1039
OBOX6	0.158051	1040
OCIAD2	0.15802	1041
CCDC63	0.158013	1042
CRCT1	0.157987	1043
ZFP873	0.157968	1044
PRSS46	0.157855	1045
FAM111A	0.157843	1046
FSTL1	0.157666	1047
ERAP1	0.157659	1048
CALML4	0.157619	1049
STAG3	0.157568	1050
PLXNA3	0.157562	1051
GBX2	0.157527	1052
NRGN	0.157483	1053
CD38	0.157346	1054
CRKL	0.157321	1055
ASXL1	0.157103	1056
GM10762	0.157043	1057
RPS26	0.157031	1058
TOMM40L	0.157024	1059
RAD51B	0.157013	1060
NFATC2	0.156951	1061
TUBA3B	0.156887	1062
GFOD1	0.156873	1063
ERC2	0.156821	1064
RADIL	0.15658	1065
ARHGAP32	0.156566	1066
MSMP	0.156559	1067
3110001I22RIK	0.156534	1068
MED13L	0.156438	1069
CHCHD10	0.156405	1070
SGOL1	0.1564	1071
LPAR6	0.156376	1072
SLC35F2	0.156079	1073
GRAMD2	0.155922	1074
GID8	0.155784	1075
ADSL	0.15574	1076
MMP2	0.155635	1077
CCNK	0.155623	1078
ZC3HC1	0.155586	1079
ZFP212	0.15547	1080
RPL7L1	0.155431	1081
CRYGD	0.155356	1082
F2RL2	0.155307	1083
APOC2	0.15522	1084
DLX2	0.155163	1085
RSPH4A	0.155129	1086
MAGI2	0.155058	1087
ZFP771	0.154752	1088
TWISTNB	0.15474	1089
CAMK2A	0.154662	1090
ZEB1	0.154642	1091
RPL13A	0.154502	1092
TMEM261	0.154475	1093
ADAMTS14	0.154408	1094
DBR1	0.154336	1095
SCNM1	0.154233	1096
FBXO25	0.15423	1097
KCNN2	0.154198	1098
SLC4A11	0.154035	1099
PHF5A	0.153919	1100
GM20518	0.153915	1101
TOPORS	0.153867	1102
PLVAP	0.153833	1103
UPF3B	0.153788	1104
FTHL17B	0.15363	1105
SSSCA1	0.153627	1106
SNRNP70	0.153572	1107
GM13212	0.153541	1108
NDUFB8	0.153523	1109
GM5134	0.153487	1110
PHF11D	0.15322	1111
PPCDC	0.153162	1112
MTHFS	0.153078	1113
KANSL2	0.153073	1114
GM12762	0.153044	1115
MRPS34	0.153018	1116
IQCG	0.152868	1117
SEMA4D	0.152865	1118
PCGF1	0.152829	1119
RAD51C	0.152773	1120
USP44	0.152497	1121
IL7	0.152497	1122
FCF1	0.152485	1123
TRIM24	0.152459	1124
2410137M14RIK	0.152442	1125
COX7B2	0.152407	1126
ARX	0.152407	1127
MOV10	0.152363	1128
MKS1	0.152362	1129
USP54	0.152326	1130
KRT42	0.152315	1131
CASZ1	0.152163	1132
HECW2	0.152061	1133
ALDH6A1	0.152056	1134
NAPRT	0.152034	1135
ISL1	0.151943	1136
4930432K21RIK	0.151942	1137
TAF12	0.15181	1138
TNIK	0.151774	1139
RTF1	0.151715	1140
PNKD	0.151578	1141
SPTA1	0.151564	1142
ATF7IP	0.151426	1143
GSTP2	0.15136	1144
HELB	0.151329	1145
ING5	0.151317	1146
GTF3C6	0.15131	1147
FUBP1	0.151289	1148
CDCA7L	0.151264	1149
HLCS	0.151227	1150
EIF3C	0.151205	1151
PSMB7	0.1511	1152
MYH14	0.151073	1153
LAPTM4B	0.150897	1154
LRRC31	0.150807	1155
SLC10A7	0.150763	1156
MORN1	0.150631	1157
NDUFA11	0.150546	1158
TIMM17B	0.150539	1159
MPLKIP	0.150388	1160
2310034O05RIK	0.150356	1161
MRTO4	0.15024	1162
PLEKHA4	0.150205	1163
VPS41	0.150167	1164
NDNF	0.150125	1165
PRMT3	0.150033	1166
AY074887	0.14986	1167
NFE2	0.149825	1168
GM11454	0.149716	1169
NOXRED1	0.149627	1170
RNF17	0.149531	1171
MIF	0.149493	1172
NDUFS3	0.149432	1173
SNRPG	0.149405	1174
NUDT1	0.149357	1175
HDAC5	0.149175	1176
DHX57	0.149108	1177
GM5799	0.149009	1178
ZFP296	0.148962	1179
PHB2	0.148812	1180
GM16302	0.148779	1181
PROC	0.148722	1182
1110012L19RIK	0.14872	1183
ZIC3	0.148661	1184
SOX12	0.148644	1185
RFX2	0.148593	1186
GM17732	0.148531	1187
RPL18	0.148527	1188
TEX35	0.14846	1189
DNAJC28	0.148332	1190
SLC6A7	0.148019	1191
RPP25L	0.148007	1192
PRPF6	0.147881	1193
OLFR307	0.147837	1194
KLHL3	0.147804	1195
2410018L13RIK	0.147719	1196
2410089E03RIK	0.147623	1197
BCL2L11	0.147555	1198
MROH2B	0.147521	1199
GM26906	0.147521	1200
I830134H01RIK	0.147521	1201
INSM1	0.147521	1202
SPINT3	0.147521	1203
SRPK3	0.147521	1204
SELPLG	0.147521	1205
PIRT	0.147521	1206
AW551984	0.147521	1207
RP23-101D11.3	0.147521	1208
GM44737	0.147521	1209
GM2399	0.147521	1210
ADGB	0.147521	1211
ST8SIA5	0.147521	1212
CLEC2I	0.147501	1213
GRPEL1	0.147462	1214
SKIV2L2	0.147449	1215
SLC25A13	0.14743	1216
CPE	0.147397	1217
ZBTB32	0.14738	1218
ZFP850	0.147319	1219
CLDN5	0.147298	1220
GM45396	0.147155	1221
STEAP2	0.147144	1222
NEUROG3	0.147084	1223
WASF1	0.146986	1224
PSMG4	0.146968	1225
CDC26	0.146938	1226
CAR11	0.146673	1227
CYSRT1	0.146632	1228
TAS1R1	0.146571	1229
PAFAH1B2	0.146571	1230
CEACAM10	0.146547	1231
ZMAT5	0.146505	1232
ZFP936	0.146436	1233
PARP2	0.146311	1234
GM26785	0.146275	1235
NOP2	0.146248	1236
PRRT4	0.146181	1237
CEP78	0.146151	1238
KCTD3	0.146124	1239
SPRED2	0.146086	1240
TMEM151A	0.146023	1241
ACSS1	0.14596	1242
MID1	0.145891	1243
POU2F3	0.145871	1244
FANCL	0.14579	1245
LIPO3	0.145714	1246
TBCB	0.145689	1247
MUP3	0.145656	1248
2410080I02RIK	0.145641	1249
SENP2	0.145607	1250
RSPH1	0.145571	1251
ECHDC2	0.145534	1252
BSND	0.145423	1253
RTEL1	0.145377	1254
KPNB1	0.145328	1255
TTN	0.145302	1256
DYRK3	0.145237	1257
SCD3	0.145213	1258
EEF1A1	0.145176	1259
MUTYH	0.145152	1260
SHMT2	0.145113	1261
ATP5H	0.145105	1262
SMAGP	0.144928	1263
MTRF1	0.144921	1264
URI1	0.144825	1265
NUSAP1	0.144805	1266
TTC39B	0.144803	1267
DIDO1	0.144787	1268
PCDH10	0.144758	1269
SNAP47	0.144757	1270
CAMK2B	0.144678	1271
NSMCE2	0.144595	1272
GM42951	0.144547	1273
FBXL2	0.144475	1274
PSMD5	0.144446	1275
TCF7L1	0.144424	1276
TMED4	0.144423	1277
GM14401	0.14438	1278
DNAH8	0.144276	1279
NAIP5	0.144224	1280
SIX1	0.144201	1281
HIST1H2AB	0.144166	1282
PLCD1	0.14415	1283
GSTM1	0.144136	1284
ADRM1	0.144107	1285
TMEM130	0.144058	1286
RPSA	0.144016	1287
RAB3B	0.14401	1288
SLC47A1	0.143968	1289
GTPBP6	0.143954	1290
GNL3L	0.143934	1291
MCF2	0.143898	1292
LMO1	0.143898	1293
FBL	0.143808	1294
TLE6	0.143771	1295
LAGE3	0.143707	1296
BCAP31	0.143664	1297
SLAMF6	0.14362	1298
AP3S2	0.143519	1299
CD96	0.143491	1300
EGFL6	0.143453	1301
SSNA1	0.143358	1302
TAGLN	0.143285	1303
STEAP3	0.143206	1304
MYL10	0.143195	1305
SPR	0.143169	1306
GPR35	0.143169	1307
MCPH1	0.143158	1308
ZFP341	0.143144	1309
LRRK2	0.143116	1310
EHMT1	0.143103	1311
MFSD10	0.143061	1312
GPRASP1	0.142959	1313
ATP5J	0.142903	1314
TMEM141	0.142903	1315
SOX30	0.142881	1316
RELB	0.142802	1317
RPL41	0.142777	1318
CISD1	0.142753	1319
LLPH	0.142752	1320
ZFP958	0.142699	1321
SNRPA1	0.142683	1322
RP23-381H23.2	0.14267	1323
ECM1	0.142645	1324
TMEM229B	0.14261	1325
CCHCR1	0.1426	1326
NEURL4	0.142548	1327
MMD2	0.142496	1328
SMC3	0.142454	1329
TST	0.142393	1330
SLC47A2	0.142208	1331
ASF1A	0.14211	1332
DYNC1I1	0.142019	1333
IFITM5	0.142007	1334
OGDHL	0.141993	1335
MRPL24	0.141992	1336
AURKAIP1	0.141973	1337
ANKRD13C	0.141798	1338
RASSF6	0.141775	1339
ZFP280D	0.141716	1340
PATZ1	0.141702	1341
RPRM	0.141681	1342
SSRP1	0.141658	1343
CDHR1	0.141541	1344
YBX3	0.141502	1345
EIF4A3	0.141292	1346
TPK1	0.141272	1347
MEG3	0.141267	1348
SLC20A2	0.141221	1349
C330021F23RIK	0.141213	1350
CDKL3	0.141149	1351
INCENP	0.141125	1352
SRRM1	0.141064	1353
BCAM	0.141061	1354
YLPM1	0.141003	1355
PAPOLB	0.140999	1356
GM43549	0.140992	1357
DDX46	0.140992	1358
MSI2	0.140973	1359
HIST1H1A	0.140952	1360
MAGOHB	0.140637	1361
UBTF	0.140495	1362
LDHAL6B	0.14047	1363
PNP	0.140405	1364
DNAH7B	0.140375	1365
FAM228B	0.140359	1366
NCAPD2	0.140342	1367
UQCRH	0.140288	1368
GM4924	0.140251	1369
GGT5	0.140247	1370
SMYD3	0.140162	1371
SPRED1	0.140152	1372
YWHAE	0.140125	1373
PLATR22	0.140111	1374
YWHAQ	0.14011	1375
PPP1R14C	0.140044	1376
RPAP3	0.140017	1377
ZFP105	0.139982	1378
PSMB5	0.139894	1379
GNAL	0.139886	1380
UNC13B	0.139846	1381
NOC4L	0.139797	1382
RAPSN	0.139711	1383
ZFP213	0.13968	1384
APOBEC1	0.139514	1385
FCER1G	0.13951	1386
STC1	0.139379	1387
FKBP4	0.139371	1388
GLTSCR1L	0.139343	1389
GPRC5D	0.139311	1390
RNF113A2	0.139192	1391
SLC4A5	0.139131	1392
CALM2	0.13906	1393
CASP3	0.139027	1394
EN2	0.139001	1395
LCT	0.138857	1396
POU4F2	0.138845	1397
FGF17	0.13883	1398
POU6F1	0.13878	1399
GM42715	0.138664	1400
AIM2	0.138626	1401
FAM188A	0.138618	1402
MBD4	0.138585	1403
MT2	0.138566	1404
RRAD	0.138533	1405
GM27253	0.138453	1406
WASF2	0.138404	1407
KIF2C	0.138383	1408
SORT1	0.138346	1409
SRSF7	0.138345	1410
KRT13	0.138332	1411
ETV4	0.138318	1412
DTD2	0.138284	1413
GM11744	0.138101	1414
FLYWCH1	0.138081	1415
GATSL3	0.138019	1416
ZFP965	0.137953	1417
EPHX1	0.137945	1418
FZR1	0.137891	1419
NOB1	0.137812	1420
MGAT4C	0.137766	1421
TUBA3A	0.137696	1422
2010015M23RIK	0.137633	1423
MIIP	0.137575	1424
TEX19.1	0.137569	1425
NOLC1	0.137562	1426
DPCR1	0.1375	1427
GM45509	0.137459	1428
INTU	0.137435	1429
ZFHX2	0.137283	1430
BC028528	0.136981	1431
CEP63	0.136963	1432
SESTD1	0.136945	1433
CDK4	0.136939	1434
NADK2	0.136933	1435
3110082I17RIK	0.136928	1436
ANAPC5	0.136861	1437
ARID5B	0.136833	1438
SURF6	0.136769	1439
TOMM22	0.136632	1440
ZFP609	0.136625	1441
ASH2L	0.136508	1442
NFATC2IP	0.136494	1443
NQO2	0.136442	1444
DCAKD	0.136418	1445
LAT2	0.136397	1446
MMP17	0.136391	1447
CD3E	0.136387	1448
AOC3	0.136306	1449
EXOC1	0.136283	1450
DDX3Y	0.136249	1451
KLC3	0.136182	1452
AEN	0.136129	1453
SMC1A	0.136056	1454
MORN4	0.136031	1455
PPP4C	0.135891	1456
NSMCE1	0.135866	1457
6330403K07RIK	0.135825	1458
RBM17	0.135764	1459
ZFP119B	0.135746	1460
MAP1A	0.135713	1461
GM3839	0.135699	1462
DNAJB6	0.135665	1463
SUSD4	0.135589	1464
NIT1	0.135585	1465
AKAP12	0.135579	1466
FBXO2	0.135549	1467
CCSER1	0.135422	1468
PIGYL	0.135405	1469
GRIN2B	0.135291	1470
SNHG12	0.135199	1471
PCBP2	0.135187	1472
GM10323	0.135163	1473
POLR2D	0.135115	1474
PRMT5	0.135104	1475
CCDC148	0.135029	1476
MUM1	0.134987	1477
MED25	0.13498	1478
RPS20	0.134956	1479
FGFR1	0.134954	1480
A930038B10RIK	0.134904	1481
MCM2	0.134904	1482
RRP1	0.134849	1483
ZFP97	0.134795	1484
SH3BP4	0.134748	1485
TUBD1	0.134724	1486
TDRD12	0.134693	1487
SAMD1	0.134678	1488
BTBD2	0.134588	1489
GM11985	0.1345	1490
CYP4X1	0.134445	1491
NUDCD3	0.134432	1492
GM53	0.134389	1493
GRM7	0.134348	1494
GM9268	0.134219	1495
WDR76	0.13412	1496
SLC25A39	0.133937	1497
RBMX2	0.133898	1498
ADGRA3	0.133867	1499
SCARB2	0.1338	1500
TMC5	0.133769	1501
RUVBL2	0.133707	1502
HDAC4	0.133664	1503
EMP1	0.133596	1504
RASD2	0.133552	1505
MRPL12	0.133414	1506
TET1	0.133378	1507
CDK2AP1	0.133266	1508
SLC4A1	0.13325	1509
UBE2DNL2	0.133172	1510
TXNRD1	0.133132	1511
H1FX	0.133036	1512
GM26609	0.132983	1513
GABRR1	0.132928	1514
CFAP69	0.132925	1515
MAPK1IP1	0.132887	1516
KANK2	0.132877	1517
CCL27A	0.132877	1518
DDX24	0.132855	1519
DGKE	0.132847	1520
THEM6	0.132806	1521
GPANK1	0.132701	1522
PYCARD	0.132698	1523
FAHD1	0.132651	1524
RBSN	0.132592	1525
SERAC1	0.132567	1526
JUP	0.132425	1527
GM11426	0.132413	1528
MAJIN	0.13241	1529
PLATR20	0.132384	1530
SPATA7	0.132369	1531
DLL1	0.132355	1532
PCMT1	0.132323	1533
SGOL2A	0.132261	1534
RPA1	0.132248	1535
HSPH1	0.132202	1536
ZCCHC3	0.132196	1537
MRPS5	0.132054	1538
RPS21	0.132008	1539
PSMB4	0.131954	1540
ZFP647	0.131947	1541
CACNA1A	0.1319	1542
GM26754	0.131884	1543
ZFP740	0.131847	1544
CDO1	0.131745	1545
EPB41L2	0.131692	1546
GM28502	0.13146	1547
SIL1	0.131436	1548
ETAA1	0.131427	1549
NAP1L5	0.131381	1550
CCDC170	0.131364	1551
BMP4	0.131298	1552
TTL	0.131297	1553
UBXN10	0.131283	1554
NRDE2	0.131273	1555
PCDH17	0.13122	1556
RNPS1	0.131214	1557
FGR	0.131129	1558
THOC6	0.13112	1559
MORN2	0.131093	1560
RNF219	0.131059	1561
TCEA1	0.131043	1562
TRIM12C	0.130979	1563
IFI27	0.13094	1564
POMC	0.130932	1565
TALDO1	0.130856	1566
TXLNA	0.130772	1567
GM42878	0.13077	1568
CCDC92B	0.130663	1569
ZCCHC18	0.13063	1570
MTUS2	0.130615	1571
MCAT	0.130591	1572
ITGB7	0.130464	1573
LSM2	0.13044	1574
NRTN	0.130407	1575
GM2694	0.130405	1576
D030056L22RIK	0.130338	1577
PYM1	0.130334	1578
HNRNPA1	0.130317	1579
SAFB2	0.130283	1580
APITD1	0.130179	1581
GYPC	0.130146	1582
2810408A11RIK	0.130068	1583
MFSD3	0.130064	1584
EIF3I	0.129881	1585
CENPP	0.12975	1586
NMI	0.129465	1587
LIX1	0.129421	1588
TRP53RKB	0.129396	1589
CCNJL	0.129364	1590
AHCY	0.129355	1591
9930012K11RIK	0.129276	1592
DAZL	0.129247	1593
MAT2A	0.129228	1594
CBLC	0.129185	1595
GM14322	0.129083	1596
NDRG2	0.129007	1597
1700116B05RIK	0.128973	1598
DDX39	0.128964	1599
APTX	0.128909	1600
KDM1A	0.128869	1601
LRCH2	0.128802	1602
ABHD17A	0.128738	1603
GM13203	0.128561	1604
WNK4	0.128549	1605
UBA2	0.128548	1606
PRAMEF8	0.12854	1607
ZC3H8	0.128497	1608
BDNF	0.128426	1609
ZFP131	0.128387	1610
GM2030	0.128359	1611
GM15834	0.128277	1612
PRR5L	0.128249	1613
MSRA	0.128244	1614
AMPD1	0.128218	1615
1700012C14RIK	0.128192	1616
1700021F05RIK	0.128168	1617
NDUFA6	0.128142	1618
SMPD4	0.128116	1619
STIP1	0.128092	1620
TRPS1	0.128072	1621
MAD1L1	0.128059	1622
RAD50	0.128014	1623
OLFR814	0.128004	1624
A730036I17RIK	0.128001	1625
TMEM231	0.127903	1626
CTSW	0.127867	1627
STXBP5L	0.127829	1628
LEMD1	0.127806	1629
HECTD2	0.127642	1630
SH3GL2	0.127627	1631
RAB3GAP2	0.127613	1632
C2CD4B	0.127575	1633
MYH3	0.127566	1634
3300005D01RIK	0.127544	1635
PSMB2	0.127469	1636
TRAP1A	0.127457	1637
MRPL39	0.127434	1638
IGBP1	0.127425	1639
IFITM7	0.127367	1640
NUDT15	0.127322	1641
KNDC1	0.127265	1642
FZD2	0.127247	1643
GM14406	0.127223	1644
TCEB2	0.12721	1645
BDH2	0.127142	1646
PLP2	0.127061	1647
ZFP961	0.127028	1648
MCIDAS	0.126975	1649
TREML2	0.126727	1650
RP23-242K3.5	0.126709	1651
PSME2B	0.126676	1652
ORC5	0.126668	1653
FANK1	0.12655	1654
NARS2	0.126516	1655
DCPS	0.126467	1656
UTY	0.126437	1657
1700007K13RIK	0.126382	1658
SLC25A32	0.126321	1659
MRPL22	0.126311	1660
COX7A2	0.12631	1661
SIX5	0.126307	1662
PRDM5	0.126245	1663
ZFP773	0.126127	1664
TMEM233	0.126025	1665
NXPH4	0.125997	1666
AKIP1	0.125924	1667
HNRNPH3	0.125918	1668
CHCHD4	0.125915	1669
FNTB	0.125913	1670
PRPF19	0.125885	1671
NKX2-9	0.125881	1672
CABIN1	0.125843	1673
ZCCHC13	0.125817	1674
ZFP985	0.125808	1675
USP26	0.125802	1676
GM26847	0.125799	1677
E2F1	0.125786	1678
2700038G22RIK	0.125775	1679
RPP30	0.125767	1680
PNPLA6	0.12576	1681
INO80B	0.125677	1682
OSBPL1A	0.125671	1683
MRGBP	0.125611	1684
HDAC2	0.125553	1685
GM26663	0.125545	1686
KLHL7	0.125445	1687
1810009A15RIK	0.125443	1688
EP400	0.125409	1689
MANBA	0.125374	1690
MECOM	0.125347	1691
SF3A1	0.125343	1692
ZFP966	0.125309	1693
KHDRBS1	0.125305	1694
ABCA8B	0.125225	1695
FAM35A	0.125197	1696
DPF2	0.125178	1697
TYMS	0.125166	1698
TNNT1	0.124919	1699
RAD9B	0.124809	1700
STIM1	0.124793	1701
NFIX	0.124771	1702
STK4	0.124726	1703
E230001N04RIK	0.124695	1704
RNASEK	0.124675	1705
9330185C12RIK	0.124665	1706
ENO3	0.124649	1707
CDCA4	0.124648	1708
TMPRSS11A	0.124645	1709
4933415A04RIK	0.124628	1710
EFTUD2	0.124622	1711
RBM22	0.124609	1712
SON	0.124588	1713
DBN1	0.12457	1714
CYYR1	0.12452	1715
TLCD2	0.124503	1716
SVS3A	0.124375	1717
SLC26A10	0.124346	1718
PPAN	0.124312	1719
PDCD11	0.124279	1720
LRRN2	0.124241	1721
TOMM5	0.124221	1722
GM4262	0.124204	1723
HUS1	0.124147	1724
NSUN2	0.124126	1725
AES	0.124045	1726
PPA1	0.124012	1727
NDUFAF2	0.123929	1728
SNHG6	0.123924	1729
FAAP20	0.123907	1730
GM16984	0.12389	1731
RUNX1T1	0.123836	1732
GM5914	0.123681	1733
ITPA	0.123665	1734
UBE2T	0.123641	1735
F8	0.123514	1736
PLATR1	0.123499	1737
PEX13	0.123468	1738
YWHAG	0.123461	1739
GM26884	0.123448	1740
MRPL52	0.123405	1741
IFT52	0.123397	1742
MPST	0.123344	1743
4930579C12RIK	0.123154	1744
DCLK2	0.123141	1745
CCL20	0.123139	1746
ASPSCR1	0.123128	1747
GLOD5	0.123089	1748
RHD	0.122954	1749
CSRNP1	0.122938	1750
PODN	0.122892	1751
PTGS1	0.122707	1752
D1PAS1	0.1227	1753
TOPORSOS	0.122699	1754
CCDC85B	0.122635	1755
CYP2B23	0.122626	1756
ULK4	0.122525	1757
HMGN5	0.122503	1758
ROR2	0.122484	1759
MXI1	0.122477	1760
GPATCH1	0.12246	1761
RPL22L1	0.122425	1762
CDK6	0.122411	1763
ANKRD6	0.122392	1764
GARNL3	0.122349	1765
RIPPLY1	0.12228	1766
2310033P09RIK	0.122219	1767
MED8	0.122166	1768
FGF22	0.122113	1769
FUT1	0.122104	1770
CDCA8	0.122006	1771
FMC1	0.121875	1772
HIST1H4M	0.121875	1773
TRAF3IP1	0.121851	1774
CAR8	0.121836	1775
SAP30BP	0.121805	1776
ZRANB3	0.121763	1777
LSM12	0.121746	1778
TTC27	0.121746	1779
SLFN5	0.121684	1780
PBDC1	0.121683	1781
RBP1	0.121667	1782
RASL2-9	0.12163	1783
ANAPC11	0.121515	1784
BTBD3	0.121492	1785
ZFP638	0.121438	1786
NPM3	0.121408	1787
AKR1CL	0.121397	1788
ACOT9	0.121279	1789
FAM166A	0.121264	1790
CCDC150	0.121256	1791
CHD4	0.121234	1792
UXT	0.121218	1793
S1PR2	0.121207	1794
ITLN1	0.121186	1795
CRISP1	0.121062	1796
NDUFA2	0.120945	1797
SVIP	0.12089	1798
CCNC	0.120849	1799
MINA	0.120817	1800
GM27029	0.120812	1801
DNAJB13	0.120808	1802
KCNH4	0.120803	1803
LRRC56	0.120785	1804
ZFP141	0.120747	1805
CERCAM	0.120683	1806
IRGM1	0.120434	1807
TMEM8	0.120396	1808
GM26563	0.120394	1809
SH3GLB2	0.120304	1810
GM43153	0.120282	1811
IFT20	0.120271	1812
ARID1A	0.12027	1813
2410017I17RIK	0.120252	1814
KCNIP3	0.120224	1815
PRAMEF12	0.120089	1816
DUOXA1	0.120016	1817
CUL4B	0.119998	1818
ARL2	0.119968	1819
RBM8A2	0.119963	1820
RASA4	0.119956	1821
GM45419	0.11994	1822
SIT1	0.119939	1823
JAKMIP1	0.119875	1824
ADGRL1	0.119801	1825
SKP1A	0.11978	1826
PELO	0.119731	1827
CYB5R2	0.119714	1828
SNCB	0.119641	1829
ARHGEF25	0.119567	1830
TUBB5	0.119545	1831
RPL12	0.119509	1832
GIGYF1	0.119507	1833
GM340	0.119483	1834
TMEM8B	0.119461	1835
WDR5	0.119398	1836
ZFP719	0.119349	1837
NSG2	0.119268	1838
SECISBP2	0.119182	1839
CMBL	0.119181	1840
ZFP830	0.119047	1841
SYT3	0.119031	1842
TIGD2	0.119016	1843
FIZ1	0.119007	1844
ZFP13	0.118982	1845
ELK3	0.11896	1846
NHLRC3	0.118952	1847
PDCD7	0.118867	1848
ALPL	0.11877	1849
ITGAE	0.118744	1850
PTPN6	0.118589	1851
EMSY	0.118585	1852
GBP4	0.118532	1853
ING2	0.118509	1854
GM3336	0.118462	1855
KCNH7	0.118427	1856
HORMAD2	0.11839	1857
MBTD1	0.118355	1858
CTSE	0.118301	1859
MRPL13	0.118296	1860
PABPC6	0.118265	1861
KIRREL2	0.118141	1862
ABCF1	0.11811	1863
HDGF	0.118078	1864
BABAM1	0.118019	1865
GM17322	0.117998	1866
SYT13	0.117968	1867
EDA2R	0.117962	1868
H2-DMA	0.117903	1869
COMMD1	0.117888	1870
MZF1	0.117813	1871
GM7293	0.11779	1872
LIPO2	0.117756	1873
NFRKB	0.117751	1874
MADCAM1	0.117694	1875
SELENOP	0.117693	1876
ANKRD36	0.117638	1877
UBXN7	0.117632	1878
GM45230	0.117604	1879
NDUFV2	0.117502	1880
TRIM59	0.117452	1881
GM3739	0.11743	1882
GM13067	0.117418	1883
GM11084	0.117418	1884
DNAH10	0.117418	1885
SYNPO	0.117418	1886
ADGRL3	0.117418	1887
A730017C20RIK	0.117418	1888
GM13199	0.117418	1889
IL10	0.117418	1890
GM26883	0.117418	1891
AMY1	0.117418	1892
ALPK3	0.117418	1893
SMKR-PS	0.117418	1894
5730422E09RIK	0.117418	1895
RP24-423G4.2	0.117392	1896
SCAMP4	0.117392	1897
PILRA	0.117392	1898
4930426I24RIK	0.117392	1899
ZPBP2	0.117392	1900
BRCA2	0.117391	1901
9530068E07RIK	0.117288	1902
ATP5G2	0.117264	1903
ACAP1	0.117227	1904
ZCWPW1	0.117167	1905
GM10324	0.117151	1906
RYR3	0.1171	1907
NSA2	0.117089	1908
DIAPH1	0.117074	1909
ZFP600	0.117063	1910
2010111I01RIK	0.117036	1911
PTCRA	0.117032	1912
FAM184A	0.117031	1913
VWA5A	0.117004	1914
GM11627	0.116974	1915
TTLL1	0.116792	1916
AU020206	0.116667	1917
MYH7	0.116523	1918
C78283	0.116446	1919
GPD2	0.116436	1920
NRXN1	0.116425	1921
EIF3H	0.116414	1922
EIF3G	0.116402	1923
OLFR976	0.116372	1924
4631405K08RIK	0.116372	1925
SAA1	0.116372	1926
MYBPC3	0.116372	1927
GM20726	0.116372	1928
UBAC2	0.11636	1929
PKNOX1	0.116346	1930
ARL6IP4	0.116336	1931
TENM3	0.116323	1932
ZFP553	0.116241	1933
CLPS	0.116237	1934
IMMP1L	0.116191	1935
FAM169B	0.116055	1936
HIST1H4K	0.116002	1937
ELL3	0.115961	1938
2310022A10RIK	0.115948	1939
3930402G23RIK	0.115857	1940
NTN1	0.115733	1941
ACACB	0.115713	1942
DAPK1	0.115609	1943
GM45164	0.115603	1944
DTX2	0.115598	1945
D330020A13RIK	0.115584	1946
POLR2A	0.115571	1947
HIST1H4C	0.115552	1948
ALDH1A3	0.115495	1949
CNTRL	0.115384	1950
MRPL40	0.115353	1951
OLFR889	0.115319	1952
MCTS1	0.115226	1953
GTF2H4	0.115225	1954
GM16050	0.115224	1955
E130012A19RIK	0.115218	1956
SRCIN1	0.115202	1957
CIAPIN1	0.115087	1958
CKB	0.115084	1959
IL2RA	0.115041	1960
GK5	0.114959	1961
MASTL	0.114946	1962
IGTP	0.114916	1963
CROCC	0.114904	1964
ASB14	0.114867	1965
COX20	0.114839	1966
RPS6KA2	0.114834	1967
ZFP251	0.114814	1968
AP1S2	0.114797	1969
INIP	0.11478	1970
NABP2	0.114766	1971
ACER2	0.114722	1972
SF3B4	0.114646	1973
H60B	0.114645	1974
GM26873	0.114584	1975
APLP1	0.114527	1976
NTF3	0.114517	1977
EI24	0.114422	1978
LSM1	0.114416	1979
TCTEX1D2	0.114328	1980
LRRC6	0.114293	1981
CSMD2	0.114293	1982
S1PR3	0.114293	1983
PHOX2A	0.114293	1984
9330198N18RIK	0.114293	1985
GM31925	0.114293	1986
LYPD2	0.114293	1987
LRRC10	0.114293	1988
ASCL4	0.114293	1989
DNASE1L2	0.114293	1990
VSTM4	0.114293	1991
RAB19	0.114293	1992
NTN5	0.114293	1993
WDR33	0.114217	1994
GAPDH	0.114183	1995
MRPL47	0.114079	1996
RUSC2	0.114072	1997
PAXBP1	0.114035	1998
[truncated: 18,898 more rows]

## Sheet: E5.5_ATLAS1
index	CORR	RANK
COX7C	0.471974	0		Single-cell ATLAS of Nowotschin et al.
DPPA5A	0.458387	1		Nature, 569(7756), 361-367.
TOMM7	0.422851	2
STMN1	0.420031	3		Legend
ERH	0.417588	4		CORR	Pearson's correlation between expression level and single-cell disease scores
MIF	0.406336	5
POU5F1	0.40254	6
RPS27L	0.401597	7
2810417H13RIK	0.401172	8
PARK7	0.399878	9
IFITM2	0.396576	10
SNRPF	0.396053	11
SNRPE	0.391535	12
COX7A2	0.388587	13
DUT	0.387262	14
SNRPD1	0.384142	15
SNRPD2	0.38363	16
MKRN1	0.383523	17
NASP	0.382483	18
COX6C	0.380533	19
RPL37	0.377381	20
RPS11	0.375726	21
CBX1	0.37055	22
HELLS	0.366436	23
PTMA	0.361305	24
DNMT3B	0.359207	25
SUMO2	0.358089	26
DYNLL1	0.357255	27
ATOX1	0.353689	28
RPL34	0.350739	29
DPY30	0.349834	30
HSPE1	0.34809	31
LSM8	0.341909	32
PIM2	0.341595	33
SOX2	0.340599	34
PSME2	0.340516	35
H2AFZ	0.340307	36
RPL36	0.340233	37
HMGB1	0.338738	38
RPS14	0.334623	39
RPL27	0.334015	40
SUB1	0.32763	41
SMS	0.32663	42
SOX11	0.325768	43
SSSCA1	0.325709	44
RASGRP2	0.325242	45
CCND1	0.324912	46
RANBP1	0.323866	47
LSM5	0.323021	48
BAX	0.322933	49
GM10260	0.322237	50
COX5B	0.320514	51
RPL27-PS3	0.32037	52
NDUFA7	0.320009	53
RPL38	0.317784	54
MDK	0.317687	55
DCTPP1	0.314472	56
TCEB2	0.31429	57
RPL24	0.314282	58
SNRPN	0.314063	59
RPLP2	0.313423	60
POLR2K	0.312712	61
RPL35A	0.310314	62
SIVA1	0.309461	63
NOP10	0.308702	64
UTF1	0.307439	65
COX7B	0.307407	66
EIF1AX	0.306644	67
PIGP	0.306037	68
POMP	0.305882	69
RPL35	0.304643	70
SNRPG	0.302288	71
ATP5J2	0.301278	72
TXN1	0.301037	73
SSBP1	0.300718	74
SNRPB2	0.300688	75
FABP5	0.297536	76
RPS15A	0.296661	77
PHC1	0.29651	78
GM9493	0.296291	79
FKBP3	0.295992	80
RPL11	0.29543	81
FAU	0.294838	82
NDUFA4	0.290025	83
BST2	0.289551	84
WFDC2	0.289262	85
ATP5L	0.287996	86
MRPL34	0.287518	87
GSTA4	0.286978	88
H3F3B	0.286749	89
PSIP1	0.286152	90
SNRPD3	0.285834	91
IGFBP2	0.28498	92
GM11808	0.283842	93
ATP5J	0.283573	94
ATP5G1	0.283356	95
DNMT3A	0.283175	96
CKS1B	0.282609	97
HMGN2	0.2822	98
PLATR10	0.281676	99
TXNL4A	0.281621	100
H3F3A	0.281371	101
1810037I17RIK	0.280595	102
GM9843	0.280222	103
RPS18	0.277442	104
CKS2	0.277424	105
AKAP12	0.277306	106
LSM7	0.275253	107
RPS23	0.274289	108
RPS17	0.273585	109
PRDX1	0.27241	110
PHF5A	0.272191	111
CYCT	0.271685	112
H2AFV	0.270899	113
SERBP1	0.270293	114
RPL26	0.269674	115
RPS7	0.268122	116
TMSB10	0.266077	117
RPL31	0.265987	118
SEC61G	0.265405	119
LSM6	0.265125	120
FAM60A	0.26509	121
1810022K09RIK	0.26487	122
DDX18	0.264823	123
SYCE2	0.264565	124
SF3B5	0.26367	125
GM10282	0.263632	126
GM10036	0.262847	127
RPL13-PS3	0.26232	128
RPL9-PS6	0.261712	129
GM8186	0.260951	130
PDZD4	0.260246	131
POU3F1	0.259491	132
TMEM238	0.259423	133
FUNDC2	0.257713	134
SAP18	0.256714	135
RPL36A	0.256475	136
RRAGD	0.255866	137
PYCARD	0.255286	138
RCC2	0.255283	139
TMEM258	0.254783	140
AQR	0.253959	141
DEK	0.253127	142
RPL39	0.252822	143
WDR89	0.252138	144
RPL37A	0.251839	145
ATP5H	0.250704	146
RBX1	0.250569	147
SERF2	0.250047	148
RPS19	0.249589	149
SLIRP	0.248971	150
IFITM3	0.248796	151
ANAPC13	0.248071	152
SUPT4A	0.2471	153
RBPMS	0.246673	154
PPIA	0.245683	155
PSMB10	0.245408	156
BTF3	0.244648	157
PSMA7	0.244432	158
RPL22	0.2444	159
PFDN6	0.243453	160
CHCHD1	0.243265	161
HMGB2	0.242551	162
ENY2	0.240152	163
PRDX2	0.239213	164
GM10250	0.239206	165
RPL13	0.238686	166
NHP2	0.237246	167
MARCKS	0.236872	168
GM2000	0.236788	169
SALL2	0.23665	170
KNOP1	0.236104	171
RPL18A	0.235697	172
NHP2L1	0.234503	173
BOLA2	0.234	174
POLR2H	0.233845	175
RPL36AL	0.233211	176
PSME1	0.233195	177
PBX1	0.232586	178
SF3B6	0.23256	179
LAMTOR2	0.231701	180
FAM162A	0.231196	181
SAP18B	0.230981	182
USMG5	0.230453	183
MRPS18C	0.230302	184
LARP7	0.22988	185
AK010878	0.22875	186
TLE4	0.228704	187
KDM5B	0.22843	188
NDUFC1	0.228235	189
RPL21	0.228172	190
NDUFS5	0.228028	191
SUMO1	0.22784	192
RPL9	0.227828	193
UCHL1	0.227608	194
GTF2H5	0.227462	195
PEBP1	0.227166	196
MYCBP	0.226614	197
RPL10-PS3	0.226591	198
NPM1	0.226576	199
GNG3	0.225053	200
SLC7A3	0.224723	201
POLR2J	0.224618	202
POLR3K	0.224347	203
PFDN2	0.224302	204
EMC8	0.224223	205
CDCA7	0.224178	206
MRPL21	0.223752	207
PLA2G1B	0.223739	208
L1TD1	0.223603	209
G3BP2	0.223212	210
CYCS	0.222505	211
NDUFAB1	0.222104	212
NDUFV3	0.221388	213
PSME2B	0.220702	214
ZMAT2	0.220573	215
INA	0.21988	216
CHCHD2	0.219867	217
PPHLN1	0.219789	218
CDK2AP1	0.219498	219
RPA3	0.219226	220
NDUFA1	0.21802	221
RPL10A	0.217985	222
RPL32	0.217732	223
LSM4	0.217505	224
SWI5	0.217447	225
RPS25	0.217441	226
POLR2I	0.217071	227
NAV2	0.216778	228
PPP1R1A	0.216302	229
SELENOH	0.21621	230
TCEB1	0.215974	231
UBL5	0.215959	232
ETV5	0.215525	233
CAR14	0.215386	234
RPL18	0.215071	235
SAP30	0.214974	236
PMAIP1	0.214824	237
ATP5K	0.214445	238
GLI3	0.213839	239
PSMG4	0.213529	240
SOX4	0.213118	241
TDGF1	0.213071	242
PIN4	0.21226	243
ID3	0.210875	244
IFITM1	0.210111	245
RPS5	0.209872	246
SNRPC	0.209066	247
RPL6	0.208359	248
GM10131	0.208286	249
PPIH	0.207574	250
NDUFB6	0.2075	251
STMN2	0.207457	252
RPS16	0.20731	253
RAN	0.206691	254
BCL11A	0.206147	255
RPS9	0.2061	256
THYN1	0.206067	257
RPL15	0.205352	258
HIST1H2AP	0.205014	259
RPL28	0.20496	260
PTEN	0.204713	261
RPL36-PS3	0.204425	262
MRPL20	0.204133	263
WDR43	0.203305	264
ZBED5	0.20324	265
CTHRC1	0.203005	266
G2E3	0.202963	267
LSM3	0.202852	268
OTX2	0.202491	269
TCFL5	0.202283	270
ANAPC11	0.202199	271
RPS15	0.202081	272
FRG1	0.201737	273
HMGA1	0.201556	274
GM9844	0.200569	275
GSTT2	0.199894	276
DHX8	0.199022	277
LLPH	0.198827	278
GCLM	0.198748	279
ZFP266	0.198664	280
FOXP1	0.198022	281
PBDC1	0.197911	282
EIF3K	0.197881	283
RPL10	0.197282	284
PRPS1	0.197211	285
BCAT2	0.196067	286
DNAJC19	0.195109	287
GM6594	0.194998	288
DNAJC8	0.194979	289
TAF7	0.194247	290
RBPMS2	0.193853	291
PSMB2	0.193626	292
ANP32A	0.193582	293
PRPF38A	0.193479	294
HSF2BP	0.193439	295
COL18A1	0.193172	296
UQCC2	0.192733	297
MRPL18	0.192708	298
PAIP2	0.192644	299
ACER2	0.192159	300
PDAP1	0.191627	301
JPH4	0.190704	302
PMM1	0.189958	303
RPS10	0.189542	304
BOLA1	0.1892	305
ZIC5	0.189122	306
CRABP2	0.188914	307
TUBA1A	0.187173	308
RPS8	0.186531	309
CRMP1	0.186301	310
DYNLT1B	0.186253	311
SEMA6A	0.186039	312
PLAC8	0.185615	313
FZD2	0.18559	314
UQCR11	0.185566	315
PFDN5	0.185393	316
MRPS5	0.185246	317
HYPK	0.185196	318
MID1IP1	0.185021	319
CHD9	0.184102	320
USP28	0.183808	321
MRPL33	0.183792	322
ATPIF1	0.183563	323
GM10053	0.183455	324
RPS13	0.182442	325
CELSR2	0.182328	326
NDUFB8	0.182273	327
UCHL3	0.182255	328
GM10020	0.181991	329
NDUFB3	0.181733	330
COX4I1	0.181515	331
SRSF3	0.181388	332
PFDN1	0.180464	333
RPS12-PS3	0.179999	334
MPHOSPH8	0.179857	335
MRPL51	0.179478	336
ZBTB8A	0.179365	337
QSER1	0.179118	338
2410141K09RIK	0.178898	339
GLS	0.17782	340
RBM8A	0.177784	341
GLI2	0.177679	342
SMARCC1	0.177584	343
PDCD5	0.177558	344
RPS6	0.177541	345
PRPS2	0.177253	346
LEF1	0.177088	347
RPS3	0.177037	348
UXT	0.176829	349
EEF1AKMT1	0.176747	350
PLA2G10	0.176703	351
CFL1	0.176445	352
PSMB3	0.175564	353
GM5218	0.175258	354
PML	0.174199	355
NME4	0.174011	356
GNG5	0.173605	357
RPS28	0.173605	358
MRPL52	0.173487	359
RPL27A	0.173091	360
HECTD1	0.172894	361
TGIF1	0.172841	362
RANGRF	0.172838	363
PSMA2	0.17202	364
LUC7L3	0.171988	365
ATP6V1F	0.171576	366
H2AFJ	0.171238	367
LYAR	0.170713	368
MORF4L1	0.170537	369
NDUFA11	0.16875	370
GTF3C6	0.168589	371
RPS2	0.168051	372
TMA7	0.167652	373
SRP14	0.167587	374
TMEM261	0.16733	375
CYB5A	0.166899	376
PDCD11	0.166668	377
FLYWCH2	0.166584	378
AURKAIP1	0.166308	379
DYNLT1C	0.166117	380
PLEKHA1	0.166085	381
BAHCC1	0.165561	382
PTCH1	0.165547	383
0610009B22RIK	0.164667	384
PSMB8	0.164576	385
RPS27	0.164306	386
DYNLT1F	0.164054	387
D8ERTD738E	0.163918	388
NFYB	0.163867	389
EIF1	0.163807	390
POLR2F	0.163625	391
EXOSC5	0.163441	392
ENC1	0.16334	393
NME1	0.16325	394
RPS26	0.163224	395
ZSCAN10	0.162884	396
TCEAL8	0.16288	397
TCTEX1D2	0.162817	398
STXBP6	0.162525	399
CDC26	0.162502	400
DTYMK	0.162379	401
HNRNPA1	0.162197	402
CHCHD10	0.162187	403
UQCRH	0.161818	404
NDUFS6	0.16137	405
ZCCHC3	0.161346	406
RPL23A-PS3	0.161067	407
HIKESHI	0.160748	408
FGF4	0.160661	409
TET1	0.160654	410
RPL39L	0.160377	411
PRPF6	0.159598	412
CDCA7L	0.15956	413
MRPS24	0.159244	414
TMEM54	0.159212	415
ARL4C	0.159063	416
PFDN4	0.159018	417
CALM2	0.158754	418
CACYBP	0.158643	419
SET	0.158532	420
2700060E02RIK	0.157701	421
LIN28B	0.157577	422
PHF6	0.157204	423
RPL30	0.1571	424
MYB	0.15708	425
NAP1L1	0.156274	426
MAGOH	0.156176	427
ATP5G2	0.15593	428
EMG1	0.155676	429
PSORS1C2	0.155258	430
FAT1	0.155229	431
RBM3	0.155111	432
PRPF31	0.155026	433
SMIM4	0.154982	434
CENPW	0.154967	435
MKKS	0.154884	436
PLK4	0.154634	437
PSMG3	0.154633	438
RPL17	0.154509	439
EBNA1BP2	0.154465	440
TRIM28	0.154368	441
GM10073	0.154365	442
RAB25	0.154115	443
ETV1	0.15396	444
FKBP4	0.153734	445
RPL6L	0.153525	446
MRPS14	0.153332	447
FOXD3	0.153127	448
NPM3	0.153013	449
SNRNP200	0.152971	450
NDUFB9	0.152843	451
MSI1	0.152645	452
ZCWPW1	0.152522	453
MYRF	0.152515	454
RPL23	0.152109	455
IGSF9	0.151724	456
RFC3	0.151321	457
MAP1LC3B	0.151206	458
TBCA	0.151195	459
RPL19	0.151056	460
GM45184	0.150984	461
ZFP462	0.150886	462
PTPRF	0.150576	463
TSACC	0.149445	464
NUDC	0.14942	465
USF1	0.149289	466
SAPCD1	0.149097	467
ATP5E	0.14887	468
ZMYND8	0.148714	469
MRPS33	0.147979	470
TOR3A	0.147778	471
GM11273	0.147447	472
PCDH1	0.14733	473
TMEM160	0.147205	474
H2AFX	0.147087	475
TRMT112	0.146826	476
SMARCD1	0.146742	477
RPS29	0.146608	478
ARID1A	0.146319	479
CRLF1	0.146254	480
RPS3A1	0.146234	481
NEDD8	0.146127	482
CCDC58	0.145969	483
ANP32E	0.145662	484
FLNA	0.145617	485
SNRPA1	0.145598	486
DDX39B	0.145393	487
EIF1B	0.145178	488
RTF1	0.145118	489
GM10146	0.144833	490
NDUFS7	0.144529	491
SFRP2	0.144502	492
PSMB6	0.144435	493
GM7879	0.14402	494
COX6B1	0.143914	495
DDX24	0.143883	496
RPL14	0.143562	497
FUBP1	0.143287	498
UQCRB	0.143029	499
ELAVL2	0.143015	500
LAMTOR4	0.142973	501
RPS21	0.142785	502
MYL12A	0.142675	503
EXOSC2	0.142624	504
FKBP11	0.142411	505
MYEF2	0.142085	506
TSTD1	0.141865	507
FGF15	0.141597	508
OOEP	0.141586	509
CADM1	0.141124	510
4930447C04RIK	0.140754	511
ATP5O	0.140656	512
MNS1	0.140648	513
UBE2K	0.140528	514
PLATR3	0.140272	515
NACC1	0.14016	516
SMCO4	0.140106	517
ZFP664	0.14007	518
GLRX2	0.14002	519
PIR	0.139719	520
ZFP36L2	0.139467	521
PSMA3	0.139173	522
DAPK1	0.138986	523
NUDT19	0.138951	524
COX8A	0.138626	525
MYL7	0.138446	526
GTF2A2	0.138408	527
TCEA1	0.138317	528
SOD1	0.138277	529
BCL2L11	0.138083	530
TBCB	0.137842	531
NDUFA2	0.13775	532
APOBEC3	0.137735	533
HPF1	0.137543	534
PRMT1	0.137435	535
PSMA5	0.137322	536
CBR3	0.137232	537
SOCS2	0.136898	538
ZC3H7B	0.136804	539
PLATR17	0.136722	540
SYT11	0.136595	541
MYO10	0.136564	542
PTTG1	0.136054	543
SOX12	0.135966	544
SEC61B	0.135947	545
HNRNPH3	0.135142	546
GM10269	0.135058	547
UQCR10	0.135034	548
2410015M20RIK	0.134991	549
CASP3	0.134811	550
B9D1	0.13478	551
SNAPC5	0.134528	552
SARNP	0.134324	553
IRS2	0.134305	554
CRABP1	0.134234	555
RPS27RT	0.134097	556
CHCHD7	0.133877	557
NDUFC2	0.13387	558
SRP19	0.13384	559
CRIP1	0.133823	560
TMEM88	0.133205	561
BCAS2	0.132918	562
TOMM22	0.132206	563
SYF2	0.132186	564
PLATR5	0.132158	565
POLE3	0.132089	566
SNRPB	0.131937	567
CNPY2	0.131923	568
FAM111A	0.131639	569
MRPL11	0.131627	570
MEX3A	0.131342	571
DAB1	0.131311	572
GM10263	0.131285	573
RNF219	0.131233	574
TRAPPC5	0.131022	575
ZFP467	0.131015	576
TXNRD1	0.130634	577
NT5DC2	0.130632	578
ZFP988	0.130553	579
TRIM24	0.130485	580
DDT	0.130231	581
MNAT1	0.130189	582
USE1	0.130131	583
BICD1	0.130074	584
BCL11B	0.129789	585
PARP1	0.128999	586
SBK1	0.1288	587
RPL8	0.128288	588
VRTN	0.128201	589
IGF1R	0.12819	590
UBE2I	0.128096	591
5430416O09RIK	0.128014	592
TENM3	0.127759	593
GM2694	0.127661	594
NDUFS4	0.127615	595
ZNHIT1	0.127571	596
RPS20	0.127558	597
TXLNG	0.127317	598
ZFP990	0.127305	599
TEAD2	0.127254	600
MRPS28	0.12691	601
HSP90AA1	0.126841	602
PPP1R14A	0.126745	603
RARG	0.126623	604
PFN1	0.126379	605
ARRB1	0.126305	606
FCF1	0.126029	607
RNPS1	0.125974	608
1810009A15RIK	0.125971	609
HK2	0.125847	610
1190005I06RIK	0.125816	611
RPL7A-PS5	0.125717	612
LPAR4	0.125713	613
CETN3	0.125665	614
CISD1	0.12557	615
AJUBA	0.125561	616
CDCA8	0.12542	617
GSTP2	0.125347	618
EFTUD2	0.125278	619
LUC7L	0.125015	620
MRPL42	0.125004	621
PTBP2	0.124814	622
COX5A	0.124697	623
SEC11A	0.124661	624
RPL13A-PS1	0.124438	625
TCF15	0.124046	626
RCOR2	0.123978	627
NDUFA13	0.123843	628
PTK7	0.123815	629
HINT1	0.123441	630
SON	0.123432	631
SLC1A3	0.123425	632
REXO2	0.123372	633
MRPL13	0.122858	634
PCMTD1	0.122781	635
BEX4	0.122775	636
COQ7	0.122634	637
LIMD2	0.122602	638
DQX1	0.122582	639
TSPAN5	0.122543	640
SIX4	0.122541	641
MAPK4	0.122523	642
IRF2BPL	0.12249	643
URAH	0.122418	644
CTCF	0.122395	645
LDHB	0.122353	646
RBM22	0.12234	647
U2AF1	0.12211	648
ZFP532	0.122092	649
NDUFAF2	0.121857	650
SLC38A1	0.121846	651
LSM14B	0.121824	652
HNRNPD	0.121808	653
MRPL49	0.121718	654
LAGE3	0.121502	655
CYP4X1	0.121498	656
GM38393	0.121211	657
HOOK1	0.120914	658
PABPN1	0.120819	659
MTA1	0.120775	660
RPS6KA2	0.120576	661
SMO	0.120384	662
POLR2L	0.120375	663
ADGRL1	0.120307	664
MBTD1	0.120295	665
COX7B2	0.120153	666
MMP25	0.119966	667
RBM8A2	0.119916	668
EIF4EBP1	0.119793	669
CBX3	0.119736	670
GM12355	0.119371	671
NDUFA5	0.119115	672
TCF3	0.119022	673
ZFP644	0.11896	674
FTL1-PS1	0.118929	675
MED31	0.118914	676
UBAP2	0.118884	677
FAM25C	0.118823	678
ZFP219	0.11847	679
CALML4	0.118339	680
SNRNP40	0.118328	681
TRIM12C	0.11828	682
SSB	0.11827	683
CALCA	0.118032	684
UBR7	0.117944	685
ITM2A	0.117919	686
CELF4	0.11789	687
NEFL	0.117754	688
FXYD6	0.117725	689
CRIP2	0.117591	690
ASAP2	0.11743	691
MTSS1	0.117274	692
KDM4C	0.117256	693
GM4950	0.117143	694
ZFP608	0.117013	695
TNRC6C	0.1169	696
AFF1	0.11684	697
YWHAQ	0.116796	698
NAA38	0.116762	699
FAM171B	0.116688	700
LAMTOR5	0.116515	701
PCGF6	0.116508	702
GSTP1	0.116396	703
GM10320	0.116356	704
UHRF1	0.116224	705
COMMD1	0.11609	706
PSMA4	0.115988	707
FAM133B	0.115931	708
ZFP980	0.115825	709
OARD1	0.115695	710
GM4799	0.115667	711
MSANTD3	0.115601	712
PSMA6	0.1153	713
TMEM167	0.115219	714
ARMCX2	0.115127	715
NSRP1	0.115067	716
KHDRBS3	0.114961	717
POLR3G	0.114928	718
PAICS	0.11479	719
NDUFA12	0.114725	720
NXT1	0.114479	721
GINS2	0.114475	722
AUTS2	0.114299	723
NUP210	0.113871	724
KCNK1	0.113786	725
TFDP2	0.113786	726
DDX46	0.113744	727
MAK16	0.113673	728
2900011O08RIK	0.113553	729
COPRS	0.113062	730
KIF5C	0.112942	731
BC003965	0.112875	732
PLXNB1	0.112815	733
STK39	0.112379	734
UPF3B	0.112369	735
2810474O19RIK	0.112342	736
ZFP992	0.112159	737
POU2F2	0.111981	738
IDNK	0.111917	739
PLCG2	0.11179	740
ESCO2	0.111664	741
TCP11L1	0.111601	742
DTX1	0.11155	743
ARPP19	0.111444	744
PRPF19	0.111333	745
POLE4	0.111141	746
UBL4A	0.110908	747
SRSF7	0.110892	748
GABRB3	0.110689	749
1110008F13RIK	0.110523	750
PAK1	0.110487	751
CSNK2B	0.110449	752
CBX5	0.110401	753
GM26644	0.110376	754
APEX1	0.110264	755
EIF3C	0.110229	756
ARL4A	0.110158	757
DPPA4	0.110008	758
TCF7L1	0.110002	759
HIST3H2BA	0.109981	760
ADAM23	0.109752	761
PLATR22	0.109722	762
PSMB1	0.109631	763
SHFM1	0.109129	764
LSM2	0.108744	765
RPL12	0.108722	766
MAP4K1	0.108674	767
DPYSL5	0.108463	768
PITPNC1	0.108212	769
MAT2B	0.108069	770
SPOP	0.10799	771
GJC1	0.107939	772
ITGA6	0.107807	773
COX6B2	0.107585	774
2010111I01RIK	0.107561	775
DBN1	0.107449	776
TFE3	0.107438	777
GM6563	0.107095	778
UCHL4	0.107011	779
SNRNP27	0.107011	780
KLHDC2	0.106998	781
CETN2	0.106838	782
AIMP1	0.106595	783
MTAP7D3	0.106575	784
TWISTNB	0.106519	785
XAB2	0.106504	786
GM10837	0.106396	787
VPS36	0.106172	788
USP44	0.105837	789
WASF3	0.105679	790
MRPL28	0.105473	791
NACA	0.10529	792
TRIM2	0.105249	793
SLAIN1	0.105245	794
MRPL55	0.104926	795
POLR2D	0.10475	796
PCNA-PS2	0.104575	797
RHOBTB3	0.104352	798
SNRPA	0.104346	799
CTXN1	0.10431	800
GINS4	0.104045	801
SERF1	0.10401	802
ZIC2	0.104009	803
NFIB	0.103952	804
PLA2G16	0.103772	805
TAF10	0.103615	806
DYNLRB1	0.103591	807
3110009E18RIK	0.103497	808
FIGN	0.103479	809
DNAJC9	0.103236	810
BEX2	0.103191	811
LARS	0.102949	812
ACTL6A	0.10289	813
SLC24A5	0.102758	814
PET100	0.102749	815
DNPH1	0.102675	816
FAM98B	0.10259	817
NFATC2IP	0.102576	818
GRIK3	0.102279	819
CLNS1A	0.102257	820
VANGL2	0.102251	821
AIRE	0.102229	822
CCNG1	0.102178	823
OST4	0.102041	824
SPC24	0.101855	825
EXOSC4	0.101763	826
ARMCX1	0.101713	827
PA2G4	0.101608	828
CCDC34	0.101607	829
LRP11	0.101122	830
TCF4	0.10089	831
FCOR	0.100785	832
SSBP2	0.10061	833
1700027J19RIK	0.100546	834
NOTCH3	0.100418	835
PIM1	0.100168	836
SEPT3	0.1001	837
LDB2	0.10006	838
MEA1	0.0998921	839
GM11627	0.0998829	840
ANK3	0.0997869	841
TCEA3	0.0997288	842
GNL3	0.099709	843
PCNA	0.0996053	844
HOPX	0.0995482	845
GLO1	0.0995192	846
TMA16	0.0994943	847
RHEB	0.0994703	848
NUCKS1	0.0994254	849
GM42637	0.0993618	850
KARS	0.0992001	851
SPATA24	0.0990722	852
NRXN2	0.0989637	853
MSN	0.0988527	854
EMP3	0.0987941	855
CXCL12	0.0987626	856
BTBD2	0.0986728	857
SPRED3	0.0986695	858
HMGN1	0.0986388	859
PLXNA1	0.0986036	860
PSMD7	0.0985393	861
HMGN3	0.0984422	862
DTX3L	0.0983683	863
CD81	0.0983676	864
FAM169A	0.0983627	865
ATP5G3	0.0981504	866
NVL	0.0981278	867
BANF1	0.0979908	868
DCAKD	0.0979651	869
ZFP36L3	0.097929	870
RNASEH2A	0.0977861	871
SNHG11	0.0977808	872
FTHL17C	0.0977738	873
ZSWIM4	0.0977433	874
JMJD1C	0.0977237	875
DUSP4	0.097459	876
ZFP985	0.0972101	877
ZFP982	0.097134	878
ZFP987	0.0971098	879
B230312C02RIK	0.0968455	880
LYSMD2	0.0968403	881
GM6793	0.0967415	882
NDUFB2	0.0965765	883
RPLP0	0.0964223	884
NDUFA6	0.0963862	885
SERTAD4	0.0962637	886
GTF3C1	0.0961469	887
CCDC124	0.0960456	888
RIMKLB	0.0959108	889
DCAF4	0.0956629	890
YPEL1	0.0956465	891
CCL27A	0.0953331	892
TMOD2	0.0952796	893
PRDX4	0.0952323	894
MAPK12	0.0950878	895
SSBP3	0.0950382	896
GSE1	0.094941	897
GDF3	0.0948284	898
KLHL17	0.0947845	899
SEPT6	0.0945099	900
MUP6	0.0945021	901
CERS4	0.0944184	902
BPTF	0.0943916	903
MED29	0.0943379	904
MINOS1	0.0942971	905
MRPS34	0.0940695	906
BLNK	0.0939478	907
GM6133	0.0939346	908
SFR1	0.0939265	909
COA3	0.0938917	910
BCAR1	0.0938077	911
YBX1	0.0936066	912
THBS3	0.093552	913
TRIM54	0.093442	914
RAVER2	0.0932191	915
ARXES1	0.0932052	916
ZFP534	0.0931123	917
MACROD2	0.092969	918
MAP1B	0.0929463	919
REST	0.0929163	920
PATZ1	0.0928177	921
SMTNL2	0.0927445	922
NDUFB5	0.0927099	923
ACTR3B	0.0926051	924
RNASEH2C	0.0925818	925
NNAT	0.0923002	926
MARCH5	0.0922633	927
OLFR1369-PS1	0.0921194	928
RPL29	0.0918935	929
MCF2	0.0918815	930
CRNKL1	0.0916729	931
1700013H16RIK	0.0915477	932
KRTCAP2	0.0915228	933
SYCE3	0.0915142	934
RRAGB	0.0915137	935
PIN1	0.0914957	936
LIG1	0.0914852	937
COX6A1	0.0914453	938
ACYP1	0.0913987	939
NUDT21	0.091396	940
TIMM10B	0.0913653	941
SLC27A2	0.0910644	942
PRPF3	0.0910497	943
BCAM	0.0908737	944
ARHGDIG	0.0908	945
PSMB9	0.0905507	946
SH3GL3	0.0903705	947
NDUFAF3	0.0903135	948
SKIL	0.0901943	949
TEX12	0.0901736	950
MRPS36	0.0899283	951
RAB34	0.0898668	952
PIGX	0.0897413	953
JADE2	0.0897411	954
DIABLO	0.0896664	955
YTHDF2	0.089646	956
APITD1	0.0895841	957
CD276	0.0895667	958
APOO	0.0894925	959
MAZ	0.0894778	960
MTCL1	0.0894037	961
NCS1	0.0893783	962
TUBB4A	0.0892752	963
ANKRD10	0.0891782	964
CHCHD6	0.0891564	965
SHROOM2	0.0891548	966
HAUS1	0.0890795	967
EDF1	0.0890308	968
ISY1	0.0889606	969
VIM	0.0888578	970
UBE2G1	0.0887696	971
SETBP1	0.0887491	972
TRP53	0.0885344	973
FAM220A	0.0885269	974
TENM4	0.0884705	975
GAP43	0.0884609	976
PTRHD1	0.0882478	977
KDM2B	0.0881542	978
SLFN9	0.0880287	979
EXOSC7	0.0879063	980
NUSAP1	0.0878724	981
TSPO	0.0878486	982
HIRIP3	0.087766	983
GAS1	0.0876665	984
CNIH2	0.0876143	985
RPL13A	0.0875289	986
SESTD1	0.0874494	987
ZFP978	0.0874121	988
2010107E04RIK	0.0872951	989
HNRNPC	0.0872436	990
IGSF9B	0.0872204	991
MAGOHB	0.0872026	992
C330021F23RIK	0.0870832	993
DDIT4L	0.0870562	994
CCDC12	0.0870528	995
ISYNA1	0.0869912	996
TRMT6	0.0869629	997
PDE3B	0.0868991	998
NECTIN1	0.086861	999
MRPS21	0.0867123	1000
CAMK2B	0.0866699	1001
CDCA5	0.0865639	1002
TTC21B	0.0865553	1003
2310040G24RIK	0.0865022	1004
THOP1	0.0864787	1005
SIN3A	0.0864664	1006
ZNRD1	0.0864581	1007
PLEKHJ1	0.0862145	1008
SLC35D3	0.0862115	1009
AHI1	0.0862092	1010
ARL6	0.0861976	1011
ZFP512	0.0861912	1012
GM10076	0.086174	1013
SRRM2	0.0858599	1014
UBA52	0.0858525	1015
CDK4	0.0858327	1016
CAMKV	0.0857048	1017
MRPS16	0.0856994	1018
ABCG1	0.085668	1019
EPB41L4AOS	0.0856653	1020
ZFP105	0.085607	1021
PCOLCE2	0.0855941	1022
NDUFA8	0.0855879	1023
POLR2C	0.0855583	1024
KLHL23	0.085436	1025
ARMCX4	0.0853132	1026
DNMT3L	0.0852699	1027
TRIM59	0.0851216	1028
DHRS4	0.0850296	1029
GLT1D1	0.0849848	1030
HDAC1	0.0849704	1031
AHDC1	0.0848841	1032
AKR1B3	0.0848478	1033
MCM7	0.0848091	1034
FGF5	0.0846967	1035
RPL41	0.0846893	1036
CCDC136	0.0846458	1037
RAPGEF5	0.0846184	1038
ASXL1	0.084563	1039
COMT	0.0845275	1040
ELAVL3	0.0844902	1041
SORT1	0.0844495	1042
MTSS1L	0.0843649	1043
2210013O21RIK	0.0843543	1044
MIAT	0.0843322	1045
HDGFRP3	0.0842299	1046
NAA10	0.0842265	1047
GM10031	0.0842149	1048
KLF13	0.0841975	1049
KTN1	0.0841871	1050
ZRANB2	0.0839983	1051
MAP1A	0.0839656	1052
RRP1B	0.0839582	1053
FIS1	0.0839428	1054
CEBPZ	0.0839262	1055
CCDC85B	0.0839048	1056
GM19705	0.0838045	1057
EGLN3	0.0837761	1058
DEPTOR	0.0836559	1059
PSRC1	0.0835867	1060
LRFN4	0.0835511	1061
TMEM121	0.0835187	1062
ITGB3BP	0.0834778	1063
UBE2T	0.0833938	1064
CNKSR3	0.0833871	1065
PSMB5	0.0833662	1066
MRPL32	0.0832985	1067
TUBB5	0.083276	1068
RBMX2	0.0832146	1069
TIMM8B	0.0831498	1070
ZMIZ2	0.0830806	1071
RBMXL2	0.0830719	1072
IKZF2	0.0830715	1073
ST13	0.083039	1074
GM29666	0.0829796	1075
MCM3	0.0828884	1076
TMEM50A	0.0828223	1077
PTN	0.0827446	1078
GM14406	0.0826563	1079
PRODH	0.0825221	1080
MTHFS	0.0822933	1081
ASPHD1	0.0822792	1082
RNF122	0.0822135	1083
PBLD2	0.0822053	1084
SOGA3	0.0821493	1085
YBX2	0.0821231	1086
PIANP	0.0820421	1087
AEN	0.0820388	1088
XAF1	0.0819959	1089
UBE2D1	0.0819185	1090
APELA	0.0819116	1091
PSMB4	0.0816332	1092
GM12688	0.0816286	1093
FZD7	0.0816246	1094
ZDBF2	0.0816011	1095
KIF1A	0.0815083	1096
CENPK	0.081498	1097
CCDC64B	0.0814024	1098
PDK3	0.0813739	1099
GRK6	0.0813317	1100
PDE5A	0.081307	1101
CHD3OS	0.0812284	1102
GM21411	0.0811256	1103
4932422M17RIK	0.0811051	1104
PHF21A	0.0810974	1105
MRPS17	0.081087	1106
QDPR	0.0810384	1107
NECTIN3	0.0809442	1108
MRPL22	0.0808422	1109
RRP36	0.0808218	1110
HES6	0.080758	1111
RBBP4	0.0807234	1112
GRIK5	0.0807025	1113
BUD13	0.0806497	1114
GM29243	0.0806006	1115
KDM7A	0.0805646	1116
GUK1	0.0805493	1117
SMIM8	0.0804053	1118
TUB	0.0802964	1119
TRIM33	0.0802331	1120
GM26767	0.0801445	1121
NXF1	0.0800896	1122
CSNK2A1	0.0800703	1123
AFF3	0.0800337	1124
TFAP4	0.0800214	1125
AKR1B10	0.0797058	1126
WT1	0.0796122	1127
TCEAL5	0.0795932	1128
RPP25L	0.0795913	1129
CTBP2	0.0795131	1130
WDR70	0.0794642	1131
ZFHX3	0.0793995	1132
CHN1	0.079283	1133
MSANTD2	0.0792411	1134
SULF1	0.0792049	1135
RNF7	0.0790391	1136
PPP2R2D	0.0790237	1137
GEMIN6	0.0789429	1138
ZFP422	0.0788482	1139
NEFH	0.0788185	1140
SPRY2	0.0787527	1141
BCL9	0.0787394	1142
MYH10	0.0786697	1143
GNGT2	0.0786486	1144
TUBA3A	0.0786372	1145
ITGA3	0.0785242	1146
ZBP1	0.078426	1147
CDK6	0.0784234	1148
ZFP217	0.07837	1149
UBA1Y	0.0783528	1150
TRMT10A	0.0782414	1151
NOA1	0.0781752	1152
RPL22L1	0.0780286	1153
ARMCX3	0.0779923	1154
MAF1	0.0779822	1155
CACNA1B	0.0779144	1156
ISL1	0.0778992	1157
DCTN3	0.0778936	1158
RPL23A	0.0778663	1159
SLC44A2	0.0778648	1160
VBP1	0.0778417	1161
UBE2C	0.0778226	1162
ZFP553	0.0777488	1163
MSH6	0.0777162	1164
RPS19BP1	0.0776937	1165
UBE2L3	0.0776671	1166
A3GALT2	0.0776269	1167
SDC2	0.0776088	1168
RGS10	0.0774586	1169
TTC32	0.0774314	1170
SKIDA1	0.0774181	1171
GOLGA3	0.0773726	1172
TMEM237	0.077232	1173
ZFP946	0.0772223	1174
EFCAB10	0.0772172	1175
EPHA1	0.077213	1176
CCDC43	0.0772087	1177
UPK3BL	0.0771179	1178
FNBP1L	0.0770484	1179
HBA-A1	0.0770179	1180
MYLPF	0.076956	1181
GPT2	0.0769283	1182
NOTCH1	0.0768232	1183
MAGI1	0.076817	1184
FMC1	0.076761	1185
RALGPS2	0.0767396	1186
SEPHS1	0.0767237	1187
MGST1	0.0766999	1188
ILF3	0.0764422	1189
MDN1	0.0762363	1190
LTBP4	0.0762338	1191
ACYP2	0.0761591	1192
PPWD1	0.0761411	1193
WDR31	0.0761073	1194
NDN	0.0760033	1195
ZFP981	0.0759842	1196
BEND3	0.075892	1197
RUNX1T1	0.07579	1198
GTSF1	0.0757349	1199
ODF2	0.0756284	1200
GADD45GIP1	0.0756216	1201
PRORSD1	0.0755472	1202
SMARCA4	0.0755376	1203
MPDZ	0.0754933	1204
MAPK8IP2	0.0754254	1205
IGDCC4	0.0753774	1206
FBXL14	0.0753517	1207
OASL2	0.075334	1208
TIMM9	0.0753132	1209
PHACTR3	0.0753122	1210
DNAJC15	0.0752	1211
ZBTB34	0.0751866	1212
COA6	0.07514	1213
FAM19A5	0.075073	1214
SPATA45	0.0749643	1215
MAGEL2	0.0749496	1216
MYCN	0.0749249	1217
PROSER1	0.0749064	1218
COX4I2	0.0748121	1219
GM9242	0.0746537	1220
ERAS	0.0746272	1221
HIP1	0.074468	1222
PGLS	0.074435	1223
CHTOP	0.0743494	1224
ZFP799	0.0743401	1225
GTF2I	0.0743385	1226
ZFHX2	0.0742952	1227
TRIB1	0.0742438	1228
PALD1	0.0742153	1229
FYB	0.0741047	1230
RAD50	0.0740999	1231
ARHGAP32	0.0739401	1232
GRIN2B	0.0739242	1233
FSCN1	0.0738105	1234
MPP3	0.0737577	1235
SMN1	0.0737432	1236
TSN	0.073707	1237
TXNDC17	0.0736829	1238
DTX3	0.0736253	1239
SLAMF1	0.0735791	1240
TUBB2B	0.0733859	1241
CACNG8	0.0733444	1242
RNF121	0.0733278	1243
MRPL12	0.07331	1244
GM30146	0.0732451	1245
NBEA	0.0732076	1246
PCBP3	0.0732003	1247
YPEL3	0.0731106	1248
HS6ST2	0.073088	1249
TRO	0.0730751	1250
CUEDC2	0.0730537	1251
MT3	0.0729692	1252
MCM5	0.0728978	1253
PCSK2	0.0728942	1254
TDRD12	0.0728595	1255
EIF6	0.0728513	1256
CIRBP	0.0728104	1257
TMEM141	0.0728079	1258
TRIM71	0.0726944	1259
VPS29	0.0726177	1260
GPRC5B	0.07258	1261
NCOR2	0.0725556	1262
FAM131B	0.072322	1263
RPS12	0.0722706	1264
EBF1	0.0722704	1265
SRSF10	0.07226	1266
MRPL58	0.0721347	1267
TMEM59L	0.072107	1268
NDUFAF8	0.0720802	1269
KCNC3	0.0720318	1270
WRB	0.072012	1271
HSBP1	0.071974	1272
TECPR1	0.0719644	1273
PDLIM3	0.0718761	1274
CNOT3	0.0718289	1275
ATP1A3	0.0717819	1276
RASIP1	0.0717655	1277
RHEBL1	0.071739	1278
UBE2B	0.0717125	1279
WASF1	0.0716973	1280
PARP9	0.0716954	1281
SYT14	0.0716601	1282
KLK8	0.0716009	1283
CLIP3	0.0715957	1284
ZFP566	0.0715096	1285
EHMT1	0.0714676	1286
SHC1	0.0713918	1287
DCLK2	0.0713071	1288
SPATA13	0.0713008	1289
MRPL53	0.0711572	1290
RPL7	0.0711409	1291
DHFR	0.0710911	1292
FAM178B	0.0710846	1293
TMEM47	0.071069	1294
TOMM6	0.0710249	1295
ARID2	0.0710005	1296
ELL2	0.0709679	1297
PSMA1	0.070916	1298
CCDC112	0.0707608	1299
ZFP787	0.0707449	1300
9430038I01RIK	0.0707449	1301
RNF165	0.0706185	1302
EXOSC3	0.0705795	1303
FAAP20	0.0705697	1304
AHSA1	0.0704503	1305
RAB3GAP2	0.0703759	1306
PNMA2	0.0702569	1307
HELB	0.0702549	1308
CHCHD5	0.0702307	1309
ATF7IP	0.0701738	1310
TYMS	0.0701699	1311
GDAP1L1	0.0701302	1312
RASSF2	0.0701164	1313
IFT27	0.0700582	1314
FANCL	0.0700457	1315
MIEN1	0.0700134	1316
NT5C	0.0699603	1317
EHBP1L1	0.0699342	1318
FTHL17F	0.0699234	1319
STOX2	0.0697554	1320
DAZL	0.0696889	1321
TEX9	0.0696224	1322
SPINK2	0.0695969	1323
GPX8	0.0695203	1324
PDLIM2	0.0695186	1325
FAM19A4	0.069509	1326
ACACB	0.0693769	1327
2310034O05RIK	0.0693161	1328
SURF6	0.0692884	1329
NUP43	0.0692174	1330
BDNF	0.0692123	1331
OGFRL1	0.0691998	1332
ARMC10	0.069188	1333
NDUFA4L2	0.0690939	1334
TSX	0.0690699	1335
LARP1	0.0690675	1336
CXCR2	0.0690322	1337
MTHFSL	0.0690147	1338
MYL6	0.0690125	1339
SNCA	0.0689203	1340
RBM27	0.0688782	1341
KLHL7	0.0688743	1342
EIF3G	0.0688518	1343
MRPL47	0.0687668	1344
ZMAT3	0.0687514	1345
COX16	0.0687318	1346
EEF1D	0.0687288	1347
STX16	0.0687263	1348
MRPS12	0.0685297	1349
UNG	0.0685128	1350
ECI1	0.0684488	1351
RNF187	0.0683882	1352
GRB14	0.0683857	1353
ARHGEF19	0.0683127	1354
NRTN	0.068295	1355
IRF1	0.0682686	1356
PRC1	0.068268	1357
MAPRE2	0.068241	1358
ARHGAP39	0.0682359	1359
MZT2	0.0682333	1360
4833420G17RIK	0.0682221	1361
STRBP	0.0682017	1362
ELOF1	0.0681195	1363
HORMAD1	0.0681091	1364
PRDM5	0.0680794	1365
SSNA1	0.0680053	1366
KLHL14	0.0679527	1367
HORMAD2	0.0678728	1368
ETV6	0.0678145	1369
VASH2	0.0678017	1370
DNAJA1	0.0677778	1371
EAPP	0.0677065	1372
BNIP2	0.0676738	1373
MAP7D2	0.0676698	1374
ANAPC10	0.0676497	1375
B230311B06RIK	0.0675509	1376
RBM28	0.0675279	1377
LRMP	0.0675038	1378
WDR86	0.0673838	1379
NDUFS3	0.0673544	1380
2210016L21RIK	0.067261	1381
FRMD5	0.0672233	1382
SLMO1	0.0672077	1383
GCLC	0.0671226	1384
IFT20	0.0671183	1385
SDE2	0.0671002	1386
GM26624	0.0670697	1387
MRPS10	0.0669871	1388
FYN	0.0669845	1389
GRPEL1	0.0669835	1390
D930015E06RIK	0.0669764	1391
MIR670HG	0.0669658	1392
PDE4B	0.0669503	1393
ZFP281	0.0667348	1394
RPS24	0.0667316	1395
DAD1	0.0666475	1396
TIMM21	0.0666108	1397
SNW1	0.0665552	1398
CCDC92B	0.0665544	1399
SPP1	0.0665179	1400
ARHGEF25	0.0663576	1401
EIF3M	0.0663506	1402
PHAX	0.0662934	1403
MALSU1	0.0662639	1404
SUPT16	0.0662124	1405
STX6	0.0661932	1406
POLR2G	0.0661644	1407
SLC6A15	0.0661357	1408
PPP1R14B	0.0660786	1409
FERMT1	0.0660647	1410
BRD3	0.0660294	1411
RPAIN	0.0660276	1412
SLITRK5	0.0660207	1413
MYL12B	0.0660128	1414
PINX1	0.0659946	1415
NDUFV2	0.0659743	1416
GM17541	0.0659355	1417
CREB1	0.0658288	1418
RHOT2	0.0657633	1419
ZMAT5	0.0656628	1420
MRPL15	0.0656421	1421
SLC35F2	0.0656227	1422
GFOD2	0.0656225	1423
APOO-PS	0.0656134	1424
UBALD1	0.0656112	1425
ALKBH6	0.0655657	1426
AHR	0.065524	1427
LPL	0.0654416	1428
CCDC8	0.0654257	1429
CIR1	0.0653925	1430
CWF19L2	0.0653802	1431
BTF3L4	0.0652988	1432
PYCR2	0.0651884	1433
H2-Q4	0.0651556	1434
LLGL1	0.0651469	1435
SETD7	0.06508	1436
THOC7	0.0650719	1437
A830018L16RIK	0.0650149	1438
MIR17HG	0.0650124	1439
TMEM8	0.0649427	1440
KCNJ3	0.0648595	1441
RAB39B	0.0648326	1442
LYPD2	0.0648244	1443
RNMT	0.064788	1444
HMCN1	0.0647819	1445
TMEM158	0.0647531	1446
NOL7	0.0647524	1447
TOPORSOS	0.0646764	1448
GM10323	0.064617	1449
2610318N02RIK	0.0645743	1450
MFAP2	0.0644824	1451
GM13212	0.0644499	1452
AASDHPPT	0.0644004	1453
MTHFD2L	0.0643972	1454
ST8SIA3	0.0643261	1455
HN1	0.0643119	1456
ARL3	0.0643113	1457
LGR4	0.0642614	1458
SEH1L	0.0642451	1459
PIPOX	0.064203	1460
SLC5A5	0.0641768	1461
PCYT1B	0.0641398	1462
DUSP6	0.0641281	1463
EIF3J1	0.0641226	1464
SPEG	0.0641187	1465
PRR36	0.0641099	1466
CNN1	0.0640342	1467
FGF13	0.0640202	1468
NUDT14	0.0640194	1469
METRN	0.0639592	1470
SCAI	0.0639534	1471
CECR2	0.0639475	1472
GM10324	0.0639215	1473
LTBP1	0.0639201	1474
DNAJC24	0.0639115	1475
CCDC25	0.0639113	1476
FOXN3	0.0639081	1477
ST6GAL1	0.0639047	1478
IGDCC3	0.0638721	1479
TCERG1L	0.06387	1480
MPHOSPH10	0.0638531	1481
PPP1R14C	0.0638239	1482
GTPBP4	0.0637282	1483
LRCH2	0.0637103	1484
GIGYF1	0.0636233	1485
PIH1D1	0.0635384	1486
PLA2G4A	0.0634916	1487
ENPP3	0.0634731	1488
MAST4	0.0634476	1489
NOXRED1	0.0634355	1490
FGFR1	0.063434	1491
GM14124	0.0634318	1492
MFAP5	0.0634143	1493
ARFGEF3	0.0633883	1494
POLA2	0.0633486	1495
CHRNA7	0.0631706	1496
WHRN	0.0631477	1497
HCFC1	0.0631234	1498
APOA1BP	0.0630814	1499
USP26	0.0630382	1500
PRPSAP1	0.0629809	1501
MRPL23	0.0629067	1502
LAMP3	0.0628895	1503
FIZ1	0.0628791	1504
KLF3	0.0628753	1505
TIA1	0.0628669	1506
KLHL8	0.062797	1507
NREP	0.0627891	1508
MCM2	0.0627031	1509
CDC40	0.0626722	1510
NR1D1	0.0626599	1511
ZFP984	0.0626358	1512
BHLHB9	0.0625912	1513
ZIK1	0.0625647	1514
CPE	0.0625276	1515
HMHA1	0.0624869	1516
ZFP945	0.0624575	1517
XKR6	0.0624238	1518
TRPS1	0.062386	1519
UQCC3	0.0623735	1520
1700018B24RIK	0.0623454	1521
CENPF	0.0623171	1522
ENKD1	0.0622959	1523
CXXC4	0.0622692	1524
MED25	0.062258	1525
RSBN1	0.06225	1526
RFC5	0.062247	1527
DMKN	0.0621202	1528
ARMCX6	0.0620142	1529
RPS27A	0.0620135	1530
GINS1	0.0619801	1531
MYCL	0.061874	1532
CEP78	0.0618523	1533
UBA2	0.061851	1534
DERL3	0.0618049	1535
CYP2B23	0.0616611	1536
WIPI2	0.0616533	1537
NFASC	0.0616238	1538
RNF144A	0.0616148	1539
ICK	0.0616059	1540
POT1B	0.0615935	1541
DALRD3	0.0614862	1542
KHK	0.0614618	1543
ACVR2B	0.0614489	1544
PGP	0.0614289	1545
FUOM	0.0613403	1546
FKBP10	0.0612963	1547
APBA2	0.0612927	1548
HAT1	0.0612921	1549
CCNO	0.0612896	1550
PRKAR2B	0.061288	1551
TPST1	0.0612876	1552
IMP3	0.0611663	1553
ETV2	0.0611519	1554
ADGRV1	0.0611261	1555
LAG3	0.0611009	1556
ZNHIT3	0.0610596	1557
MAL2	0.0610296	1558
LRR1	0.0609857	1559
SLTM	0.0609583	1560
SLC22A7	0.0609279	1561
PABPC4L	0.0609251	1562
WDR18	0.0609203	1563
MRPL24	0.0609171	1564
COX17	0.0609103	1565
VSIG10	0.0608653	1566
ACP1	0.0608381	1567
DPF1	0.0607765	1568
METTL23	0.0607657	1569
6330403K07RIK	0.0607467	1570
NUDCD3	0.0607406	1571
FAM173A	0.0606863	1572
PFAS	0.0606382	1573
ZFP580	0.0606297	1574
BCL2L12	0.0606235	1575
ZNHIT6	0.0606019	1576
IL17RD	0.0605482	1577
PRPSAP2	0.0605121	1578
CCND2	0.0604883	1579
NLRP9B	0.0604406	1580
UTP11L	0.0604212	1581
GUSB	0.0603935	1582
CNNM3	0.0603876	1583
GM10330	0.0603823	1584
THEM6	0.0603093	1585
GM9803	0.0602849	1586
BMF	0.0602713	1587
CRYM	0.0601869	1588
ADCY3	0.0601534	1589
GM19426	0.0601221	1590
CDC14A	0.0599675	1591
GTF2H3	0.0599669	1592
1190007I07RIK	0.059922	1593
GAR1	0.0599131	1594
IRGM2	0.0598334	1595
FAM13C	0.0598162	1596
TMEM45A	0.0597504	1597
2610037D02RIK	0.0597104	1598
RBMXL1	0.0595735	1599
4930427A07RIK	0.0595707	1600
ATP5SL	0.0595041	1601
MRPL43	0.0594884	1602
PIK3CD	0.059416	1603
MRPS25	0.0593726	1604
ASF1A	0.0593477	1605
MRPL35	0.0593426	1606
ADGRA3	0.05934	1607
PROB1	0.0593227	1608
ACIN1	0.0592983	1609
TAPBPL	0.0592922	1610
JPH1	0.0592577	1611
NQO2	0.0592516	1612
PAK3	0.0592337	1613
PIGF	0.0592253	1614
STOML1	0.0592074	1615
GM37245	0.0591722	1616
EMC4	0.0591443	1617
SPTB	0.0591383	1618
INIP	0.0591248	1619
SLC38A2	0.0590609	1620
C87436	0.0590282	1621
UBB	0.0589877	1622
JAKMIP2	0.0589869	1623
IRAK1BP1	0.0589532	1624
BCCIP	0.0589471	1625
PTPN14	0.0588902	1626
TRPC1	0.0588258	1627
ANKRD6	0.0588096	1628
GM26715	0.0587599	1629
CCDC40	0.0587009	1630
PROM1	0.0586895	1631
TMEM205	0.0585787	1632
RAB19	0.0584655	1633
GNG8	0.0584302	1634
RIF1	0.0584141	1635
SRL	0.0583722	1636
ZSWIM6	0.0583674	1637
CHEK2	0.0583465	1638
NRXN1	0.0583218	1639
MTX2	0.0583156	1640
RSPO1	0.0582958	1641
TNFRSF19	0.0582797	1642
MRPL41	0.0582738	1643
SLC16A3	0.0582449	1644
NR1H5	0.0582296	1645
1700007G11RIK	0.0582222	1646
ITPR1	0.0582092	1647
PCGF2	0.058187	1648
C430049E01RIK	0.0581782	1649
RPF1	0.0581367	1650
GPR27	0.0581199	1651
9330185C12RIK	0.0580892	1652
RTN2	0.0580722	1653
GM10093	0.0580211	1654
ZFP365	0.0579956	1655
MRPL38	0.0579812	1656
RAD1	0.0579809	1657
TROVE2	0.0579333	1658
ZSWIM7	0.0578882	1659
ANAPC15-PS	0.0578816	1660
PCSK9	0.0578126	1661
H2-M3	0.057748	1662
SYCE1	0.0577346	1663
PSMG2	0.0576954	1664
BCAS1	0.0576856	1665
H2-Q6	0.057637	1666
NOC2L	0.0575543	1667
PHPT1	0.0574802	1668
CIPC	0.0573806	1669
ARHGEF15	0.0573542	1670
HERC6	0.0573509	1671
TCF12	0.0571668	1672
ALKBH7	0.0571634	1673
SF3A3	0.057143	1674
PTGIS	0.0571263	1675
RBFOX1	0.0571151	1676
NCAN	0.0571002	1677
TLN2	0.0570964	1678
HAPLN4	0.0569173	1679
CHTF8	0.0568265	1680
CHIC1	0.0568199	1681
BBC3	0.0568081	1682
CCNJL	0.0567947	1683
MRTO4	0.0567107	1684
CACNG7	0.0566842	1685
C530008M17RIK	0.0566342	1686
RSPH10B	0.0565933	1687
ADRM1	0.0565107	1688
SETD1A	0.0564402	1689
H1FX	0.0564395	1690
MYL9	0.0562717	1691
IFI27L2A	0.056259	1692
SNTA1	0.0562115	1693
RASAL2	0.0561863	1694
TBC1D16	0.0561277	1695
1500015O10RIK	0.056114	1696
CCDC173	0.0561067	1697
1700048O20RIK	0.0560966	1698
PCP2	0.0560787	1699
MRPL54	0.0560566	1700
ZFP445	0.0560424	1701
ASPHD2	0.0560111	1702
3110082I17RIK	0.0559973	1703
DPPA2	0.0559843	1704
TPBG	0.0559816	1705
RASL11A	0.05598	1706
SSU72	0.0559121	1707
MMP2	0.0558914	1708
SLC24A1	0.055883	1709
SUSD4	0.0558799	1710
MCAM	0.0558568	1711
PCK2	0.0558326	1712
SNCB	0.0557745	1713
GLRX3	0.0557469	1714
RPL10L	0.0557141	1715
FSD1	0.0557019	1716
POU2F3	0.05565	1717
ADAR	0.0555857	1718
TGS1	0.0555852	1719
SOCS1	0.0554644	1720
4933404O12RIK	0.055429	1721
RPF2	0.0553165	1722
PARP12	0.0552727	1723
RSBN1L	0.0552615	1724
ANKRD9	0.0552364	1725
B4GALNT4	0.0551812	1726
DPP6	0.0551408	1727
PER3	0.0551151	1728
FAM32A	0.0550833	1729
ADARB1	0.0550644	1730
ZBTB12	0.0550407	1731
LOXL2	0.0550298	1732
SDHAF4	0.055024	1733
ZCCHC18	0.0550052	1734
DISC1	0.054999	1735
ZFP979	0.0549836	1736
RPA2	0.0549523	1737
CEP97	0.0548999	1738
RPAP3	0.0548584	1739
CAPSL	0.054801	1740
ARHGEF40	0.0547912	1741
TIMM17A	0.0547831	1742
CCDC59	0.0547617	1743
SOGA1	0.05474	1744
MRGBP	0.0546917	1745
ORMDL2	0.0546796	1746
OLFR1388	0.0546634	1747
YTHDC1	0.0546333	1748
RFX3	0.054494	1749
GOLIM4	0.0544334	1750
KRTCAP3	0.0544147	1751
CBY1	0.054403	1752
ADH5	0.0543732	1753
CYFIP2	0.0543637	1754
KBTBD2	0.0543254	1755
MSRB2	0.05432	1756
TTC39B	0.0542429	1757
SRSF11	0.0542213	1758
RPRD1A	0.0542059	1759
RPS6KL1	0.054165	1760
POLR3H	0.0541577	1761
TOP2A	0.0541467	1762
OLFR889	0.0541318	1763
TRAPPC4	0.0541261	1764
TMEM91	0.0541059	1765
POLA1	0.0541059	1766
GPR19	0.0540433	1767
ZFY1	0.05398	1768
MGME1	0.0539609	1769
SKP1A	0.0539605	1770
SLC23A2	0.0539473	1771
SLX4IP	0.0539452	1772
SH3KBP1	0.0538376	1773
DOK2	0.05379	1774
NES	0.0536593	1775
MYO5A	0.0536494	1776
9030624G23RIK	0.0536475	1777
ENO3	0.0536442	1778
FOXO1	0.0536205	1779
AU020206	0.0535963	1780
ATXN7L3	0.0535567	1781
PATL2	0.0535425	1782
SH3GL2	0.0535365	1783
TESC	0.0534611	1784
MXRA7	0.0534183	1785
GNB5	0.0533912	1786
GM5914	0.0533771	1787
FXYD5	0.0532379	1788
FTX	0.0532356	1789
PSMC3	0.0532258	1790
ECT2	0.0531945	1791
FAM171A2	0.053193	1792
IDE	0.0531806	1793
NCAPD2	0.0531789	1794
RSPH1	0.0531731	1795
CYYR1	0.0531691	1796
CTNNA2	0.0531496	1797
PSMB7	0.0530996	1798
WIZ	0.0530863	1799
IPO8	0.0530771	1800
DENR	0.0530613	1801
TRIM44	0.0530595	1802
ADGRB2	0.052925	1803
SHB	0.052925	1804
CNTN2	0.0527871	1805
PHF21B	0.0527578	1806
SPIRE1	0.0527452	1807
PSMC3IP	0.0527179	1808
SP1	0.0527167	1809
RPL7A	0.052695	1810
TYW3	0.0526902	1811
MRPL40	0.0526687	1812
CBX6	0.0526494	1813
OTX2OS1	0.0526446	1814
FGD2	0.0526359	1815
DDX27	0.0526336	1816
GNAI1	0.0524237	1817
2410080I02RIK	0.0524068	1818
FAM96B	0.0524045	1819
GM17018	0.0523223	1820
DCLK1	0.0523002	1821
PSENEN	0.0522564	1822
FAM57B	0.0522356	1823
COL9A2	0.0522027	1824
GID4	0.0521964	1825
C1D	0.0521899	1826
MED14	0.0521792	1827
LYPD6	0.0520746	1828
BCL7C	0.0520678	1829
TCEAL6	0.0520271	1830
UBQLN4	0.052015	1831
NANOG	0.0520037	1832
BID	0.0519622	1833
SRPK1	0.0518862	1834
GDF11	0.0518688	1835
CXXC1	0.0518684	1836
SRRT	0.0518565	1837
PPP1R8	0.0518545	1838
RACK1	0.0518349	1839
CENPP	0.0518321	1840
GART	0.0517801	1841
ADAM22	0.051705	1842
CTH	0.051699	1843
ARHGEF28	0.051679	1844
BAK1	0.0516556	1845
AIM2	0.0516487	1846
SIX1	0.0516192	1847
SERTAD3	0.0516066	1848
RBP7	0.0515555	1849
HSP90AB1	0.0515409	1850
RBAKDN	0.0515066	1851
PLAGL2	0.0514981	1852
ING1	0.0514266	1853
MBOAT2	0.0513999	1854
RBM17	0.0513885	1855
TUBB3	0.0513842	1856
ZSCAN18	0.0513516	1857
SLIT3	0.0513203	1858
EHD3	0.0512139	1859
SLC25A36	0.0511697	1860
DHPS	0.0511337	1861
SPINT2	0.0511111	1862
CBX2	0.0511035	1863
PHYHIPL	0.0510587	1864
2810428I15RIK	0.051027	1865
TMEM234	0.0510103	1866
TCHH	0.0510012	1867
ADPRM	0.0509767	1868
THY1	0.050937	1869
MND1	0.050931	1870
CRELD1	0.0509283	1871
TTC23	0.0509237	1872
PTPN18	0.0509073	1873
2900055J20RIK	0.0508885	1874
FAM64A	0.0508533	1875
CTNNBL1	0.0508308	1876
A230050P20RIK	0.0507676	1877
ARHGAP35	0.0507445	1878
MFAP4	0.050731	1879
ISG15	0.0506802	1880
GRP	0.050615	1881
ZFP53	0.0505959	1882
4933427D06RIK	0.0505839	1883
DZIP1L	0.0505833	1884
CALN1	0.0505793	1885
SOX3	0.0505727	1886
HAUS8	0.0504837	1887
1190002N15RIK	0.0503944	1888
SMPD4	0.0503601	1889
TMEM145	0.0503513	1890
FAM26F	0.0503394	1891
SYNPO2	0.0503363	1892
SMC1B	0.050318	1893
SPIN1	0.050315	1894
IRGM1	0.0502896	1895
A330069E16RIK	0.0502827	1896
SV2C	0.0502791	1897
NEXN	0.0502616	1898
TNRC6B	0.0502603	1899
1110012L19RIK	0.0502579	1900
ARID4A	0.0502485	1901
ATP10A	0.0502222	1902
CYC1	0.0502195	1903
GPR85	0.0501491	1904
MORC3	0.0501433	1905
MED10	0.0500569	1906
ASTN1	0.050041	1907
GM14322	0.0499575	1908
AGAP1	0.0499265	1909
SESN3	0.049912	1910
PARL	0.0499071	1911
SAC3D1	0.0498713	1912
FBXO5	0.0498325	1913
2610524H06RIK	0.0497795	1914
IFIT2	0.0497493	1915
DPH6	0.0497295	1916
VPS72	0.0496883	1917
TRAF3IP1	0.0496729	1918
ARPP21	0.0496573	1919
TMEM107	0.0496558	1920
FLYWCH1	0.0496346	1921
C430039J16RIK	0.0496206	1922
HPS1	0.0496077	1923
PEX7	0.0496059	1924
NAP1L2	0.0495896	1925
PAFAH1B3	0.0495218	1926
FN1	0.0495026	1927
GPATCH4	0.0494635	1928
ERGIC1	0.0494486	1929
SNPH	0.0494153	1930
NOC3L	0.049349	1931
NEFM	0.0493281	1932
DCDC2A	0.0492954	1933
SPTA1	0.0492858	1934
NEIL3	0.0492686	1935
SAG	0.0492672	1936
PRPF40B	0.0492665	1937
TAPBP	0.0492641	1938
IRS1	0.0492573	1939
GRM6	0.0492499	1940
DRAP1	0.0492379	1941
AR	0.0492294	1942
MED11	0.0492223	1943
NECAB3	0.0492128	1944
NRGN	0.0492121	1945
ZFP423	0.0492085	1946
PCNX2	0.0491756	1947
GATM	0.0491374	1948
GM43568	0.0490857	1949
GPSM1	0.0490636	1950
EXOSC1	0.0490104	1951
FMN2	0.0489545	1952
KRT10	0.0489497	1953
ARL6IP4	0.0489109	1954
SYT9	0.0489011	1955
PSMG1	0.0488677	1956
VWA5A	0.0488507	1957
REPIN1	0.0488409	1958
BRIX1	0.0488291	1959
LRFN1	0.0488108	1960
GM9847	0.0487985	1961
ADAT2	0.0487179	1962
GMNN	0.0487077	1963
SLX1B	0.0486877	1964
LOCKD	0.048685	1965
4933415A04RIK	0.0486675	1966
ZFP760	0.0486507	1967
DIAPH1	0.0486353	1968
PHB	0.048628	1969
LBR	0.0486249	1970
HIPK1	0.0486242	1971
HIGD1A	0.0486042	1972
SCN8A	0.0485484	1973
ELOVL4	0.0485118	1974
BABAM1	0.048506	1975
CMC4	0.0484538	1976
PFKFB3	0.048449	1977
TIMP1	0.048448	1978
GLOD4	0.0484326	1979
D430019H16RIK	0.0484287	1980
GPS2	0.0484225	1981
PLCH1	0.0484027	1982
HSPB2	0.0483911	1983
BAHD1	0.0483839	1984
PLAG1	0.0483665	1985
TRIB2	0.0483453	1986
DNM1L	0.048311	1987
TTYH3	0.0482805	1988
SYNM	0.0482709	1989
CACNB3	0.0482436	1990
PDHA1	0.0482042	1991
RHD	0.0481897	1992
CENPH	0.0481876	1993
EIF2B3	0.048093	1994
0610010K14RIK	0.0480732	1995
METTL10	0.0480587	1996
ZFP459	0.0480504	1997
FBXO2	0.0479641	1998
[truncated: 18,898 more rows]

## Sheet: E6.5_ATLAS1
index	CORR	RANK
POU5F1	0.408716	0		Single-cell ATLAS of Nowotschin et al.
IFITM2	0.383788	1		Nature, 569(7756), 361-367.
FABP5	0.378819	2
SNRPN	0.371344	3		Legend
SOX11	0.369765	4		CORR	Pearson's correlation between expression level and single-cell disease scores
CCND1	0.363828	5
SMS	0.332027	6
RPLP2	0.324877	7
MARCKS	0.324806	8
PTMA	0.324269	9
PBX1	0.321498	10
RPS26	0.319209	11
2810417H13RIK	0.318207	12
DUT	0.317998	13
RPS27	0.316893	14
TOMM7	0.316225	15
RPL35A	0.315771	16
SNRPF	0.315511	17
TDGF1	0.307612	18
WFDC2	0.300542	19
SOCS2	0.294906	20
HMGA2	0.292299	21
RPL37A	0.292161	22
PRPS1	0.291912	23
RPS20	0.29116	24
RPL36A	0.290873	25
RPS27L	0.288407	26
RPS12	0.283928	27
RPL37	0.280563	28
SNRPE	0.278883	29
SIVA1	0.278281	30
BASP1	0.277685	31
RPS29	0.277477	32
SERBP1	0.277369	33
LEF1	0.277251	34
RPS17	0.277228	35
RPS8	0.27676	36
RPS10	0.274106	37
NAP1L1	0.273151	38
SNRPG	0.271909	39
RPLP1	0.271563	40
PABPC1	0.271212	41
CCND2	0.271014	42
RPL38	0.270829	43
SET	0.270256	44
IFITM1	0.269078	45
SNRPD2	0.268607	46
GNG3	0.267984	47
RPS14	0.267119	48
DEK	0.266884	49
STMN2	0.266878	50
TMSB10	0.266029	51
MARCKSL1	0.265948	52
CBX1	0.265868	53
PIM2	0.264788	54
NASP	0.264742	55
LSM6	0.26252	56
SNRPB2	0.260394	57
RPL24	0.258138	58
MESP1	0.257499	59
RPL39	0.256945	60
LYAR	0.256162	61
SNRPD3	0.25586	62
PDAP1	0.252365	63
PSIP1	0.251528	64
PLATR10	0.250844	65
SNRPD1	0.25069	66
LSM7	0.247241	67
RANGRF	0.246756	68
RPS23	0.246401	69
CHD7	0.245608	70
RPL31	0.245555	71
AKAP12	0.245411	72
RPL36	0.245409	73
EIF1AX	0.244693	74
PLK4	0.243674	75
NPM3	0.243208	76
PDZD4	0.239768	77
LSM3	0.237326	78
DCTPP1	0.237183	79
ANP32A	0.237174	80
RCC2	0.236875	81
DDX18	0.236627	82
ZIC5	0.236579	83
RPS28	0.236438	84
PTCH1	0.233377	85
ANP32B	0.233041	86
GNG2	0.233032	87
FGF3	0.232526	88
RPL41	0.232431	89
MSN	0.232303	90
LPAR4	0.232082	91
GLI3	0.23116	92
SOX4	0.230973	93
RPL23	0.230158	94
RPS16	0.230064	95
PMAIP1	0.229972	96
RPS15	0.229804	97
PHF6	0.229221	98
GRRP1	0.227728	99
DPYSL2	0.226502	100
SUB1	0.226421	101
COX7C	0.226038	102
RPS21	0.225983	103
GJC1	0.225791	104
PPP1R1A	0.224201	105
RPL12	0.2238	106
RPL35	0.22375	107
ARMCX2	0.223346	108
CRIP2	0.222212	109
INA	0.221966	110
CFL1	0.219724	111
TEAD2	0.219102	112
RPS19	0.219068	113
IFITM3	0.218978	114
RPS12-PS3	0.218739	115
SRSF3	0.218087	116
IGF1R	0.217738	117
RANBP1	0.217541	118
GLI2	0.216022	119
FST	0.215444	120
PRPS2	0.215281	121
RPL22L1	0.215116	122
NUDT19	0.214734	123
RRAGD	0.214292	124
POLR2K	0.214141	125
SLC7A3	0.213288	126
RPL28	0.213155	127
AK010878	0.212952	128
PHF5A	0.212694	129
BCL11A	0.212372	130
TXNL4A	0.211833	131
CDCA7	0.211573	132
AUTS2	0.210905	133
T	0.210498	134
FXYD6	0.210313	135
HDGF	0.210074	136
KNOP1	0.209987	137
ZMAT2	0.209802	138
HMGN3	0.208692	139
FAM60A	0.208591	140
KDR	0.207529	141
SUMO2	0.207183	142
RPS9	0.207171	143
GM9844	0.206943	144
BCAT1	0.206794	145
ETV2	0.20581	146
MYH10	0.204923	147
CRMP1	0.204791	148
TCFL5	0.20453	149
SALL3	0.204085	150
LSM8	0.204028	151
POU3F1	0.2036	152
DDX21	0.203277	153
HSP90AB1	0.203232	154
SOX2	0.202599	155
ETV1	0.202182	156
MNS1	0.202137	157
H2AFZ	0.20208	158
HELLS	0.201602	159
FZD2	0.201326	160
EPB41L4AOS	0.201146	161
PHC1	0.201038	162
CADM1	0.199905	163
ANP32E	0.199484	164
CDH11	0.198768	165
TMEM47	0.197414	166
RCOR2	0.197384	167
GLS	0.197175	168
RPL34	0.197167	169
RPS13	0.196539	170
SUMO1	0.19631	171
NHP2L1	0.196172	172
FGF15	0.195966	173
RPS11	0.195927	174
GM10076	0.195922	175
SLC38A1	0.194842	176
ADGRL1	0.194716	177
EIF2S2	0.194352	178
FUNDC2	0.194084	179
CNN3	0.19396	180
HNRNPA1	0.193808	181
UCHL1	0.193565	182
CASP3	0.193354	183
DHX8	0.19324	184
AQR	0.192511	185
TUBA1A	0.191685	186
CBX3	0.19132	187
ISY1	0.190472	188
RPL22	0.190236	189
PMM1	0.189778	190
CRABP1	0.189543	191
ERH	0.189526	192
DOCK11	0.1891	193
MTHFD2	0.188826	194
FAM133B	0.188767	195
CDCA7L	0.188375	196
NPM1	0.188157	197
CELF4	0.188129	198
TRIM59	0.187673	199
FLNA	0.187583	200
RBM22	0.187458	201
GAS1	0.186671	202
LIN28B	0.186622	203
SMARCC1	0.185346	204
TENM3	0.185327	205
LIMD2	0.18469	206
CCDC88A	0.184482	207
STMN1	0.184254	208
SH3BGRL	0.183891	209
RPL27A	0.183799	210
GM10073	0.182172	211
DLC1	0.182168	212
KLK8	0.181871	213
RASL11A	0.18122	214
FAM162A	0.181209	215
PTK7	0.180868	216
FUBP1	0.180736	217
LSM5	0.180486	218
MYEF2	0.179973	219
LLPH	0.179842	220
PRPF38A	0.179578	221
MID1IP1	0.179123	222
SETD7	0.177839	223
PCOLCE2	0.177754	224
RPS27RT	0.177494	225
RPL23A	0.177486	226
WDR89	0.177413	227
WDR43	0.17721	228
BOLA2	0.177096	229
SNRNP200	0.17708	230
TMEM88	0.17669	231
OLFR889	0.176521	232
HSPE1	0.176397	233
EIF4EBP1	0.175976	234
CBX5	0.175426	235
TAF1D	0.175053	236
BTF3	0.174902	237
NNAT	0.174878	238
JPH4	0.174847	239
NME4	0.174816	240
CXCL12	0.174807	241
PRPF31	0.174516	242
GM11627	0.173901	243
SNAI1	0.173832	244
SLC16A3	0.172953	245
RALGPS2	0.172907	246
H3F3A	0.172754	247
DNMT3B	0.172676	248
RPL27	0.17261	249
YBX1	0.172482	250
PBX3	0.172391	251
POLR2I	0.172218	252
HAND1	0.172182	253
PAICS	0.171784	254
RPS25	0.171777	255
TCF7L1	0.171734	256
FGFR1	0.171254	257
2010111I01RIK	0.170794	258
ASAP2	0.170531	259
MTAP7D3	0.170467	260
PSORS1C2	0.170189	261
HDGFRP3	0.169932	262
EOMES	0.169872	263
CDC26	0.169196	264
NANOG	0.168919	265
FOXF1	0.168747	266
PTGES3	0.168387	267
GM45184	0.167687	268
SSBP1	0.167534	269
NOA1	0.167342	270
LMNB1	0.16562	271
SDC1	0.165446	272
ACVR2B	0.165138	273
RHOBTB3	0.165012	274
SSBP3	0.164372	275
TENM4	0.164011	276
PRPF6	0.163634	277
RBM8A	0.163483	278
RPS27A	0.163425	279
RPL18	0.163371	280
RPLP0	0.162773	281
FAU	0.161586	282
JAM3	0.161305	283
RBMS1	0.160842	284
ELAVL3	0.160769	285
SNRNP40	0.160738	286
CSNK1E	0.159785	287
SLC24A5	0.159736	288
HMGB1	0.159694	289
UTF1	0.159595	290
RPS3A1	0.15944	291
KIF5C	0.159122	292
GAR1	0.159021	293
EFTUD2	0.158883	294
GM2694	0.158841	295
ITPR1	0.158832	296
GM8186	0.158525	297
TOR3A	0.157768	298
FAM64A	0.157756	299
CDK2AP1	0.157637	300
DENR	0.157449	301
PDCD11	0.157337	302
OTX2	0.157185	303
HK2	0.157096	304
BRD3	0.156907	305
1810022K09RIK	0.156862	306
1700027J19RIK	0.156624	307
LEFTY2	0.156495	308
NEFL	0.155737	309
BOK	0.155711	310
HMGB2	0.155426	311
TPT1	0.15539	312
SEPT6	0.155334	313
DCLK1	0.154989	314
ZFP664	0.154889	315
MSI1	0.154779	316
IRF2BPL	0.154684	317
JARID2	0.154595	318
PMP22	0.154336	319
LDB2	0.153899	320
CALD1	0.153768	321
DPYSL5	0.153253	322
NFYB	0.153187	323
CLIP3	0.152728	324
RAN	0.152666	325
PRPF19	0.152517	326
TRO	0.152399	327
FSCN1	0.151778	328
PPP1R14A	0.151683	329
SNRPC	0.151506	330
ZSCAN10	0.151473	331
TRIM28	0.150892	332
RPL30	0.150724	333
OXCT1	0.150659	334
GLIPR2	0.150391	335
NES	0.150201	336
RPL18A	0.150071	337
SFRP2	0.150012	338
DYNLL1	0.149972	339
USF1	0.149903	340
MSANTD3	0.149774	341
NDUFAF2	0.149637	342
MEX3A	0.149517	343
PPHLN1	0.149431	344
LBR	0.1494	345
NHS	0.149191	346
EIF1	0.149077	347
ZIC2	0.148577	348
SPOP	0.148479	349
PCDH7	0.148446	350
ADGRL2	0.147877	351
ADGRA3	0.14759	352
SNRPA1	0.147495	353
ENAH	0.147192	354
SSSCA1	0.146158	355
MKRN1	0.146116	356
CECR2	0.14611	357
SLC38A4	0.146086	358
RPS6KA6	0.145974	359
ROBO1	0.145935	360
PSRC1	0.145924	361
5430416N02RIK	0.145817	362
RPL21	0.145817	363
RAI1	0.145781	364
ZFP266	0.145583	365
NCL	0.145454	366
PPIH	0.145005	367
TMEM121	0.144847	368
FNDC3C1	0.144793	369
HIST1H2AE	0.144628	370
PDGFA	0.144443	371
DLL3	0.144412	372
LYSMD2	0.144265	373
TMA16	0.144242	374
FZD7	0.143547	375
POLR3K	0.143276	376
PRODH	0.142684	377
RRS1	0.142454	378
GTF3C1	0.142359	379
SRSF9	0.142284	380
PAIP2	0.141644	381
SNHG6	0.141644	382
GSTA4	0.141564	383
CACYBP	0.14154	384
DGCR6	0.141514	385
CNIH2	0.141494	386
AMOTL1	0.141141	387
TPST1	0.141104	388
COX4I2	0.140845	389
SLC39A10	0.140512	390
ITM2A	0.140225	391
NCS1	0.140086	392
NOTCH1	0.140037	393
PLATR3	0.139931	394
PFDN6	0.139796	395
SSBP2	0.139668	396
BNIP2	0.139538	397
ZFP992	0.139247	398
MIXL1	0.138158	399
ZFP608	0.138073	400
KIF1A	0.137899	401
GSTK1	0.13788	402
TCEB2	0.137601	403
FLYWCH2	0.137499	404
RPL8	0.137404	405
TCF4	0.137332	406
CASK	0.137175	407
G2E3	0.136926	408
SMARCE1	0.136884	409
DPY30	0.136882	410
HNRNPM	0.136797	411
SAP30	0.136671	412
CHST2	0.136643	413
POLR2J	0.136193	414
PDCD5	0.136142	415
HIP1	0.136119	416
ST6GALNAC4	0.136105	417
RFTN1	0.135676	418
NUCKS1	0.135529	419
HNRNPAB	0.135523	420
PRDM5	0.135366	421
NVL	0.135305	422
RPS6	0.135202	423
LUC7L3	0.134941	424
KHDRBS3	0.134866	425
LUZP1	0.13486	426
DACT1	0.134761	427
CPE	0.134727	428
MEIS2	0.134518	429
DKC1	0.13439	430
RPS24	0.134284	431
SIX4	0.134143	432
MPHOSPH8	0.133917	433
ZEB2	0.133727	434
WASF3	0.133547	435
DCAKD	0.133535	436
VCAN	0.133531	437
HS6ST2	0.133356	438
FAM19A5	0.13333	439
RUNX1T1	0.133266	440
GM2000	0.133109	441
RPL11	0.132859	442
CEBPZ	0.132434	443
PLA2G10	0.132229	444
ARMCX1	0.132224	445
CYCT	0.132066	446
PITPNC1	0.132041	447
BCL11B	0.13197	448
CTCF	0.131691	449
2900011O08RIK	0.131533	450
SRSF10	0.131528	451
RBM24	0.131358	452
NIN	0.13134	453
HIST1H2AP	0.131305	454
TCOF1	0.131252	455
CYP4X1	0.131221	456
YPEL3	0.131162	457
SIX2	0.131122	458
TUBB4A	0.131072	459
RPL17	0.130791	460
SON	0.130717	461
GAP43	0.130447	462
VANGL2	0.130393	463
DNPH1	0.130369	464
FOXP1	0.130235	465
MBOAT2	0.130017	466
NXT1	0.13	467
HMGN1	0.129969	468
KDM5B	0.129931	469
RPS5	0.129835	470
EMP3	0.129423	471
RPL6	0.12938	472
PDLIM2	0.12931	473
PIR	0.12928	474
PDE3B	0.129207	475
EFNA3	0.129185	476
SYNDIG1L	0.128874	477
SRSF1	0.128669	478
CTXN1	0.128574	479
ATRX	0.128559	480
LITAF	0.128433	481
RSL24D1	0.128397	482
FAM171B	0.128065	483
ZRANB2	0.128002	484
HNRNPA0	0.127968	485
SMARCA5	0.127941	486
MRPS33	0.127926	487
FAM212A	0.127816	488
H2AFV	0.127329	489
LRP11	0.127304	490
RARG	0.127299	491
GM28285	0.127283	492
LY6E	0.127103	493
RPL27-PS3	0.127093	494
MAP1B	0.127088	495
TBPL1	0.126915	496
CCDC8	0.126801	497
FAT1	0.126619	498
UPP1	0.126476	499
APLNR	0.126264	500
TCF3	0.126194	501
KLHL23	0.126135	502
FKBP3	0.126008	503
ELOVL6	0.125948	504
RNPS1	0.125898	505
SLC1A3	0.125697	506
CHD4	0.125589	507
XAB2	0.125515	508
ZFP280C	0.125472	509
1810009A15RIK	0.125416	510
CTBP2	0.125378	511
RACK1	0.125055	512
RPL14	0.125051	513
ZDBF2	0.125002	514
TFRC	0.124981	515
NDUFA4L2	0.124794	516
MCM3	0.124363	517
FGF8	0.124144	518
1700013H16RIK	0.1241	519
APITD1	0.124014	520
MAK16	0.123863	521
PRPF3	0.123824	522
MYL7	0.123517	523
H1FX	0.123438	524
ZFP281	0.123434	525
RNF219	0.12339	526
WASF1	0.123109	527
TRIM54	0.122991	528
RPS15A	0.122863	529
SRSF7	0.122767	530
SNAPC5	0.122458	531
MYO5A	0.122404	532
SULT4A1	0.122335	533
MAPK12	0.122319	534
RPL23A-PS3	0.122277	535
PABPC4L	0.122216	536
LIG1	0.122194	537
MFAP2	0.122149	538
IDI1	0.122085	539
ARMCX4	0.122055	540
MTHFD2L	0.121959	541
MPDZ	0.12183	542
ISL1	0.121799	543
MID1	0.121784	544
SASH1	0.12175	545
SNHG11	0.121453	546
CENPW	0.121417	547
SATB1	0.121275	548
ARID2	0.121261	549
FOXD3	0.121173	550
SUPT4A	0.121099	551
RPL13A	0.121086	552
LARP7	0.121067	553
MKKS	0.121052	554
SYT11	0.120965	555
ANKRD6	0.120878	556
C530008M17RIK	0.120751	557
APEX1	0.120479	558
GNL3	0.120412	559
1500009L16RIK	0.120406	560
VASH2	0.12032	561
LRFN4	0.120071	562
SQLE	0.11998	563
GABRB3	0.119852	564
CELSR2	0.119747	565
ELAVL2	0.119653	566
PMEPA1	0.119461	567
TIPIN	0.119411	568
SFPQ	0.119237	569
VRTN	0.119221	570
KIF1B	0.119085	571
CCDC34	0.119003	572
DHX15	0.118979	573
ARRB1	0.118877	574
TGIF1	0.118748	575
LPL	0.118685	576
TUBB5	0.118681	577
BUD13	0.118646	578
EXOSC2	0.118262	579
NDN	0.118072	580
SYF2	0.118029	581
FAM57B	0.11788	582
ZC3H15	0.117854	583
PTBP2	0.11785	584
CNOT3	0.117773	585
HNRNPD	0.11763	586
PCBP2	0.11761	587
RPL32	0.117491	588
SALL2	0.117459	589
MESP2	0.117425	590
GRIN2B	0.117122	591
ITGB5	0.116922	592
6330403K07RIK	0.116859	593
RBM27	0.11683	594
AGL	0.116722	595
XAF1	0.116391	596
VIM	0.116359	597
EIF3J1	0.116338	598
KLHDC2	0.116119	599
PSMB8	0.116055	600
STRBP	0.116017	601
ZCCHC10	0.115903	602
EIF4G2	0.115813	603
MBTD1	0.115809	604
MRPL34	0.115808	605
MCM4	0.115786	606
RTF1	0.115773	607
NINL	0.115548	608
EEF1B2	0.115484	609
NR1H5	0.115384	610
WNT2	0.115337	611
CDCA4	0.115267	612
TEX9	0.115174	613
PIN4	0.115153	614
SH3PXD2A	0.115074	615
FADS1	0.114937	616
CBX2	0.114917	617
NBEA	0.114722	618
TIMP1	0.114721	619
UBE2I	0.114687	620
HIRIP3	0.114596	621
CLNS1A	0.1145	622
FSD1	0.114497	623
SLC38A2	0.114275	624
CDH2	0.11424	625
ADAM19	0.114236	626
CCDC58	0.114219	627
NUDT21	0.113952	628
GOLGA3	0.113744	629
FAM204A	0.11369	630
LRMP	0.113476	631
CALM2	0.113446	632
AU020206	0.113397	633
ETF1	0.113241	634
PHLDA2	0.1131	635
SF3B5	0.112977	636
SLC16A2	0.112949	637
MYCL	0.112691	638
RPS7	0.112663	639
HIST1H1D	0.112555	640
CACHD1	0.112553	641
MRPL42	0.112135	642
RAB39B	0.112113	643
GPX8	0.112059	644
RGS10	0.111734	645
AKR1B3	0.111725	646
YTHDF2	0.111722	647
NOP58	0.11166	648
DZIP1L	0.111659	649
SSRP1	0.111647	650
ZFP36L3	0.111634	651
SLMO1	0.111537	652
FRZB	0.111501	653
RNF144A	0.111398	654
VSTM2B	0.111318	655
RSRC2	0.111282	656
TCEB1	0.11124	657
FGF13	0.111148	658
RBMXL1	0.111068	659
HS3ST3B1	0.11106	660
TMEM98	0.111045	661
TBC1D16	0.110889	662
RPL10A	0.110849	663
MCM5	0.110667	664
PBDC1	0.110279	665
RCN2	0.110144	666
SLFN9	0.110115	667
LDLR	0.110089	668
FN1	0.110058	669
SETBP1	0.110056	670
2810474O19RIK	0.109981	671
NDRG2	0.109938	672
TOP2A	0.10981	673
TCF15	0.109794	674
PCNP	0.109549	675
PCDH18	0.109479	676
FBLN2	0.109359	677
GPATCH4	0.109307	678
FKBP10	0.109257	679
GSE1	0.109231	680
HNRNPDL	0.109127	681
DTX1	0.109108	682
RRM2	0.109091	683
TRIB1	0.10904	684
JADE2	0.109014	685
DAB1	0.108817	686
MAPK8IP2	0.108759	687
PDE5A	0.10867	688
BCL2L11	0.108573	689
FGD5	0.108538	690
RPS3	0.108534	691
NFIB	0.108489	692
TRPS1	0.108442	693
RPL13	0.108439	694
STXBP6	0.108276	695
MCF2	0.10823	696
GM26644	0.108134	697
POLE4	0.108046	698
KCNJ3	0.108024	699
ST8SIA3	0.107938	700
MIR17HG	0.107901	701
TCEAL6	0.107679	702
SYCE2	0.107624	703
SH3GL3	0.107405	704
FAM111A	0.107178	705
SMO	0.107075	706
MDFI	0.106945	707
SLC35D3	0.106902	708
TMEM100	0.106836	709
FUOM	0.106829	710
RPL19	0.106738	711
HAUS8	0.106722	712
TMSB4X	0.106421	713
RBM17	0.106243	714
ZFP770	0.106073	715
TUBB3	0.105918	716
H2AFX	0.105762	717
MORF4L1	0.105565	718
SARNP	0.105558	719
ZCCHC3	0.105543	720
SMIM11	0.105393	721
GNGT2	0.105388	722
THBS3	0.105374	723
MAN1C1	0.1053	724
CREB1	0.105264	725
POLR2H	0.105211	726
MYO10	0.105195	727
SOGA3	0.105189	728
PTN	0.105153	729
DEPTOR	0.105087	730
GEMIN6	0.10503	731
ARHGEF40	0.104694	732
MAP1A	0.104417	733
HMCN1	0.104401	734
PPID	0.104388	735
JPH1	0.104286	736
LUC7L	0.104255	737
RPAP3	0.104245	738
ZFP207	0.104136	739
GM9843	0.104059	740
POMP	0.10401	741
LSM12	0.103835	742
ACER2	0.103749	743
APOBEC3	0.103734	744
PIANP	0.103649	745
PDLIM3	0.103571	746
UHRF1	0.103566	747
CRB2	0.103559	748
SKIDA1	0.103537	749
RPRD1A	0.103456	750
SMARCD1	0.103417	751
PSMG4	0.103353	752
MRPL52	0.103325	753
KCTD15	0.103134	754
B9D1	0.103121	755
HMGA1	0.103034	756
RPL36AL	0.102952	757
4930447C04RIK	0.1029	758
SLC6A6	0.102888	759
CHN1	0.102808	760
FRMD6	0.102779	761
COX6C	0.102742	762
BCAT2	0.102686	763
DTX3L	0.102672	764
EHBP1L1	0.10263	765
GPC1	0.102573	766
2700038G22RIK	0.102502	767
PRR7	0.102333	768
MTCL1	0.10229	769
TACC1	0.102245	770
CSNK1A1	0.102181	771
STK39	0.102134	772
LMO1	0.102116	773
VEZF1	0.102063	774
YEATS4	0.102012	775
METRN	0.10198	776
ZFP521	0.10196	777
1110004F10RIK	0.101869	778
E2F5	0.101852	779
UBE2E3	0.101847	780
BCL9	0.101776	781
HIST3H2BA	0.101713	782
ENY2	0.101584	783
TRP53	0.101556	784
PLEKHO1	0.101512	785
MRPS6	0.101487	786
CNRIP1	0.101468	787
TRA2B	0.101404	788
LFNG	0.10139	789
ITGA6	0.101341	790
TMEM54	0.10133	791
RBM28	0.101292	792
ELOF1	0.101274	793
SUPT16	0.101161	794
TMA7	0.101117	795
TMEM45A	0.101037	796
NDUFA7	0.101005	797
UBA52	0.100967	798
TSC22D4	0.100901	799
ZFP462	0.100671	800
WNT5B	0.100623	801
MTSS1L	0.100545	802
LGALS1	0.100535	803
ZFP422	0.100507	804
CENPF	0.100482	805
MYB	0.100441	806
GM38393	0.100424	807
DQX1	0.100242	808
MRPL13	0.100207	809
FBN2	0.100193	810
TMEM141	0.0999065	811
SEPHS1	0.0998911	812
SLC1A5	0.0998832	813
ZNRD1	0.0998584	814
LPCAT1	0.0998357	815
RPL4	0.0998253	816
SEPT3	0.0997902	817
D8ERTD738E	0.0997747	818
POLR2D	0.099719	819
IFI27L2A	0.0995285	820
GPSM1	0.0992022	821
IFT74	0.0991171	822
DDX24	0.0990806	823
PARK7	0.0988497	824
EVX1	0.0987956	825
SNN	0.0987761	826
GM10282	0.0986389	827
ARHGEF15	0.0986179	828
KDM2B	0.0985407	829
HNRNPU	0.0985162	830
CBLN1	0.0983286	831
HEBP2	0.0982304	832
TMEM229A	0.0979527	833
KDM7A	0.0979486	834
PLXNB1	0.0978675	835
DBN1	0.0978569	836
YDJC	0.0978355	837
USP44	0.097722	838
CNN1	0.0976341	839
ANKRD10	0.097516	840
TPM4	0.0974029	841
SLAMF1	0.0973961	842
PIM1	0.0973186	843
MEX3B	0.0971385	844
MATR3	0.0971098	845
RASGRP3	0.0970972	846
ZIK1	0.096994	847
BAMBI	0.0969426	848
PCSK2	0.0969243	849
HNRNPH1	0.0967892	850
IPO5	0.096778	851
MAP4K1	0.0967553	852
MAP7D1	0.0966943	853
PPIF	0.0966838	854
NEFM	0.0966101	855
CSNK2A1	0.096541	856
RPL36-PS3	0.0964969	857
PCDH19	0.0964608	858
FAM220A	0.0964591	859
CHD9	0.0964445	860
A230050P20RIK	0.0964127	861
PTGFRN	0.0964112	862
ARHGAP35	0.0963802	863
CALCA	0.0963573	864
SRSF2	0.0963136	865
EFS	0.0962796	866
RBM3	0.0961749	867
RFX3	0.0961421	868
PA2G4	0.0961263	869
RGS17	0.0961139	870
CCP110	0.0960383	871
SORT1	0.0960014	872
TAGLN3	0.0959488	873
AMMECR1	0.0959236	874
RAB8B	0.0957672	875
RIF1	0.0957444	876
DTYMK	0.0956987	877
WNT5A	0.0956298	878
ZFP644	0.0956094	879
CHST7	0.0956069	880
SOX9	0.0955723	881
FIGN	0.0955376	882
USP28	0.0954934	883
UBE2S	0.095483	884
RBBP4	0.0952782	885
CCNJL	0.0952199	886
PRDX6	0.0952089	887
ARHGDIG	0.0951024	888
YPEL1	0.0950868	889
RPS18	0.0950495	890
JAG1	0.0950078	891
ESF1	0.0949851	892
ZSWIM6	0.0949642	893
MYC	0.0949414	894
DNAJC8	0.0949283	895
GM10131	0.0948966	896
TMEM119	0.09488	897
FABP7	0.0948307	898
NAF1	0.0947762	899
IGSF9B	0.0945152	900
RP23-145I16.5	0.0941992	901
EBF1	0.0941729	902
NRXN2	0.0940375	903
MSH2	0.0939959	904
MFAP4	0.0939535	905
RNF122	0.0938913	906
CORO1A	0.0937619	907
COL13A1	0.0935924	908
BMP4	0.0934643	909
NDUFAF4	0.0933528	910
NOP56	0.093337	911
ISG20L2	0.0932349	912
EHMT1	0.093148	913
CNKSR3	0.0930101	914
POLR2F	0.0929445	915
TFDP2	0.0929106	916
GM26767	0.092849	917
ARMCX6	0.092846	918
IGSF9	0.0927456	919
ZFP799	0.0926907	920
CHD1	0.0926888	921
RRP8	0.092584	922
HOXB1	0.0925349	923
ZC3H7B	0.09245	924
PCBP4	0.0924271	925
TMEM245	0.0923545	926
MTA1	0.0923528	927
ANPEP	0.0923297	928
HACD1	0.0923223	929
CKS2	0.092299	930
TMEM132A	0.0922165	931
CTNNAL1	0.0921829	932
FASN	0.092146	933
NCAM1	0.0920902	934
CKS1B	0.0920792	935
PSMA7	0.0920693	936
GPR27	0.0918305	937
LZTFL1	0.0917692	938
GM29666	0.0917192	939
POLE3	0.0914925	940
HAND2	0.0914592	941
KTI12	0.0914068	942
RRAGB	0.0913727	943
FNDC4	0.0913438	944
GM9847	0.0913029	945
NCAPD2	0.0912633	946
NSA2	0.0912466	947
FBXO5	0.0912069	948
YWHAH	0.0911525	949
MMP2	0.0910225	950
PTGIS	0.0910122	951
BICD1	0.0909854	952
PRKAR2B	0.0909609	953
ALKBH1	0.0908321	954
TPR	0.0908279	955
GM10260	0.0907984	956
RXRG	0.0907178	957
MS4A4D	0.0906959	958
PCYT1B	0.090551	959
SNRPB	0.0905468	960
TWISTNB	0.0904883	961
SLC44A2	0.0904126	962
ZCCHC18	0.0903671	963
TIA1	0.0902994	964
MAGEL2	0.0901399	965
ZFP334	0.0900349	966
CBX6	0.0900095	967
TRAK1	0.0899779	968
TECPR1	0.0899727	969
GRIK3	0.0898967	970
DAPK1	0.0898641	971
GTPBP1	0.0897263	972
RWDD1	0.089664	973
BOLA1	0.0896386	974
DNMT3A	0.0896086	975
SLPI	0.0895894	976
RBM39	0.0895447	977
EMC8	0.0895442	978
SENP6	0.0894792	979
RAB3GAP2	0.0894577	980
TNRC6C	0.0894572	981
ZCCHC12	0.089438	982
HNRNPR	0.0893868	983
ACIN1	0.0893595	984
RGS5	0.089333	985
GUK1	0.0892854	986
SF3A1	0.0892743	987
SBK1	0.089274	988
TRAF3IP1	0.0890345	989
RPL9	0.0889443	990
UBE2D1	0.0888771	991
1700023F06RIK	0.0888664	992
TGIF2	0.0887857	993
ADAM23	0.0885599	994
RCC1	0.0885301	995
DNAJC2	0.0885296	996
ABCC1	0.0884632	997
MLF1	0.0883878	998
CCDC40	0.0882523	999
D16ERTD472E	0.0882368	1000
CAP2	0.0881632	1001
ATP1B2	0.0880751	1002
PAIP2B	0.088073	1003
B4GALNT4	0.0880622	1004
ETAA1	0.0879031	1005
GPRC5B	0.0878797	1006
LTBP1	0.0878541	1007
OLFR655	0.0877847	1008
HIST1H1A	0.0876531	1009
PCOLCE	0.0876078	1010
SLITRK5	0.0874946	1011
IGF2BP1	0.0874945	1012
ZRSR2	0.0874941	1013
BRAF	0.0873918	1014
ARID1A	0.0871751	1015
CYCS	0.087174	1016
QK	0.0869349	1017
SRF	0.0867981	1018
SLTM	0.086794	1019
GRP	0.0866722	1020
EGR4	0.0866379	1021
HIST1H4N	0.0866145	1022
FKBP1A	0.0865895	1023
NSG1	0.0865721	1024
NAA15	0.0865519	1025
PABPN1	0.086541	1026
L1CAM	0.0865134	1027
EFNA2	0.0864078	1028
AKNA	0.0863067	1029
RPL13-PS3	0.0862796	1030
TMEM246	0.0862605	1031
PPWD1	0.0862492	1032
PKD2	0.0860114	1033
1810011O10RIK	0.086005	1034
BC005537	0.0859778	1035
CXXC4	0.0859317	1036
HSPB11	0.0859291	1037
TAL1	0.0858972	1038
ENO3	0.0858686	1039
LZTS1	0.0858445	1040
1810032O08RIK	0.0858114	1041
MAPRE2	0.0857855	1042
AHI1	0.0857666	1043
FZD3	0.085765	1044
POLR2A	0.0855342	1045
KCNK1	0.0855177	1046
GLI1	0.0854694	1047
TGFB1	0.0854323	1048
FAM178B	0.0853985	1049
STOX2	0.0853288	1050
KRT10	0.0852994	1051
ZFP428	0.0852883	1052
MYRF	0.085256	1053
TKT	0.0852091	1054
SPEG	0.0852082	1055
NCAN	0.0851607	1056
ZFP329	0.0851098	1057
EGLN3	0.0849635	1058
RIMKLB	0.0849414	1059
TRIB2	0.0849086	1060
ZBTB8A	0.0847304	1061
CCNE1	0.0847143	1062
PKM	0.0845714	1063
FAM98B	0.0845145	1064
RFC1	0.0845107	1065
CEP164	0.0844705	1066
KPNA3	0.0844463	1067
CAR14	0.0843911	1068
SH3BP1	0.0843905	1069
PPP1R8	0.0843778	1070
LOR	0.0843606	1071
FAM43A	0.0842957	1072
ANKRD49	0.0842914	1073
PDE1C	0.0842804	1074
MYCBP	0.0841797	1075
1700037H04RIK	0.0841248	1076
SOGA1	0.0841159	1077
CLSPN	0.0840967	1078
FGF4	0.0840308	1079
D930015E06RIK	0.0840138	1080
PRPF4B	0.0839863	1081
MYADM	0.0839386	1082
CEP126	0.0839298	1083
FLNC	0.0839276	1084
PNMA2	0.083922	1085
ARL6	0.0839127	1086
ELOVL4	0.0838703	1087
TMOD2	0.0838283	1088
QSER1	0.0838224	1089
PEBP1	0.0838016	1090
USH1C	0.0837446	1091
JAKMIP2	0.0836925	1092
MPHOSPH10	0.083667	1093
RGS2	0.0835672	1094
PTP4A2	0.0835566	1095
MTF2	0.0835428	1096
PDGFRB	0.0834812	1097
FRG1	0.0834742	1098
SAFB	0.0832815	1099
LSM2	0.0832196	1100
F2R	0.0831782	1101
PCSK1N	0.0831639	1102
ZEB1	0.0831574	1103
LOXL2	0.0830706	1104
BSN	0.0830003	1105
CACNA1B	0.0829635	1106
ARL4C	0.0828764	1107
ADCY3	0.0828313	1108
AHDC1	0.0828021	1109
KLF3	0.0827104	1110
NECTIN1	0.0826951	1111
MIAT	0.0825329	1112
PCDH8	0.082529	1113
NFATC2IP	0.0824584	1114
SLC4A7	0.0821694	1115
HRASLS	0.0821556	1116
MAP4K4	0.0821531	1117
MUM1	0.0821216	1118
DENND2A	0.0820923	1119
DISP1	0.0820593	1120
SDC2	0.082056	1121
TRMT112	0.0819942	1122
PSME2	0.0819244	1123
ANGPTL4	0.0818798	1124
PLAG1	0.0818235	1125
NUDC	0.0817578	1126
POLD3	0.081652	1127
NLE1	0.0816492	1128
CACNB2	0.0816411	1129
ZFP322A	0.0815237	1130
CCDC136	0.0815098	1131
A3GALT2	0.0814601	1132
EBNA1BP2	0.0814573	1133
DNAJC9	0.0814278	1134
RAB23	0.0813836	1135
RALY	0.0811212	1136
CPSF6	0.0810622	1137
TCTEX1D2	0.0810048	1138
DICER1	0.080998	1139
ZFP990	0.080976	1140
POLA2	0.0809739	1141
POLD1	0.0809711	1142
TOP1	0.0809164	1143
NPW	0.0808531	1144
SNHG20	0.0808271	1145
RAVER2	0.080812	1146
2310033P09RIK	0.0807444	1147
NIP7	0.0807359	1148
9130008F23RIK	0.0807247	1149
SLIT3	0.0806293	1150
PUM3	0.080612	1151
GSC	0.0805495	1152
NOP10	0.0805001	1153
TLE4	0.0804795	1154
D430019H16RIK	0.0804585	1155
ARPP19	0.0804259	1156
GM9268	0.0804118	1157
PHIP	0.080408	1158
GALNT14	0.0803848	1159
PFAS	0.0803682	1160
EVL	0.0803291	1161
PPP4C	0.0803054	1162
EIF3K	0.0801688	1163
PLA2G1B	0.0801289	1164
MDN1	0.0801169	1165
NAA10	0.0800869	1166
UTP14A	0.0799857	1167
5430416O09RIK	0.0798866	1168
2810004N23RIK	0.079881	1169
GID4	0.0798676	1170
CHD3OS	0.0798154	1171
KCNK2	0.0797785	1172
RPL7A	0.0796789	1173
ETV6	0.0795309	1174
ASXL1	0.0795253	1175
ARXES1	0.0794341	1176
RHD	0.0794252	1177
HEATR1	0.0793916	1178
ZNHIT1	0.079381	1179
EIF4E3	0.0792917	1180
CEND1	0.0792878	1181
CLSTN1	0.0792406	1182
AIF1L	0.0791461	1183
VBP1	0.0791188	1184
RHNO1	0.0791149	1185
CDK12	0.0791049	1186
TRP53BP1	0.079101	1187
LHFP	0.0790543	1188
2900055J20RIK	0.0790232	1189
PFDN2	0.0788984	1190
PTCH2	0.0788946	1191
CAD	0.0788867	1192
GTF2A2	0.0788261	1193
EID1	0.0787732	1194
KCNIP3	0.0787482	1195
RSPH1	0.0786827	1196
LYPD6	0.0786671	1197
FAM92A	0.0786599	1198
HOXB2	0.0786111	1199
COL9A2	0.0786011	1200
TUB	0.0785835	1201
H2AFY2	0.0785691	1202
GATM	0.0785496	1203
RPS6KL1	0.0784913	1204
PNN	0.0784172	1205
SPRY2	0.0783323	1206
RAB25	0.0783057	1207
MIF	0.0782192	1208
MNAT1	0.0781761	1209
BMS1	0.0781761	1210
FGF17	0.0781731	1211
PLAC8	0.0781385	1212
HNRNPK	0.078054	1213
NOTCH3	0.0780505	1214
SNRNP27	0.0779968	1215
SIMC1	0.0779682	1216
PELI1	0.0779258	1217
PDS5B	0.0778072	1218
SESTD1	0.077797	1219
TMEM216	0.077776	1220
SLBP	0.0777665	1221
AFF3	0.0777027	1222
GAL	0.077661	1223
GM1673	0.0776511	1224
RAD50	0.07764	1225
RTN2	0.0776209	1226
IRS1	0.0776161	1227
RIMBP2	0.0775513	1228
FRMD5	0.0774875	1229
WDR70	0.0774056	1230
ATF4	0.0773976	1231
RILPL1	0.0773039	1232
CRYM	0.0773018	1233
SALL4	0.0772827	1234
SUV39H2	0.0772191	1235
GM19426	0.0770315	1236
LMO4	0.0770094	1237
R3HCC1	0.0770029	1238
H2-DMA	0.0769442	1239
BPTF	0.0769247	1240
HMGN2	0.0769181	1241
ITSN1	0.0768721	1242
NUP210	0.0768144	1243
TBP	0.0767981	1244
HMGXB4	0.076724	1245
SNRNP25	0.0767132	1246
PACSIN1	0.0766404	1247
AHCY	0.0766166	1248
ERCC1	0.0765872	1249
ZFP445	0.0765269	1250
MRPL33	0.0764831	1251
SRRM1	0.0764651	1252
EIF5A	0.0764066	1253
PHLDA3	0.076363	1254
DPH3	0.0763387	1255
ZFP638	0.0763366	1256
VOPP1	0.0763113	1257
TSACC	0.0762902	1258
SIAH1B	0.0762519	1259
TROVE2	0.0762058	1260
CTTNBP2NL	0.0761884	1261
MMP25	0.0761773	1262
4933404O12RIK	0.0761528	1263
ZFP930	0.0761464	1264
BUB1	0.0761211	1265
ARL6IP4	0.0760608	1266
BDNF	0.0760584	1267
CDK18	0.0760415	1268
GM12688	0.0760147	1269
TTC14	0.0759353	1270
CABP1	0.0758787	1271
MFNG	0.0758207	1272
ZFP217	0.0757359	1273
ARHGEF25	0.0757349	1274
B230219D22RIK	0.0756922	1275
CBL	0.0756721	1276
SNHG12	0.0756062	1277
RFC3	0.0755798	1278
EPHB2	0.0755687	1279
TCEAL5	0.0755425	1280
RAD1	0.0754585	1281
ST6GAL1	0.0754321	1282
BVHT	0.0753746	1283
MCM2	0.0753217	1284
GM30146	0.0753213	1285
PRICKLE1	0.075155	1286
BMPER	0.0751361	1287
CHCHD7	0.0751065	1288
SPATA24	0.0751061	1289
MRPL23	0.0750994	1290
GM26847	0.0750443	1291
SHFM1	0.0749997	1292
MAT2A	0.0749917	1293
ZFP36L2	0.0749565	1294
SYNDIG1	0.0749564	1295
PCBP3	0.0749452	1296
ZFP105	0.0749426	1297
NFASC	0.0749425	1298
PIEZO1	0.0749078	1299
CTHRC1	0.0748869	1300
CRNKL1	0.0747663	1301
PDLIM4	0.0747008	1302
PHTF1	0.0746239	1303
RPL10-PS3	0.0745971	1304
LCK	0.074587	1305
LLGL1	0.0745751	1306
SNRPA	0.0745723	1307
TBX20	0.0745641	1308
SF3B3	0.0745404	1309
GM6594	0.0745282	1310
RITA1	0.0745126	1311
CCNI	0.0744642	1312
DLG4	0.0744204	1313
SGSM1	0.0744128	1314
KMT2A	0.0743946	1315
GM13212	0.0743735	1316
KRT222	0.0743622	1317
GM37245	0.0743323	1318
CD24A	0.0742755	1319
UBE2K	0.0742511	1320
URAH	0.0742343	1321
SERF1	0.0741257	1322
GDAP1L1	0.0741195	1323
UBXN7	0.0740782	1324
WDR75	0.0740707	1325
HIST1H2BJ	0.0740697	1326
NR4A1	0.0740693	1327
WTIP	0.0740583	1328
ZCCHC24	0.074016	1329
PYCR2	0.0740049	1330
DESI1	0.073957	1331
IMPA2	0.0739453	1332
RRP1B	0.0739297	1333
SNCB	0.0739011	1334
MSH6	0.0738941	1335
VLDLR	0.07388	1336
EZH2	0.0738357	1337
LRRFIP2	0.0737647	1338
SPOCK2	0.0737477	1339
HNRNPC	0.0737276	1340
HSPB8	0.0737009	1341
HDX	0.0736798	1342
SPP1	0.0736759	1343
STC1	0.0736683	1344
WBP11	0.0736395	1345
DIABLO	0.0735983	1346
CSNK2A2	0.0735662	1347
FOXC1	0.0735484	1348
MGAT5B	0.0735382	1349
FAM131B	0.0734907	1350
LDB1	0.0734852	1351
ILF3	0.0734625	1352
INIP	0.0733865	1353
1810024B03RIK	0.0733488	1354
HPRT	0.0733282	1355
QTRTD1	0.073311	1356
HIST1H1B	0.0732946	1357
CACNG8	0.0732597	1358
ASF1A	0.0731271	1359
LHX1	0.0730999	1360
CACNG7	0.0730784	1361
ADGRB2	0.0730515	1362
KIF21B	0.0730386	1363
CARM1	0.0729552	1364
TSPAN5	0.0729368	1365
MTX2	0.0729344	1366
GM11744	0.072914	1367
SF3A3	0.0728642	1368
CHIC2	0.0728385	1369
TRH	0.0727903	1370
UGT8A	0.0727668	1371
TUNAR	0.0727566	1372
FAM13C	0.0727522	1373
UBE2O	0.0727499	1374
PRTG	0.0727484	1375
SAPCD1	0.0727203	1376
NDE1	0.0726721	1377
GABRA4	0.0726292	1378
MED13L	0.0726145	1379
ADCYAP1R1	0.07258	1380
GNG5	0.0725792	1381
RAPGEF5	0.0724761	1382
DLL1	0.0724713	1383
TBX6	0.0724627	1384
CBR3	0.0724309	1385
PROM1	0.0724227	1386
4632415L05RIK	0.0724139	1387
MEST	0.0724111	1388
RNF165	0.0722877	1389
SMCO4	0.0722851	1390
GM10146	0.0722668	1391
PTPN18	0.0722588	1392
PTPRS	0.0722033	1393
EIF1AD	0.0721911	1394
NSRP1	0.072116	1395
ZC3H12B	0.0720965	1396
PIN1	0.0720866	1397
NUAK1	0.0720727	1398
KDM1A	0.0720582	1399
ASTN1	0.072043	1400
HMGCS1	0.0720389	1401
PTCHD4	0.0719964	1402
STX16	0.0719521	1403
H2-T22	0.0718163	1404
PPIG	0.0718158	1405
E330009J07RIK	0.0717838	1406
RASIP1	0.071618	1407
DDX23	0.0714832	1408
CD276	0.0714748	1409
RAMP3	0.0714641	1410
S100A6	0.0714604	1411
ZC3H13	0.0714168	1412
REL	0.0713964	1413
NXPH4	0.0713761	1414
ZFP512	0.0713652	1415
GM10126	0.0713412	1416
NDUFC1	0.0713189	1417
NHP2	0.0713185	1418
HAUS3	0.0713043	1419
FBXL14	0.071293	1420
TMEM108	0.0712861	1421
LPIN1	0.0712848	1422
TAPBPL	0.071228	1423
EIF3A	0.0711491	1424
CRISPLD1	0.0711362	1425
IFT80	0.0711207	1426
TMEM57	0.0710696	1427
SHC2	0.0710313	1428
HOXD1	0.0709181	1429
ZFP26	0.07088	1430
FAM163B	0.0708757	1431
GFOD2	0.0708666	1432
CCNT2	0.070864	1433
WDHD1	0.0708276	1434
ORC2	0.0707685	1435
GPX7	0.0707292	1436
MYCN	0.0706573	1437
GLT1D1	0.070603	1438
FGD2	0.0705721	1439
PAK3	0.0705661	1440
HIST1H1E	0.0705116	1441
CDX1	0.0703587	1442
DDX41	0.0703371	1443
CHST1	0.0703327	1444
PLATR17	0.0702975	1445
SYT7	0.0702572	1446
MRPS21	0.070225	1447
APBA2	0.0702196	1448
GABRA3	0.0701486	1449
ASPG	0.0701164	1450
RAB34	0.0700963	1451
EFCAB10	0.0700577	1452
HNRNPL	0.0700539	1453
1500011B03RIK	0.070045	1454
PDE4B	0.0700074	1455
IMPDH1	0.0699545	1456
THSD7A	0.0699436	1457
HIST1H3E	0.0699366	1458
EPOR	0.0698233	1459
MED31	0.0697116	1460
LAG3	0.0696731	1461
ZFP280D	0.0696499	1462
MYL1	0.0696436	1463
SMARCAD1	0.0696359	1464
PFDN4	0.0695737	1465
PINX1	0.0695656	1466
MEF2C	0.0695409	1467
FBXW7	0.0695399	1468
PRMT5	0.0694874	1469
RAB19	0.0694255	1470
CACNB3	0.0693354	1471
ZBTB14	0.0692397	1472
WSB1	0.0691924	1473
NUP62	0.0691896	1474
MAP3K5	0.0691818	1475
SNPH	0.0691659	1476
FAT3	0.0690609	1477
HAGLR	0.0690386	1478
SIAH2	0.069	1479
GM26699	0.0689768	1480
TTC3	0.0689726	1481
HNRNPA3	0.0689189	1482
CPLX2	0.0688287	1483
RHOJ	0.0687919	1484
TARDBP	0.068789	1485
PCSK5	0.0687428	1486
DNAJB6	0.0687364	1487
ZFP423	0.0686892	1488
CDR2L	0.0686545	1489
STX6	0.0686461	1490
APELA	0.0686414	1491
UTP3	0.0686099	1492
SCLT1	0.0685998	1493
DCLK2	0.0685389	1494
GUSB	0.0685348	1495
EIF1B	0.0685347	1496
CHAMP1	0.0685285	1497
ZFP593	0.0685057	1498
9430038I01RIK	0.0683794	1499
CAMTA1	0.0683456	1500
TRMT6	0.068294	1501
TEX10	0.0682674	1502
FBXO2	0.0682448	1503
PPM1K	0.0682446	1504
MAP7D2	0.0682241	1505
TTLL4	0.0681022	1506
GM11808	0.0680825	1507
RPS2	0.0680414	1508
PGK1	0.0679884	1509
TNS4	0.0679662	1510
ZFP560	0.0679465	1511
SALL1	0.0679428	1512
ZFP260	0.0678784	1513
ZMYND8	0.0678634	1514
IRAK1BP1	0.0678365	1515
AXIN2	0.0678288	1516
GTPBP4	0.0677582	1517
DOK4	0.067747	1518
ZSWIM4	0.0677244	1519
BCAS1	0.0677114	1520
FAM53B	0.0676527	1521
PRMT8	0.0676137	1522
MRC2	0.0675922	1523
RNF44	0.0675776	1524
UNC119	0.0674907	1525
CAR3	0.0674656	1526
KIF2A	0.0674556	1527
DISC1	0.0674512	1528
EMG1	0.0674495	1529
TRP53I11	0.0673938	1530
ADAMTS9	0.067373	1531
SEMA3E	0.0672984	1532
IGFBP3	0.0672644	1533
ZMYND15	0.0672269	1534
CBLL1	0.0672226	1535
RERG	0.0672155	1536
MAPK11	0.0672152	1537
IMMP1L	0.0671706	1538
BC005561	0.0670848	1539
CNTFR	0.0669672	1540
RIMS4	0.0669641	1541
SFN	0.0669635	1542
ARGLU1	0.0669317	1543
TRA2A	0.0669311	1544
CBY1	0.0669065	1545
SSB	0.066843	1546
2410141K09RIK	0.0668429	1547
CARNMT1	0.0668334	1548
DR1	0.066823	1549
CASP8AP2	0.0667835	1550
SAMD5	0.0666334	1551
SMN1	0.0665793	1552
IGLON5	0.0665694	1553
NPHP1	0.0665644	1554
ADM2	0.0665417	1555
BMYC	0.0665265	1556
DND1	0.0665065	1557
CACNA2D2	0.0665039	1558
ATP5J2	0.0664418	1559
MAST4	0.0663224	1560
ADRA2B	0.0662693	1561
NREP	0.0661886	1562
RPS19BP1	0.0661552	1563
ZFP41	0.0661529	1564
DOC2A	0.0661317	1565
MGST1	0.0661276	1566
CHAF1A	0.0660811	1567
DPPA4	0.0660678	1568
SEH1L	0.0660273	1569
THOC7	0.0660191	1570
ASUN	0.065972	1571
ZFP219	0.0659339	1572
RTN1	0.06588	1573
GEMIN5	0.0658217	1574
ABCG1	0.0657966	1575
ATP10A	0.0657838	1576
PIGX	0.0657766	1577
TWNK	0.0657747	1578
ZFP467	0.0657539	1579
KCNC3	0.065732	1580
CFDP1	0.0655513	1581
SLIT2	0.0655428	1582
KCNH8	0.065519	1583
TPD52L1	0.065508	1584
CNNM4	0.0654907	1585
SOX3	0.0654365	1586
SCN8A	0.0653845	1587
DUSP2	0.065369	1588
BUB1B	0.0653611	1589
POLA1	0.0653204	1590
TCEAL3	0.0652903	1591
ZFP618	0.0652067	1592
EXOC3L	0.0651961	1593
DDX39B	0.0651842	1594
NMRAL1	0.0651673	1595
SCG5	0.0651575	1596
MRPL21	0.0651133	1597
MED4	0.0650735	1598
CXCL5	0.0650689	1599
HPF1	0.065065	1600
TMEM138	0.0650533	1601
NELL2	0.0650492	1602
PYCARD	0.065018	1603
HES1	0.065	1604
LSM4	0.0649859	1605
CNKSR2	0.0649711	1606
DPYSL3	0.0648929	1607
SLIRP	0.0648744	1608
SCD2	0.0648655	1609
MXRA7	0.0648634	1610
MEAF6	0.0648495	1611
RPP14	0.0648413	1612
LRP8	0.0647848	1613
MARCH5	0.0647846	1614
BAG1	0.0647573	1615
PCMTD1	0.064673	1616
UBE2N	0.0646575	1617
HECW2	0.0645626	1618
VAT1L	0.0645532	1619
OASL2	0.0644701	1620
PABPC4	0.064365	1621
USP29	0.0643607	1622
CHSY1	0.0643603	1623
U2AF1	0.0643516	1624
MGARP	0.0643442	1625
NAV2	0.0643265	1626
SF3B6	0.0642649	1627
IRX5	0.0642168	1628
POT1A	0.0641856	1629
TRIM5	0.0641827	1630
MARCH11	0.0641236	1631
ZFP518A	0.0640914	1632
METAP2	0.0640827	1633
GMNN	0.0640432	1634
RBM43	0.064033	1635
NIM1K	0.0640113	1636
AI504432	0.0639147	1637
CCDC92	0.0639105	1638
CDCA8	0.063902	1639
SGOL2A	0.0638818	1640
KLHL6	0.0638588	1641
GM42637	0.0636841	1642
ZFP946	0.0636732	1643
CYP39A1	0.0636432	1644
PSMB9	0.0636082	1645
HIST1H4D	0.0636078	1646
SPRED3	0.0635799	1647
MZT2	0.0634667	1648
G3BP2	0.0634645	1649
TRIM24	0.0634435	1650
U2AF2	0.063409	1651
ZFYVE9	0.0633932	1652
CD44	0.0633708	1653
UNC13D	0.0633688	1654
RAC3	0.0633124	1655
LMO2	0.0633047	1656
HIST1H3I	0.0632992	1657
SURF6	0.0632908	1658
INSIG1	0.0632709	1659
IGFBP2	0.0632604	1660
CDKN2AIPNL	0.0632221	1661
TNRC6B	0.0632004	1662
SP6	0.0631983	1663
RPS4X	0.0631948	1664
SETD1A	0.0631792	1665
OTX2OS1	0.0631333	1666
EMSY	0.0631261	1667
SEC14L1	0.0631161	1668
TGFB1I1	0.0631055	1669
GM12184	0.0630421	1670
FUT10	0.0629681	1671
SEMA4C	0.0629429	1672
AGK	0.0629137	1673
ALYREF	0.0629081	1674
KLHL17	0.062894	1675
RBPMS	0.0628905	1676
SACS	0.0628732	1677
RBMXL2	0.0628611	1678
PTEN	0.0627993	1679
RADIL	0.0627956	1680
TMCC2	0.0627945	1681
KANSL2	0.0627521	1682
DUSP6	0.0627443	1683
DDIT4L	0.0627441	1684
PATZ1	0.0626214	1685
SNCA	0.0625413	1686
TRIM36	0.0625305	1687
ASXL3	0.0624879	1688
MN1	0.062487	1689
LARP1	0.0624646	1690
2610001J05RIK	0.0624357	1691
NTNG1	0.0624337	1692
CXCR4	0.0624051	1693
PDE6D	0.0623823	1694
MTHFSD	0.0623581	1695
TFAP4	0.062286	1696
CEBPG	0.0622779	1697
LRRC47	0.0622672	1698
POM121	0.0622603	1699
RPL10	0.0622485	1700
METTL9	0.0622428	1701
S1PR5	0.0622278	1702
ENKD1	0.0622114	1703
CHTOP	0.0622072	1704
PPP4R4	0.0622062	1705
GM10263	0.0621457	1706
MAGOH	0.0621062	1707
PCK2	0.0620899	1708
CSTF3	0.0620158	1709
DET1	0.0620092	1710
TMEM145	0.0619638	1711
MUP6	0.061957	1712
KTN1	0.0619505	1713
GM9493	0.061927	1714
POP1	0.061918	1715
H3F3B	0.0617614	1716
ZMAT3	0.061752	1717
PTPRN	0.061748	1718
5033428I22RIK	0.0617283	1719
KLF2	0.0616622	1720
SYT9	0.0616498	1721
PCDH1	0.0616054	1722
UBTD2	0.0615886	1723
NFIC	0.061583	1724
MYBBP1A	0.0615434	1725
TTC39B	0.0615358	1726
LSM14B	0.061505	1727
CIB2	0.0614009	1728
NOL8	0.0613821	1729
SRSF11	0.0613493	1730
GM7879	0.061333	1731
SPIRE1	0.0613299	1732
RUVBL2	0.0613208	1733
PARP8	0.0612939	1734
NT5C2	0.0612465	1735
ALPL	0.0612426	1736
TRPC3	0.0612306	1737
CDK17	0.0611651	1738
EFNB2	0.0611344	1739
TMSB15B2	0.0611333	1740
TTC9B	0.0610475	1741
SYT4	0.0610356	1742
KHDRBS1	0.0609608	1743
POMC	0.0609059	1744
SBSN	0.0608508	1745
CTTNBP2	0.0608364	1746
TMEM200A	0.0608038	1747
E130309D02RIK	0.0607916	1748
MORN4	0.0607102	1749
4833420G17RIK	0.060706	1750
CENPK	0.0606561	1751
GALNT13	0.0606354	1752
SHE	0.0605868	1753
MND1	0.0605185	1754
ARL2BP	0.060515	1755
SFSWAP	0.0604822	1756
CEP170	0.0604599	1757
AURKAIP1	0.0604407	1758
SAMD14	0.0604162	1759
B3GNT4	0.0603648	1760
5730559C18RIK	0.0603556	1761
UCK2	0.060324	1762
GM6563	0.0603033	1763
AKT3	0.0602892	1764
ANTXR1	0.060276	1765
SLC4A5	0.0602742	1766
CPNE4	0.0602644	1767
GLTSCR2	0.0602258	1768
ARL4D	0.060216	1769
CMIP	0.0601987	1770
STXBP1	0.0601958	1771
ANAPC15	0.0601223	1772
DUSP26	0.0600976	1773
MCM7	0.0600521	1774
ELF5	0.0600335	1775
EFNA5	0.0600093	1776
COL5A2	0.060003	1777
CHCHD4	0.059957	1778
CDV3	0.0599172	1779
OLFR1388	0.0599096	1780
PGK1-RS7	0.0598958	1781
SCN1A	0.0598636	1782
RGCC	0.0598618	1783
PRRC2A	0.059835	1784
CCDC85B	0.0598257	1785
A830018L16RIK	0.0597879	1786
PTPRU	0.0596766	1787
FOXC2	0.059597	1788
RBFOX3	0.0595955	1789
ATIC	0.0595398	1790
PDK3	0.0594684	1791
CNTN2	0.0594542	1792
HIST1H4C	0.0594307	1793
TRMT10A	0.0594175	1794
LYPD2	0.0593997	1795
MTA2	0.059378	1796
IPO7	0.0593677	1797
KIF13A	0.0593639	1798
GTF3C3	0.0593627	1799
NRAS	0.0593596	1800
TCERG1L	0.059358	1801
TSPAN6	0.0592924	1802
CYP2E1	0.0592814	1803
PIEZO2	0.0592346	1804
INO80E	0.0592342	1805
MAPK4	0.0591726	1806
MGMT	0.0591664	1807
PDLIM7	0.0591544	1808
DMKN	0.0591189	1809
EPHA1	0.0590577	1810
COMT	0.0589927	1811
HORMAD2	0.0589691	1812
THY1	0.0589645	1813
CYYR1	0.0589448	1814
HIST1H4H	0.0589326	1815
LRP4	0.0589114	1816
ENG	0.0589094	1817
GM15013	0.0588897	1818
GM26735	0.0588852	1819
FBXO16	0.0588503	1820
PPP1CB	0.0588235	1821
HDAC11	0.0588208	1822
NCAPG2	0.0588174	1823
GTPBP3	0.0588045	1824
REEP2	0.0587678	1825
CHD8	0.0586924	1826
GM29243	0.0586901	1827
FAM208B	0.0586437	1828
CSTF2T	0.0586357	1829
PUM1	0.0585683	1830
MYO1E	0.0585549	1831
DTL	0.0585294	1832
PROX1	0.0585011	1833
2310069G16RIK	0.0584505	1834
CCDC124	0.0584164	1835
KLC1	0.0583974	1836
MYRFL	0.0583889	1837
RBFOX2	0.058375	1838
HEG1	0.0583703	1839
MAEL	0.0583646	1840
GATA3	0.058355	1841
ADPRM	0.058325	1842
GRIK5	0.0583142	1843
UNC80	0.058304	1844
BRSK1	0.0582316	1845
MCM6	0.0581829	1846
ANKRD45	0.0581711	1847
RPSA	0.0580654	1848
RPL26	0.0580583	1849
SGOL1	0.0580247	1850
STBD1	0.0580062	1851
YBX3	0.0579657	1852
RNF138	0.0579331	1853
LIMK1	0.0579051	1854
THEM6	0.0578767	1855
RNMT	0.057822	1856
FAM149A	0.0578183	1857
PPM1G	0.0578064	1858
AMD2	0.0578023	1859
PCNA	0.0577523	1860
PPDPF	0.0577424	1861
VSNL1	0.0577248	1862
N4BP1	0.0577186	1863
LANCL2	0.0576759	1864
ARL3	0.0576633	1865
GRK3	0.0576128	1866
MED21	0.0576075	1867
RBM15B	0.0576071	1868
TCEAL1	0.0575577	1869
HTRA2	0.0575465	1870
TGS1	0.057542	1871
ANKRD11	0.0574996	1872
TTC32	0.0574971	1873
GABPB2	0.057476	1874
COX16	0.0574592	1875
ARL4A	0.0574359	1876
CIPC	0.0574229	1877
ASPHD2	0.0574203	1878
MSANTD2	0.0574153	1879
CENPQ	0.0574083	1880
LGI2	0.0574037	1881
BEND3	0.0573989	1882
AGAP1	0.0573761	1883
TSGA10IP	0.0573301	1884
CDH20	0.0573275	1885
XPOT	0.0573186	1886
PRKD1	0.0572614	1887
ZFP141	0.057228	1888
THG1L	0.0572159	1889
GPR85	0.0572078	1890
BAZ1B	0.057202	1891
TRNAU1AP	0.057195	1892
B230311B06RIK	0.0571083	1893
CRCP	0.0570979	1894
ANXA3	0.0570416	1895
FAM98C	0.0570351	1896
TMEM266	0.0569492	1897
GNB5	0.0569368	1898
RBBP6	0.0569347	1899
PRRX2	0.0569304	1900
CABLES1	0.0569257	1901
CYFIP2	0.0569255	1902
FAM69B	0.0569059	1903
BLNK	0.0568724	1904
CDK14	0.0568571	1905
RORC	0.0568545	1906
WDR86	0.0567149	1907
CTNNA2	0.0566826	1908
4930403P22RIK	0.0566782	1909
HIST1H2AG	0.0566711	1910
PLXNA3	0.0566632	1911
TRIM37	0.056662	1912
ZFP984	0.056637	1913
TRBC2	0.0566258	1914
UBR7	0.0566055	1915
DEF6	0.0565792	1916
ATP5SL	0.0565497	1917
LYPD1	0.0564696	1918
ZFP993	0.0564684	1919
ANKRD13B	0.0564668	1920
TTI2	0.056452	1921
YBX2	0.056446	1922
NOVA1	0.056417	1923
ARHGAP32	0.056351	1924
ZNHIT6	0.0563349	1925
EXOSC1	0.0563089	1926
CCDC43	0.0563031	1927
ATCAY	0.0562442	1928
BOC	0.056206	1929
MTFR1	0.0561916	1930
EIF4G3	0.0561797	1931
XYLT1	0.0561733	1932
ADAMTS10	0.0561582	1933
ZFP451	0.0561567	1934
LHFPL4	0.0561497	1935
AFF1	0.0561434	1936
B4GALT2	0.0561399	1937
CWF19L2	0.0561212	1938
FLI1	0.0560697	1939
KCNMB4	0.0560472	1940
GRHL2	0.0560223	1941
MXRA8	0.056007	1942
ADGRV1	0.0558659	1943
IGSF10	0.0558582	1944
FLRT1	0.0558181	1945
RBM7	0.0558117	1946
GPRASP1	0.0557693	1947
SEMA6C	0.0557628	1948
UMPS	0.0557531	1949
NETO2	0.0557497	1950
PPP1CC	0.0557364	1951
TNFRSF22	0.0557119	1952
UPK3BL	0.0557093	1953
SP8	0.0556964	1954
GNA15	0.0556896	1955
3110004A20RIK	0.0556782	1956
TRIM67	0.0556522	1957
MANEAL	0.0556521	1958
HIST1H2AN	0.0555711	1959
SRP19	0.0555702	1960
IRX3	0.0555076	1961
NOL10	0.0554771	1962
GNAQ	0.055442	1963
TEX26	0.0554321	1964
PKNOX2	0.0554261	1965
RUVBL1	0.0554191	1966
NOLC1	0.055414	1967
RHBG	0.0554031	1968
PLCG2	0.0553798	1969
PMS1	0.0553518	1970
SEZ6L2	0.0553383	1971
PLCD1	0.055309	1972
PRKD2	0.0552633	1973
SMIM15	0.055218	1974
ZFP566	0.0551942	1975
TPPP3	0.0551768	1976
PPAT	0.0550935	1977
DNMT3L	0.0550574	1978
TCP11L1	0.055057	1979
PCGF3	0.0550037	1980
2610037D02RIK	0.0549926	1981
CDH10	0.0549365	1982
LRRC4B	0.0549176	1983
PSME1	0.054906	1984
ZBTB12	0.0548917	1985
4933415A04RIK	0.0548817	1986
PHF10	0.0548813	1987
CCDC137	0.0548797	1988
AR	0.0548055	1989
PRRG3	0.0547697	1990
DNAAF2	0.0547243	1991
STMN3	0.0547127	1992
MAPKAPK3	0.0547033	1993
CCR7	0.0546989	1994
PTGES	0.0546958	1995
LUC7L2	0.0546596	1996
TNFSF11	0.0546217	1997
COX20	0.0546005	1998
[truncated: 18,898 more rows]

## Sheet: E7.5_ATLAS1
index	CORR	RANK
2810417H13RIK	0.561631	0		Single-cell ATLAS of Nowotschin et al.
FABP5	0.554875	1		Nature, 569(7756), 361-367.
IFITM2	0.543346	2
PTMA	0.537399	3		Legend
SOX11	0.531125	4		CORR	Pearson's correlation between expression level and single-cell disease scores
DUT	0.515831	5
SMS	0.513543	6
HMGB1	0.510278	7
PBX1	0.509335	8
HMGN1	0.508479	9
SIVA1	0.50581	10
MARCKSL1	0.501647	11
SNRPN	0.500424	12
HNRNPA1	0.49739	13
POU5F1	0.493762	14
EIF1AX	0.491583	15
CCND2	0.485419	16
H2AFZ	0.483634	17
ANP32A	0.481654	18
HMGB3	0.480744	19
HMGA2	0.47769	20
NAP1L1	0.475543	21
RPL39	0.472781	22
CCND1	0.46943	23
RPL36A	0.468948	24
CBX1	0.468202	25
TEAD2	0.464169	26
TMSB10	0.463615	27
FGFR1	0.463107	28
RPS26	0.462068	29
MARCKS	0.461512	30
CHD7	0.454224	31
RPL31	0.452573	32
FSCN1	0.44924	33
RPS8	0.445045	34
RPL8	0.444828	35
DEK	0.443095	36
PRPS1	0.442961	37
RPS27	0.44207	38
RPLP2	0.441248	39
SUMO2	0.439687	40
CNN3	0.439032	41
PDAP1	0.437712	42
SNRPD2	0.437505	43
PSIP1	0.434868	44
RPS23	0.431226	45
RPL37	0.431018	46
RPLP0	0.430757	47
SET	0.43036	48
H3F3A	0.43028	49
GLI3	0.425556	50
HSP90AB1	0.425046	51
RPL6	0.42327	52
MYH10	0.421669	53
RCC2	0.421259	54
KNOP1	0.420279	55
BASP1	0.418726	56
LSM3	0.417237	57
SUMO1	0.416679	58
FUBP1	0.41497	59
RANGRF	0.414259	60
RPS6	0.412488	61
SERBP1	0.411938	62
RPL12	0.411163	63
H2AFX	0.410672	64
YBX1	0.409401	65
RPL24	0.408314	66
NPM1	0.406775	67
TOMM7	0.405615	68
RPL7	0.405445	69
FLNA	0.404633	70
TUBB5	0.404503	71
CRABP1	0.4027	72
RAN	0.402438	73
PABPC1	0.40061	74
RPS4X	0.40054	75
IFITM1	0.399178	76
EIF5A	0.398057	77
MEIS2	0.398043	78
RPS11	0.397763	79
SMARCC1	0.397188	80
NASP	0.397059	81
CASP3	0.396053	82
RPS17	0.396034	83
DPYSL2	0.395714	84
SRSF3	0.395055	85
ANP32E	0.393926	86
RPS19	0.393835	87
WFDC2	0.393592	88
RPL14	0.393257	89
SLC16A3	0.393107	90
NNAT	0.390701	91
AUTS2	0.390046	92
LYAR	0.389949	93
CFL1	0.389787	94
DCTPP1	0.388486	95
SMARCE1	0.385907	96
TUBA1A	0.383602	97
RANBP1	0.383065	98
RPL27A	0.382128	99
LEF1	0.381567	100
SH3BGRL	0.380636	101
RPL18A	0.379642	102
FAM162A	0.378045	103
MEST	0.378024	104
FXYD6	0.377122	105
OAZ1	0.376746	106
AKR1B3	0.375374	107
BRD3	0.373295	108
BTF3	0.373221	109
TUBA1B	0.373187	110
H2AFY2	0.37305	111
RPL21	0.372007	112
RBMXL1	0.371554	113
RPS15	0.371382	114
STMN1	0.371076	115
HMGB2	0.370818	116
PTCH1	0.369698	117
MSN	0.369652	118
PHF6	0.369192	119
RPS14	0.36913	120
BCAT1	0.368928	121
RPS9	0.368192	122
SOX4	0.367721	123
SNRPB	0.36716	124
RPS3A1	0.367114	125
SALL3	0.366773	126
HDGF	0.36664	127
RPL4	0.365984	128
HMGN3	0.365614	129
RPL36	0.365161	130
ARMCX2	0.36515	131
PAICS	0.365081	132
FAM60A	0.364173	133
RPS5	0.363565	134
IGF1R	0.363478	135
HNRNPM	0.363028	136
CBX5	0.362794	137
LSM7	0.362732	138
MEX3A	0.361747	139
DCAKD	0.361331	140
FUNDC2	0.36105	141
SNRPF	0.360342	142
TCF3	0.359996	143
ZEB2	0.35951	144
MID1IP1	0.359315	145
1110004F10RIK	0.359179	146
SAP30	0.359156	147
RPL22L1	0.358969	148
RPS3	0.358927	149
EEF1A1	0.358527	150
SEPT6	0.357449	151
APEX1	0.357141	152
EEF1G	0.355855	153
SNRPB2	0.355498	154
RPL28	0.355133	155
HNRNPR	0.354698	156
TIPIN	0.354593	157
RPS20	0.354139	158
RPL18	0.353428	159
GJC1	0.35163	160
RPL19	0.351561	161
RPSA	0.351453	162
EIF1	0.351406	163
RPL37A	0.351042	164
PKM	0.350856	165
LIMD2	0.350537	166
PCBP4	0.3502	167
SNRPD1	0.349969	168
ZFP428	0.349332	169
H2AFV	0.348255	170
PRTG	0.347861	171
STMN2	0.347507	172
RPL13	0.347347	173
FZD2	0.346715	174
UBE2I	0.346684	175
TSPAN6	0.34667	176
CDCA7	0.346654	177
CRMP1	0.34565	178
DKC1	0.345222	179
GLI2	0.345123	180
EIF4EBP1	0.34512	181
RPL17	0.344921	182
RSPO3	0.344904	183
NHP2L1	0.344673	184
LSM6	0.344405	185
CDC26	0.344343	186
LIN28B	0.343378	187
HOXB2	0.342003	188
HDGFRP3	0.3416	189
RPL3	0.340874	190
DGCR6	0.340314	191
RPL34	0.340086	192
RALY	0.340049	193
UBE2E3	0.33964	194
RPS15A	0.33935	195
GNG2	0.339325	196
FAM64A	0.338708	197
CSNK1E	0.338321	198
RPL29	0.338285	199
SLC38A2	0.337675	200
PEBP1	0.337171	201
PBX3	0.336803	202
EEF1B2	0.335126	203
DBN1	0.335022	204
RPL23A	0.334244	205
POLR2K	0.334159	206
GAR1	0.333528	207
HMGA1	0.333524	208
VIM	0.333111	209
PTK7	0.332994	210
SLC38A1	0.332472	211
RPS25	0.332411	212
FAM133B	0.331901	213
GNG3	0.331733	214
KLK8	0.331537	215
CLNS1A	0.331374	216
ANP32B	0.331016	217
MSANTD3	0.330193	218
NPM3	0.329784	219
TENM4	0.329579	220
PHF5A	0.329318	221
TPT1	0.328799	222
RBM8A	0.328677	223
ZFP664	0.327488	224
RACK1	0.327024	225
RPS10	0.326799	226
TTC3	0.326359	227
MTHFD2	0.32608	228
RASL11A	0.324668	229
TMSB4X	0.324416	230
DOCK11	0.324129	231
CDCA7L	0.324081	232
RCOR2	0.323749	233
MYEF2	0.323452	234
TCF4	0.322981	235
NUDT21	0.322946	236
RPS29	0.322825	237
RPL11	0.322298	238
GSTA4	0.321389	239
RRAGD	0.321234	240
OXCT1	0.321083	241
PPP1CC	0.319982	242
NME4	0.319194	243
SLC38A4	0.318864	244
TOP2A	0.318223	245
YWHAE	0.317683	246
RPL9	0.317494	247
NACA	0.31742	248
RPL35A	0.316494	249
HNRNPC	0.316095	250
PTGES3	0.316084	251
NUDT19	0.315648	252
NUCKS1	0.315375	253
RPS13	0.315139	254
RPS24	0.314936	255
MNS1	0.314786	256
HOXB1	0.313587	257
PCDH19	0.31309	258
HK2	0.311953	259
CDH2	0.311912	260
CD24A	0.31079	261
NFYB	0.310242	262
PHC1	0.310238	263
DENR	0.310238	264
GLRX3	0.310026	265
METTL9	0.309341	266
H1FX	0.309307	267
PGK1	0.309279	268
CBX3	0.309272	269
CCDC88A	0.309022	270
MDK	0.308949	271
SRSF1	0.308059	272
RPL32	0.308031	273
TMEM88	0.307679	274
CCNI	0.307054	275
TPM4	0.307048	276
LIG1	0.306598	277
VEZF1	0.306509	278
NOTCH1	0.306509	279
FAM92A	0.306274	280
H3F3B	0.306266	281
CALD1	0.304893	282
HOXA1	0.303885	283
SRSF11	0.303627	284
DPYSL5	0.303341	285
ZFP266	0.303338	286
AMOTL1	0.30319	287
ZCCHC3	0.30259	288
LSM5	0.30258	289
GM10076	0.302082	290
PRDX6	0.301794	291
YWHAQ	0.300958	292
ADGRA3	0.300558	293
PRPS2	0.299937	294
RPS12	0.299832	295
RBMS1	0.299813	296
GBX2	0.299611	297
TMEM47	0.299534	298
FNDC3C1	0.299298	299
CBX2	0.297527	300
INA	0.296909	301
SNRNP40	0.296403	302
SMARCA5	0.296356	303
AKAP12	0.295716	304
HNRNPDL	0.295602	305
NDN	0.295548	306
SNRPG	0.295133	307
TBPL1	0.294844	308
SRSF7	0.294745	309
SOX2	0.294548	310
SSRP1	0.294395	311
DYNLL1	0.294212	312
PTN	0.294168	313
CADM1	0.293541	314
RBM22	0.292655	315
FOXC2	0.292624	316
PLK4	0.292498	317
TPST1	0.292396	318
BNIP3L	0.291693	319
ENO1	0.291463	320
SOCS2	0.290609	321
FOXF1	0.289651	322
GM1673	0.289358	323
CRIP2	0.289047	324
ADGRL2	0.288778	325
PAIP2	0.288468	326
CDK4	0.288145	327
RSRC2	0.287997	328
GRB10	0.287833	329
TIA1	0.287771	330
PCBP2	0.28765	331
LSM2	0.287492	332
CACHD1	0.287115	333
RBM17	0.287081	334
CLIP3	0.286892	335
TRIM28	0.285941	336
RPL10A	0.285915	337
MESP1	0.285741	338
MORF4L1	0.285701	339
DNAJC9	0.285634	340
ACVR2B	0.28542	341
BNIP2	0.285094	342
TFDP2	0.28486	343
POLR3K	0.284658	344
RPL7A	0.284548	345
RGS10	0.284465	346
SMARCD1	0.284065	347
RPL26	0.28393	348
RPL15	0.283643	349
MFAP2	0.283479	350
CTBP2	0.283422	351
TCF7L1	0.283409	352
ENAH	0.283306	353
TENM3	0.283128	354
RALGPS2	0.282983	355
FADS1	0.281597	356
LPAR4	0.281105	357
RPL30	0.280263	358
RBBP4	0.279767	359
HIRIP3	0.279766	360
RGMA	0.279529	361
TMEM132A	0.279487	362
WASF3	0.27841	363
ADGRL1	0.278121	364
KIF5C	0.277913	365
TRIM59	0.277802	366
CECR2	0.277334	367
RHOBTB3	0.277267	368
VPS72	0.277148	369
RNF144A	0.277013	370
RARG	0.276996	371
RPL10-PS3	0.27678	372
USF1	0.276744	373
ZIC3	0.276402	374
ANKRD10	0.276327	375
SFRP2	0.275979	376
E2F5	0.275858	377
JAM3	0.275752	378
RPS6KA6	0.275673	379
GRRP1	0.27562	380
CDCA4	0.275448	381
AK010878	0.27542	382
SUB1	0.274636	383
1500009L16RIK	0.274582	384
CENPW	0.274512	385
POLR2I	0.274316	386
ATRX	0.274064	387
RPL35	0.273768	388
EIF1B	0.273398	389
ALDH1A2	0.272686	390
PGAM1	0.27265	391
TGIF1	0.272625	392
TRP53	0.272524	393
RNPS1	0.272519	394
EID1	0.272267	395
RRM2	0.272251	396
PPP1R14A	0.271697	397
ALDOA	0.271557	398
FSTL1	0.271442	399
FNDC4	0.271365	400
CCT4	0.270857	401
GPX8	0.27082	402
POLR2J	0.270796	403
IRX3	0.27066	404
GAS1	0.270496	405
TMA16	0.270494	406
ILF2	0.270336	407
CDX1	0.270332	408
D8ERTD738E	0.269608	409
LMNB1	0.26955	410
SMO	0.2695	411
1700027J19RIK	0.269389	412
SUPT4A	0.268881	413
PIM2	0.268497	414
BOK	0.268487	415
ZC3H7B	0.268283	416
SLBP	0.268245	417
MUM1	0.267711	418
PPIG	0.267685	419
FOXC1	0.267609	420
PRPF31	0.267331	421
CTCF	0.267205	422
TUBB4A	0.267025	423
PDGFA	0.266919	424
SRSF10	0.266744	425
KDM2B	0.266534	426
UBE2N	0.266375	427
NDE1	0.266041	428
RPL13A	0.265989	429
KHDRBS3	0.265982	430
HS6ST2	0.26591	431
TKT	0.26577	432
FGF3	0.265275	433
GM9844	0.265176	434
FGF15	0.265132	435
ITPR1	0.264623	436
FAM212A	0.264396	437
STRBP	0.264201	438
DDIT4	0.263271	439
HELLS	0.2631	440
TCEB2	0.262829	441
TRO	0.262705	442
TMA7	0.262698	443
POLR2D	0.2626	444
PCNP	0.262261	445
DLL1	0.262159	446
SIX4	0.262024	447
CCDC34	0.261828	448
KCTD15	0.261764	449
NRXN2	0.26175	450
2810474O19RIK	0.261593	451
PRPF19	0.261389	452
SNRNP25	0.261256	453
PPHLN1	0.261099	454
RPL27	0.261096	455
MYL7	0.260653	456
PTBP2	0.26063	457
STOX2	0.260496	458
APLNR	0.260254	459
ERH	0.260252	460
TAF1D	0.260228	461
PDLIM4	0.260165	462
CPE	0.260035	463
RSL24D1	0.259738	464
UBE2S	0.259655	465
ACIN1	0.25952	466
AMMECR1	0.25944	467
TMEM98	0.259094	468
MAP1B	0.258913	469
SLC39A10	0.257769	470
MTHFD2L	0.257509	471
EPB41L4AOS	0.257237	472
SSBP2	0.257117	473
MPDZ	0.257087	474
KLHDC2	0.256975	475
MCM7	0.256794	476
F2R	0.256604	477
SNHG6	0.25659	478
PSRC1	0.256499	479
FAM220A	0.256382	480
MRPL13	0.255997	481
VANGL2	0.255816	482
SSBP1	0.255751	483
PDK3	0.255616	484
FKBP3	0.254957	485
EIF3F	0.254938	486
UBE2D1	0.254811	487
C530008M17RIK	0.254702	488
CHTOP	0.254125	489
RPL41	0.254008	490
SRSF6	0.253893	491
RPRD1A	0.253842	492
TMEM121	0.253759	493
CAMTA1	0.253338	494
IRX5	0.253279	495
RNF219	0.25294	496
CDH11	0.252869	497
ZMYND8	0.252541	498
HNRNPH3	0.252477	499
TSC22D4	0.252293	500
PDZD4	0.252175	501
RPS7	0.25217	502
PRKAR2B	0.252145	503
METRN	0.251998	504
SFR1	0.251715	505
NES	0.251683	506
MSI1	0.251587	507
FLYWCH2	0.251298	508
UHRF1	0.251197	509
PRMT1	0.25083	510
PTGIS	0.250559	511
G2E3	0.250516	512
IGDCC3	0.250215	513
LPCAT1	0.24986	514
RAB34	0.249528	515
SON	0.249433	516
ARRB1	0.249077	517
FOXB1	0.248528	518
DLC1	0.24834	519
ARL2BP	0.248308	520
NEDD4	0.247938	521
SPOP	0.247901	522
1810009A15RIK	0.247549	523
PDLIM7	0.247547	524
PPID	0.24752	525
WBP11	0.247439	526
ASF1A	0.247393	527
RASGRP3	0.246864	528
COX4I2	0.246625	529
PDE3B	0.246349	530
RPS28	0.246302	531
ELOVL6	0.246267	532
RPS18	0.245729	533
QK	0.24548	534
TUBB3	0.245259	535
SSBP3	0.245076	536
DDX41	0.245039	537
TCFL5	0.245012	538
CNBP	0.244946	539
GLTSCR2	0.244934	540
BAK1	0.244898	541
CRABP2	0.244863	542
HIST1H2AP	0.244108	543
CBY1	0.243882	544
MTAP7D3	0.243322	545
LY6E	0.243164	546
HMGN2	0.243161	547
NUDC	0.243017	548
CXCL12	0.242828	549
PRPF38A	0.242819	550
GLIPR2	0.242743	551
PCOLCE2	0.242657	552
HNRNPD	0.242617	553
CSNK1A1	0.24249	554
RPL10	0.24233	555
CENPF	0.242161	556
MAPRE2	0.242104	557
SNRPC	0.241869	558
CDK2AP1	0.240859	559
ENO3	0.240803	560
RCN2	0.240747	561
YPEL1	0.240631	562
PPP1R1A	0.240546	563
HNRNPAB	0.240421	564
GPSM1	0.240345	565
UNC119	0.240301	566
WDR86	0.240196	567
ZFP422	0.240067	568
CTXN1	0.239996	569
LARP7	0.23999	570
CELF4	0.239907	571
GAPDH	0.239864	572
R3HCC1	0.239857	573
UBE2V2	0.239316	574
FAM19A5	0.239164	575
ZMAT2	0.23854	576
LUC7L3	0.238404	577
NKX1-2	0.238089	578
VASH2	0.237924	579
SLC1A3	0.23758	580
DNPH1	0.237547	581
MRFAP1	0.237531	582
LDB1	0.237511	583
RP23-145I16.5	0.237469	584
EFTUD2	0.237464	585
EIF3E	0.237147	586
FKBP1A	0.236961	587
ZIC5	0.236941	588
CHD4	0.236818	589
NCAM1	0.236751	590
RFC1	0.236504	591
ELOF1	0.236383	592
BCL9	0.236239	593
SNRPA	0.236231	594
WNT5A	0.236158	595
TFAP4	0.236112	596
ASAP2	0.236108	597
RBM24	0.236032	598
RRS1	0.235753	599
HSPB11	0.235579	600
LRFN4	0.234897	601
JARID2	0.234856	602
RPS2	0.234842	603
ZFP992	0.234617	604
NXT1	0.234244	605
EVL	0.234162	606
LYSMD2	0.234081	607
ZDBF2	0.233775	608
LDHA	0.233641	609
VCAN	0.233512	610
2900011O08RIK	0.233225	611
HNRNPL	0.233187	612
IFT74	0.233171	613
SETD7	0.233009	614
SNRPA1	0.232703	615
DACT1	0.232672	616
RPL5	0.232483	617
CCNJL	0.232335	618
NDUFA4L2	0.232257	619
PKNOX2	0.23224	620
RPS16	0.232167	621
GSTK1	0.232089	622
FAM53B	0.231729	623
NINL	0.231716	624
ALKBH1	0.231611	625
LPL	0.2316	626
CNOT3	0.231529	627
PLATR10	0.23148	628
RBM3	0.230973	629
TBC1D16	0.230801	630
SQLE	0.230623	631
DDX39B	0.230405	632
ZNRD1	0.230401	633
MYO5A	0.230322	634
FOXP1	0.23008	635
MTA1	0.229744	636
SATB1	0.229583	637
CACYBP	0.229484	638
SPEG	0.229247	639
LMO4	0.229217	640
TEX9	0.229214	641
LFNG	0.228921	642
ZFP521	0.228524	643
IGFBP2	0.228443	644
MIS18BP1	0.2283	645
AHI1	0.228	646
NHS	0.227959	647
FZD3	0.227546	648
SH3KBP1	0.227509	649
FSD1	0.227329	650
TCERG1	0.227103	651
PHIP	0.227069	652
CDCA8	0.226895	653
NR6A1	0.226845	654
RTF1	0.226548	655
PPDPF	0.226405	656
ZFP423	0.226383	657
PIN1	0.225607	658
ITM2A	0.225515	659
BMP4	0.225274	660
NCS1	0.224996	661
WNT2	0.224905	662
FBXO5	0.224868	663
HNRNPH1	0.224813	664
KIF1B	0.224548	665
MMP2	0.224512	666
FAU	0.223787	667
NMRAL1	0.223681	668
ARMCX1	0.223338	669
MAST4	0.22321	670
RUVBL2	0.223184	671
SNX5	0.223008	672
TCP1	0.222926	673
SNN	0.222855	674
ENO1B	0.222503	675
ELAVL2	0.222479	676
RFC3	0.222257	677
SNRPE	0.222065	678
POLD3	0.221944	679
WASF1	0.221922	680
FGF8	0.221917	681
SLC7A3	0.221541	682
FLYWCH1	0.221525	683
NUTF2	0.221385	684
1700037H04RIK	0.221257	685
FZD10	0.221163	686
THBS3	0.221148	687
FRMD6	0.221062	688
ARL6IP4	0.220988	689
RPLP1	0.220944	690
TPD52L1	0.220769	691
MCM3	0.220674	692
MCM5	0.220671	693
PPP1R8	0.220524	694
RFTN1	0.220387	695
SRRM1	0.220254	696
2610318N02RIK	0.220133	697
ZC3H15	0.219924	698
IFITM3	0.219884	699
SGOL1	0.219833	700
KDM5B	0.219762	701
TRP53I11	0.219539	702
CAR3	0.219331	703
TBX6	0.219317	704
GPC1	0.219297	705
EIF4A1	0.219241	706
PRDM5	0.218835	707
LHFP	0.21857	708
HIP1	0.218493	709
FAM111A	0.218468	710
ZFP207	0.218451	711
MBTD1	0.21817	712
SFPQ	0.218017	713
SLMO1	0.217942	714
MYCN	0.217712	715
PCSK1N	0.217675	716
HNRNPK	0.217504	717
DHX8	0.217493	718
SNRPD3	0.217404	719
NUSAP1	0.217318	720
ATP5G2	0.217312	721
PFN1	0.217214	722
MAPK8IP2	0.21721	723
APITD1	0.217158	724
CNRIP1	0.216782	725
RPS27L	0.216661	726
CELSR2	0.216657	727
T	0.21648	728
DZIP1L	0.216425	729
MLF2	0.216424	730
DAZAP1	0.216222	731
LSM12	0.216196	732
HMCN1	0.216117	733
LDHB	0.216004	734
PMM1	0.215961	735
B4GALNT4	0.215881	736
CRB2	0.215728	737
DSTN	0.2157	738
FIGN	0.215591	739
SNHG11	0.215497	740
PRKRA	0.214931	741
LITAF	0.214924	742
MN1	0.214585	743
PNRC2	0.21458	744
ZFP644	0.214576	745
FAM57B	0.214551	746
ROR2	0.214532	747
PCDH18	0.214022	748
GM8186	0.213978	749
PSMA7	0.213756	750
CCDC136	0.213694	751
OLFR889	0.213608	752
ARL6	0.213447	753
VBP1	0.212972	754
PIM1	0.212861	755
KTN1	0.212776	756
NOP58	0.212753	757
IMPDH2	0.21266	758
YEATS4	0.212653	759
DTL	0.212405	760
ETV1	0.211938	761
SCD2	0.211851	762
RUNX1T1	0.21158	763
SMARCD3	0.211348	764
HES1	0.21103	765
H2AFY	0.211005	766
TRIB2	0.210682	767
PELI1	0.21055	768
RRP8	0.210394	769
MEAF6	0.210068	770
SMARCA2	0.210003	771
FOXH1	0.209963	772
FBN2	0.209853	773
WDR70	0.209705	774
GM11627	0.209418	775
DLL3	0.209286	776
PNISR	0.209059	777
SARNP	0.208943	778
PINX1	0.208885	779
TRMT112	0.208792	780
JPH4	0.208128	781
PCOLCE	0.208013	782
AQR	0.207814	783
HIST3H2BA	0.207598	784
PRPF40A	0.207557	785
POU3F1	0.20745	786
TPGS2	0.207234	787
ISY1	0.207202	788
SULF1	0.207141	789
PFDN6	0.20696	790
CHN1	0.206938	791
CCDC8	0.206897	792
SULT4A1	0.206417	793
USP29	0.206397	794
DICER1	0.206393	795
PMP22	0.206182	796
PRODH	0.206015	797
GLS	0.205964	798
SBK1	0.205848	799
CHSY1	0.205845	800
UHRF2	0.205779	801
PMAIP1	0.205663	802
EHMT1	0.205651	803
TSPAN3	0.205221	804
TCEAL6	0.205129	805
ISL1	0.204969	806
EFNA2	0.204863	807
CALM2	0.204619	808
HNRNPU	0.204595	809
B9D1	0.204594	810
BCL11A	0.204466	811
MBOAT2	0.204299	812
TPM1	0.204043	813
ZSCAN10	0.203965	814
SUPT16	0.203872	815
CXX1B	0.203436	816
RAB39B	0.203393	817
APELA	0.20332	818
KLHL23	0.203271	819
G3BP1	0.20301	820
NDRG2	0.202742	821
RPL38	0.202668	822
RHNO1	0.202645	823
CASK	0.202517	824
FGF13	0.202439	825
RAI1	0.2024	826
CEBPZ	0.202353	827
FAM204A	0.202241	828
HEBP2	0.202085	829
POLD1	0.202027	830
GAP43	0.201991	831
SEH1L	0.201904	832
ZFP608	0.201668	833
TMEM237	0.201649	834
PNN	0.201616	835
NLE1	0.201554	836
TRP53BP1	0.201527	837
BCAT2	0.201221	838
STX6	0.201158	839
GPC6	0.200865	840
PITPNC1	0.200851	841
YWHAH	0.200703	842
HMGXB4	0.200573	843
LBR	0.200493	844
LDB2	0.200415	845
HES7	0.200196	846
RRP1B	0.200134	847
KDM7A	0.200079	848
PDZRN3	0.199983	849
GTF2A2	0.199933	850
PPP4C	0.199724	851
CNN2	0.199436	852
RPL23	0.199401	853
SF3B2	0.198823	854
TOP1	0.198718	855
SUV39H2	0.19865	856
UCK2	0.198543	857
NEDD8	0.198529	858
EZH2	0.198516	859
AIF1L	0.198467	860
UTP14A	0.198244	861
ARL3	0.198159	862
PDE5A	0.198073	863
RFC2	0.198034	864
SOGA3	0.198017	865
TGIF2	0.197969	866
SNAPC5	0.197956	867
TXNL4A	0.197873	868
GM45184	0.19778	869
FABP7	0.197681	870
IMMP1L	0.197465	871
ZFP280C	0.197297	872
CKS1B	0.197146	873
GM2694	0.196944	874
NAA15	0.196938	875
MAPK12	0.196866	876
INIP	0.196843	877
NUDCD2	0.196767	878
MEOX1	0.196683	879
WRB	0.196467	880
PPIL1	0.196427	881
ELAVL3	0.196367	882
MGARP	0.196077	883
HAND2	0.196042	884
DPY30	0.195995	885
NOP56	0.195802	886
TMEM141	0.195745	887
EIF3K	0.195599	888
ZFP260	0.195568	889
DAPK1	0.195506	890
POLE3	0.195458	891
LUZP1	0.195296	892
GID4	0.195258	893
PDE7A	0.195229	894
PPM1G	0.195081	895
PA2G4	0.195081	896
INCENP	0.195077	897
PYCR2	0.194957	898
SLFN9	0.194859	899
AURKB	0.194714	900
SH3BP1	0.194469	901
BUB1	0.194302	902
PARK7	0.194277	903
MIR17HG	0.194243	904
AU020206	0.194232	905
BMYC	0.194123	906
BRD2	0.193997	907
LZTFL1	0.193879	908
2700038G22RIK	0.193831	909
MEF2C	0.193804	910
NUDT5	0.193578	911
FKBP10	0.193492	912
NCL	0.193384	913
MPHOSPH8	0.193157	914
ZFP334	0.193132	915
HSD17B10	0.192808	916
RAB8B	0.192665	917
PCSK2	0.192639	918
GM9843	0.192529	919
PIR	0.192404	920
LRRC42	0.192375	921
WNT8A	0.192359	922
DNAJC2	0.19234	923
SEPT3	0.192288	924
MS4A4D	0.192215	925
ZSWIM6	0.192213	926
SETBP1	0.192139	927
SOX3	0.191936	928
HPRT	0.191935	929
LRP11	0.191913	930
RIMKLB	0.191749	931
FAM53A	0.191689	932
RPAP3	0.19149	933
STX16	0.191475	934
RNF122	0.191383	935
ARMCX4	0.19122	936
TMEM216	0.191063	937
ETV2	0.191017	938
EIF3I	0.190968	939
PDLIM2	0.190817	940
CDK12	0.190805	941
PPIA	0.190686	942
MEX3B	0.190462	943
PHLDA2	0.190424	944
ANTXR1	0.190242	945
FLNC	0.190126	946
RIF1	0.189774	947
HAND1	0.189626	948
TACC1	0.1895	949
ACTL6A	0.189459	950
PROM1	0.189437	951
TPR	0.189394	952
MRPL23	0.1893	953
PCDH7	0.189216	954
DIABLO	0.18919	955
CRISPLD1	0.189137	956
CCP110	0.189026	957
MBD3	0.189016	958
CIRBP	0.189013	959
ACTC1	0.188749	960
TFRC	0.188533	961
ITGB5	0.188519	962
DHX15	0.18842	963
NOA1	0.188304	964
CNOT2	0.188209	965
GNA14	0.188204	966
LIMCH1	0.188172	967
CHD6	0.188169	968
GSTM5	0.188071	969
SKIDA1	0.188057	970
MORN4	0.187833	971
SLC1A5	0.18783	972
SSSCA1	0.187739	973
UPP1	0.187696	974
GNG5	0.187641	975
TNRC6C	0.18738	976
CPLX2	0.187363	977
PTP4A2	0.187336	978
PBDC1	0.187273	979
GM17275	0.187117	980
CWC15	0.187104	981
CEP164	0.187005	982
SIAH1B	0.186869	983
KIF21B	0.186794	984
SMARCA4	0.18678	985
SYT11	0.186693	986
SMTNL2	0.186658	987
CHST7	0.186511	988
ENKD1	0.186379	989
PCBP3	0.186374	990
SDC2	0.186225	991
TUBG1	0.185957	992
CFDP1	0.185933	993
SRRT	0.185926	994
UBE2K	0.185839	995
KLC1	0.185838	996
NONO	0.185819	997
MAGOH	0.185741	998
MTF2	0.185654	999
LGALS1	0.185511	1000
MEIS1	0.185484	1001
CNTFR	0.185463	1002
SORT1	0.185461	1003
ST8SIA3	0.18545	1004
RIMBP2	0.185445	1005
BPTF	0.185395	1006
ZRANB2	0.185126	1007
LDLRAD3	0.18502	1008
TMEM108	0.184994	1009
GPATCH4	0.18471	1010
PTP4A3	0.184635	1011
RBM4B	0.184572	1012
LMO2	0.184496	1013
MSL3L2	0.184461	1014
GOLIM4	0.184422	1015
YTHDF2	0.18432	1016
RSL1D1	0.184227	1017
CYR61	0.184097	1018
TMEM246	0.184096	1019
SAFB	0.183906	1020
BRD8	0.183843	1021
D930015E06RIK	0.183813	1022
SH3PXD2A	0.183749	1023
ESF1	0.1836	1024
FRG1	0.18354	1025
MFSD10	0.18335	1026
KANSL2	0.18317	1027
SF3A3	0.183108	1028
IGF2BP1	0.182816	1029
TIMELESS	0.182811	1030
WDR6	0.182735	1031
POLR2A	0.182595	1032
BCL2L11	0.182556	1033
RBM7	0.182534	1034
6330403K07RIK	0.18251	1035
PPIH	0.182477	1036
LSM8	0.182426	1037
NAA10	0.182238	1038
ATP1B2	0.182234	1039
GTF3A	0.182103	1040
FAM98B	0.182089	1041
DES	0.181923	1042
NREP	0.181769	1043
ZDHHC2	0.181718	1044
NVL	0.18157	1045
CXADR	0.181502	1046
UBXN2B	0.18146	1047
RBM39	0.181334	1048
SMCO4	0.181278	1049
TWISTNB	0.181098	1050
MYL9	0.181087	1051
ECHS1	0.18103	1052
DAB1	0.181014	1053
KCTD1	0.18088	1054
SF3A2	0.180879	1055
TMEM138	0.18084	1056
NTNG1	0.180827	1057
DDX18	0.180821	1058
KHDRBS1	0.180708	1059
HOMER3	0.180693	1060
NSG1	0.180627	1061
PATZ1	0.180357	1062
NT5C2	0.180159	1063
EHD3	0.179787	1064
DET1	0.179704	1065
HIST1H1B	0.179656	1066
D16ERTD472E	0.179605	1067
BCLAF1	0.179409	1068
SYNE2	0.179302	1069
GTF2E2	0.179205	1070
NUDT4	0.178921	1071
MRPL42	0.178893	1072
ASRGL1	0.178886	1073
CHD3OS	0.178798	1074
ZBTB12	0.178726	1075
UCHL1	0.178707	1076
9130008F23RIK	0.178666	1077
STXBP6	0.178653	1078
CTNNAL1	0.178621	1079
HOXA2	0.178521	1080
NELFE	0.178485	1081
POLR2E	0.178475	1082
THOP1	0.178467	1083
CHST1	0.178385	1084
GM10126	0.178244	1085
CHST2	0.178215	1086
EWSR1	0.178182	1087
FOS	0.178032	1088
RAB28	0.177992	1089
ELOVL4	0.177981	1090
RPS27A	0.177939	1091
HACD1	0.177873	1092
PELI2	0.177854	1093
BTG1	0.177848	1094
ZFP105	0.177751	1095
MTCL1	0.177716	1096
ERCC1	0.177705	1097
CCDC124	0.17762	1098
SNW1	0.177591	1099
BC005561	0.177573	1100
ARID1A	0.177566	1101
NFATC2IP	0.177538	1102
GPS2	0.177414	1103
TCOF1	0.177269	1104
TBL1X	0.177256	1105
TUBB6	0.177232	1106
UIMC1	0.177076	1107
DCLK1	0.177031	1108
TSPAN5	0.176963	1109
ZEB1	0.176867	1110
ZCCHC24	0.17678	1111
CDK18	0.176739	1112
MDM1	0.176735	1113
DNLZ	0.176679	1114
BRCA2	0.176655	1115
UNC5C	0.17663	1116
MRPL11	0.176592	1117
ZIK1	0.176514	1118
ADAM19	0.176476	1119
CEP78	0.176315	1120
STK39	0.176303	1121
4933415A04RIK	0.176204	1122
DNAL4	0.17617	1123
STXBP4	0.176032	1124
ASNS	0.175959	1125
TRAF3IP1	0.175791	1126
MCM4	0.175624	1127
PLEKHO1	0.175393	1128
SLTM	0.17531	1129
PNMA2	0.175081	1130
NSG2	0.175051	1131
CREB1	0.17503	1132
VOPP1	0.174965	1133
CCAR1	0.174714	1134
ALCAM	0.174704	1135
SOX12	0.17469	1136
SNRNP200	0.174617	1137
2210013O21RIK	0.174583	1138
RAD51AP1	0.174528	1139
HNRNPA2B1	0.174476	1140
PKIG	0.174315	1141
RPS21	0.174277	1142
OAZ2	0.174254	1143
AFF3	0.174253	1144
SMAD3	0.173912	1145
SDC1	0.173869	1146
EIF4H	0.173728	1147
NBEA	0.173581	1148
APBA2	0.17354	1149
ZCCHC10	0.173538	1150
RERG	0.173449	1151
PABPC4L	0.173366	1152
OTX2	0.173315	1153
MFAP4	0.173277	1154
GTF2H3	0.173137	1155
TNNI1	0.173113	1156
PAIP2B	0.173109	1157
RPS27RT	0.173051	1158
FAM171B	0.172969	1159
PSORS1C2	0.172948	1160
BAZ2B	0.172928	1161
CNIH2	0.17275	1162
FUOM	0.172691	1163
BICD1	0.172676	1164
GNAO1	0.172494	1165
TMEM145	0.172471	1166
PCSK5	0.172068	1167
BCL7A	0.17194	1168
ARHGEF40	0.171876	1169
SNAI1	0.171745	1170
TRPS1	0.17173	1171
4932422M17RIK	0.171696	1172
MYL1	0.171628	1173
POLE4	0.171566	1174
SMC4	0.171563	1175
MNAT1	0.171552	1176
EIF4E3	0.171535	1177
ARHGEF25	0.171517	1178
PPP1R11	0.171466	1179
EIF3H	0.171452	1180
SNRNP27	0.17134	1181
GTPBP4	0.171339	1182
EMSY	0.171245	1183
MED25	0.171235	1184
GFRA3	0.171155	1185
PCDH8	0.171147	1186
DQX1	0.171112	1187
NDUFAF4	0.171106	1188
GSE1	0.171023	1189
FKBP4	0.17076	1190
NCAPD2	0.170734	1191
ZNHIT1	0.170707	1192
1700013H16RIK	0.170687	1193
EMG1	0.170305	1194
AXIN2	0.170297	1195
DCTD	0.170205	1196
PDCD11	0.170026	1197
RPL13-PS3	0.169923	1198
CBX6	0.169877	1199
NCAPG	0.169707	1200
CXXC4	0.169676	1201
GDAP1L1	0.169671	1202
ETV6	0.169653	1203
PLATR3	0.169513	1204
CCZ1	0.1695	1205
IRF2BPL	0.169466	1206
MAP7D1	0.169431	1207
U2AF1	0.169403	1208
NDUFAF2	0.169382	1209
PLAG1	0.169179	1210
ITGB3BP	0.168963	1211
NECTIN1	0.168876	1212
ABHD8	0.168835	1213
TMEM57	0.168828	1214
PIN4	0.168816	1215
LRRCC1	0.168679	1216
TMEM234	0.168629	1217
CSDE1	0.16858	1218
SGOL2A	0.168346	1219
TPX2	0.168344	1220
SLC4A7	0.168202	1221
TRIM54	0.168194	1222
ZFP445	0.16818	1223
TCF15	0.168087	1224
GLI1	0.168084	1225
PLEKHA5	0.168043	1226
B230219D22RIK	0.167973	1227
PIK3C2B	0.167932	1228
RAB23	0.167931	1229
CMIP	0.167741	1230
HMGN5	0.16769	1231
SAPCD1	0.167408	1232
PLS3	0.1674	1233
NFIB	0.167384	1234
USP44	0.167288	1235
2010111I01RIK	0.167223	1236
ASXL1	0.167209	1237
GAN	0.1672	1238
HIST1H2AE	0.166899	1239
PMF1	0.166741	1240
TMEM132C	0.166603	1241
ZFP638	0.166544	1242
EBF1	0.166476	1243
ZFP41	0.166424	1244
TGFB2	0.166393	1245
MAGI1	0.166269	1246
GM5218	0.166174	1247
HAGLR	0.166046	1248
RNF10	0.165854	1249
JPH1	0.165738	1250
PABPN1	0.16558	1251
PTMS	0.165539	1252
KDR	0.165503	1253
CEP97	0.165366	1254
JADE2	0.165297	1255
RHBG	0.165192	1256
ANKRD6	0.165131	1257
WTAP	0.165087	1258
MED21	0.164857	1259
JAG1	0.164784	1260
CNN1	0.164776	1261
NSA2	0.164775	1262
NTN1	0.164734	1263
THRAP3	0.16464	1264
TRA2B	0.164479	1265
SERF1	0.164436	1266
IDI1	0.164338	1267
RPL9-PS6	0.164306	1268
SP5	0.164189	1269
HS3ST3B1	0.164162	1270
SRF	0.164087	1271
KTI12	0.164018	1272
RBM15B	0.163872	1273
ARID2	0.163839	1274
ZFP821	0.163824	1275
MYL2	0.163796	1276
MLLT10	0.163763	1277
ZFP770	0.163699	1278
EFNA5	0.163546	1279
PHF21A	0.163483	1280
CDK6	0.163456	1281
SALL2	0.163391	1282
FZD7	0.163377	1283
DNAJC15	0.16333	1284
ASNSD1	0.163279	1285
PRICKLE1	0.16324	1286
MCM6	0.163216	1287
FBXW7	0.163137	1288
HIST1H2AG	0.16289	1289
NRAS	0.162842	1290
PAPOLA	0.16251	1291
CCDC86	0.162375	1292
ATF4	0.162372	1293
ANGPTL4	0.162246	1294
CCDC174	0.162117	1295
TSSC4	0.162056	1296
GRSF1	0.162027	1297
WSB1	0.162	1298
PDE6D	0.161749	1299
DDX21	0.161592	1300
ARMCX6	0.161578	1301
PIANP	0.161568	1302
PKD2	0.161492	1303
ZC4H2	0.161261	1304
CAP2	0.161249	1305
GPATCH8	0.161247	1306
DTX3	0.161188	1307
SP8	0.161185	1308
ARHGAP35	0.16109	1309
TRIB1	0.160968	1310
ST6GAL1	0.160957	1311
MXRA7	0.160927	1312
2700062C07RIK	0.160862	1313
HTRA2	0.160793	1314
1700020I14RIK	0.160664	1315
PROSER1	0.160616	1316
COPS7B	0.160599	1317
CARNMT1	0.160595	1318
SLIT3	0.160455	1319
NCOR2	0.160432	1320
NR4A1	0.160322	1321
XRCC1	0.160306	1322
4632415L05RIK	0.160285	1323
MRPS5	0.160256	1324
EPHB2	0.160199	1325
DTX1	0.160079	1326
CYP4X1	0.160069	1327
SNRNP70	0.160035	1328
POLR2M	0.159948	1329
LRP8	0.159937	1330
DTD1	0.159652	1331
TAL1	0.159599	1332
METAP2	0.159568	1333
GM26825	0.159424	1334
CD276	0.159308	1335
2810004N23RIK	0.159305	1336
SUMO3	0.159171	1337
LRMP	0.159136	1338
PGLS	0.159135	1339
RGS19	0.159053	1340
POLR1C	0.15899	1341
5430416N02RIK	0.158894	1342
IFT27	0.158866	1343
GUSB	0.158767	1344
AMOTL2	0.158589	1345
LLGL1	0.158518	1346
EFS	0.158368	1347
YDJC	0.158256	1348
EPOR	0.158224	1349
PSMC3IP	0.15821	1350
CTTNBP2NL	0.158079	1351
CPSF6	0.158014	1352
NRTN	0.157871	1353
ST6GALNAC4	0.157761	1354
CENPM	0.157394	1355
SH3GL3	0.157282	1356
AJUBA	0.157271	1357
APOBEC3	0.157253	1358
CCNT2	0.157229	1359
TROVE2	0.157209	1360
MAGEL2	0.157107	1361
HAUS8	0.157041	1362
NUAK1	0.156696	1363
LEFTY2	0.156646	1364
POLR3D	0.156578	1365
GM10260	0.156532	1366
ADCY3	0.156385	1367
ZFP503	0.156333	1368
HSD11B2	0.156329	1369
PCNA	0.156318	1370
HDAC3	0.156288	1371
EIF4G3	0.156284	1372
NIPBL	0.156236	1373
PLXNB1	0.156139	1374
DNMT3A	0.156132	1375
ALPL	0.156075	1376
FIP1L1	0.155916	1377
ZFP704	0.15589	1378
CDC37	0.155833	1379
WDR43	0.155773	1380
MAP1LC3A	0.15568	1381
TSPAN17	0.155639	1382
HDAC2	0.15563	1383
LYPD6	0.155554	1384
SRRM4	0.155513	1385
MTAP	0.155468	1386
ARHGEF15	0.155421	1387
TMEM229A	0.155392	1388
NANOG	0.155264	1389
FAM132A	0.155212	1390
GTF3C3	0.155171	1391
ARXES1	0.154935	1392
CAR14	0.154927	1393
PRRX2	0.154859	1394
PRKD1	0.15482	1395
SMIM11	0.154815	1396
DLGAP4	0.154623	1397
HOXD1	0.154322	1398
ACAT2	0.1543	1399
IRAK1BP1	0.154199	1400
SFRP1	0.154187	1401
NAF1	0.154179	1402
NEXN	0.154159	1403
DACH1	0.154069	1404
ROBO1	0.15402	1405
LMO1	0.153926	1406
CHD9	0.153859	1407
MCRS1	0.15379	1408
SLC16A2	0.153678	1409
HPF1	0.153648	1410
FAM136A	0.153546	1411
BANF1	0.15338	1412
DOK4	0.153292	1413
DNAJB6	0.153196	1414
PYM1	0.153179	1415
TMEM100	0.153112	1416
SPIN2C	0.153055	1417
HOXB3	0.152943	1418
COL13A1	0.152901	1419
GUCY1A3	0.152811	1420
SPC24	0.152741	1421
FBXL14	0.152703	1422
RPL7L1	0.152671	1423
CARM1	0.152643	1424
FADS2	0.152554	1425
SMN1	0.152536	1426
RNF168	0.152361	1427
ZFP553	0.152336	1428
PTGFRN	0.152332	1429
RNMT	0.152248	1430
TMEM242	0.152194	1431
FUT10	0.151983	1432
RXRG	0.151975	1433
ETS1	0.151947	1434
MTFR1L	0.151908	1435
ZFP292	0.151878	1436
GINS4	0.151841	1437
ZFP799	0.151732	1438
ZFP280D	0.151672	1439
PTPRD	0.151551	1440
LAG3	0.151502	1441
HNRNPLL	0.151498	1442
GREB1	0.151459	1443
GCHFR	0.151457	1444
INO80E	0.151432	1445
GABRB3	0.151414	1446
SLITRK5	0.151335	1447
SLAMF1	0.151325	1448
ZFP329	0.151278	1449
PPP2R2A	0.151136	1450
GNL3	0.151134	1451
METTL2	0.151115	1452
KCNIP3	0.151079	1453
ZFP618	0.151036	1454
ENDOV	0.151005	1455
INF2	0.150992	1456
UBE2R2	0.150929	1457
PCYT1B	0.150912	1458
ANGEL2	0.150906	1459
PFDN5	0.150865	1460
ZFP512	0.150852	1461
CENPQ	0.150709	1462
HIST1H1E	0.150675	1463
C1D	0.150644	1464
MYCL	0.150446	1465
LDLR	0.150357	1466
TCF12	0.150254	1467
TMOD2	0.150169	1468
TSACC	0.150106	1469
PCK2	0.150084	1470
FST	0.150017	1471
GM12184	0.150003	1472
LTBP1	0.149952	1473
SACS	0.149806	1474
PFKL	0.149609	1475
ADD3	0.149502	1476
TTC23	0.149436	1477
PEA15A	0.149398	1478
GPT2	0.149378	1479
RBMS2	0.149356	1480
MTHFSL	0.149353	1481
GNAQ	0.14921	1482
UNG	0.149205	1483
FAM192A	0.149087	1484
ZMAT3	0.149085	1485
ABCF2	0.148956	1486
CPA2	0.148864	1487
BMP5	0.148828	1488
SLC24A5	0.148778	1489
CRCP	0.148775	1490
SIPA1L1	0.148757	1491
DPF2	0.148748	1492
THOC7	0.148703	1493
GM26699	0.148639	1494
RNASEH2A	0.148533	1495
KIF1A	0.148412	1496
PRKAG2	0.148328	1497
MTFR1	0.148264	1498
MAP1A	0.148184	1499
LCK	0.148106	1500
SRSF4	0.148026	1501
DDX27	0.147931	1502
CCDC43	0.147931	1503
SESTD1	0.147918	1504
ARID3A	0.147873	1505
4930503L19RIK	0.14784	1506
TCEAL5	0.14781	1507
GM13212	0.1478	1508
PRPF4B	0.147788	1509
1810011O10RIK	0.147704	1510
IGSF9B	0.147594	1511
NEFL	0.147566	1512
PREX1	0.147443	1513
CENPC1	0.147391	1514
MCF2	0.147377	1515
5730480H06RIK	0.147306	1516
BCL2L12	0.147285	1517
TMCC2	0.147219	1518
SEPT8	0.147183	1519
NACC1	0.147153	1520
KCNMB4	0.147116	1521
EFNB2	0.147096	1522
EGLN3	0.147011	1523
IKZF2	0.146974	1524
NIFK	0.146733	1525
HAX1	0.146687	1526
LOCKD	0.146586	1527
CAD	0.146555	1528
EBNA1BP2	0.146392	1529
KIF2A	0.14639	1530
STK16	0.146382	1531
EIF3M	0.146376	1532
PXYLP1	0.146331	1533
CSNK2A1	0.146278	1534
CCNE1	0.146211	1535
PLAGL2	0.146057	1536
CADM3	0.14601	1537
HMHA1	0.145911	1538
DDX5	0.145886	1539
SRPK2	0.145829	1540
E2F6	0.145798	1541
CLSPN	0.145793	1542
2310033P09RIK	0.145789	1543
BUB3	0.145752	1544
ORC2	0.145701	1545
ICK	0.145659	1546
KPNA3	0.145586	1547
BAHCC1	0.145578	1548
ZFP281	0.145536	1549
GPSM3	0.145527	1550
STBD1	0.145377	1551
AR	0.145243	1552
SMARCAD1	0.145191	1553
CBFA2T3	0.145178	1554
MRC2	0.145147	1555
CSK	0.145122	1556
PDGFRB	0.14512	1557
STMN3	0.145083	1558
KALRN	0.145077	1559
ROR1	0.145056	1560
ACP1	0.144993	1561
3110004A20RIK	0.144851	1562
CCDC40	0.144771	1563
GM38393	0.144548	1564
LSM4	0.144537	1565
DENND2A	0.144528	1566
TRIM37	0.144487	1567
KIF15	0.14447	1568
CEP83	0.144341	1569
CCDC137	0.144331	1570
MTSS1L	0.1443	1571
SUPT5	0.144171	1572
GUF1	0.144103	1573
ILF3	0.144026	1574
UBE2O	0.143908	1575
HNRNPA0	0.14376	1576
SCLT1	0.143681	1577
RAC3	0.143552	1578
MTX2	0.143417	1579
KCNK3	0.143413	1580
CLIP1	0.143311	1581
TTC14	0.143298	1582
TTC26	0.143295	1583
PPIE	0.143272	1584
RFX3	0.143261	1585
DUSP1	0.14315	1586
GPX7	0.143129	1587
LAGE3	0.143026	1588
PHAX	0.14289	1589
ERCC8	0.142867	1590
PAFAH1B2	0.142803	1591
EIF2S2	0.142716	1592
RASA1	0.142456	1593
KLF3	0.142348	1594
GPRC5B	0.142317	1595
SPOUT1	0.142283	1596
GM26917	0.142254	1597
KIFAP3	0.142179	1598
THOC3	0.142132	1599
BCKDHB	0.142067	1600
SNCA	0.141983	1601
PRPF3	0.141955	1602
INO80B	0.141906	1603
PPP2R5E	0.141806	1604
MXRA8	0.141752	1605
ZSWIM4	0.141696	1606
EPRS	0.141634	1607
TRA2A	0.141472	1608
VAT1L	0.14146	1609
IMPAD1	0.141437	1610
GSK3B	0.141354	1611
PRRX1	0.141353	1612
MESP2	0.141324	1613
RRAGB	0.141217	1614
HNRNPH2	0.141054	1615
CEP170	0.141053	1616
1500011B03RIK	0.141007	1617
VRTN	0.141003	1618
SAMD14	0.14095	1619
ZFYVE9	0.140933	1620
PHF10	0.140926	1621
IMPDH1	0.140895	1622
IRS1	0.140872	1623
EMC8	0.140855	1624
ZFP930	0.140829	1625
CDX4	0.140827	1626
POLA1	0.140826	1627
GRIK3	0.14079	1628
MSH2	0.140684	1629
CCNL2	0.140623	1630
EIF4G2	0.140584	1631
CRNKL1	0.140548	1632
YLPM1	0.140512	1633
KDM1A	0.140356	1634
PTPN1	0.140337	1635
PDLIM3	0.140318	1636
CETN2	0.140307	1637
GAL	0.140272	1638
IRF2BP1	0.140159	1639
A430005L14RIK	0.139986	1640
ZFHX2	0.139925	1641
KCNC3	0.139918	1642
SASH1	0.139804	1643
ASAP1	0.139791	1644
RNF213	0.139784	1645
SIAH2	0.139753	1646
RPS6KL1	0.139719	1647
DFNA5	0.139716	1648
ABCC1	0.139689	1649
TOR3A	0.139626	1650
GRCC10	0.139517	1651
BSN	0.139383	1652
POP4	0.139367	1653
ADGRB2	0.139338	1654
WDR76	0.139256	1655
SERPINE2	0.139125	1656
FAM98C	0.13903	1657
KRT10	0.139014	1658
OSGEPL1	0.138934	1659
FGD5	0.138934	1660
SETD5	0.138918	1661
PIEZO1	0.138891	1662
SMAD5	0.138887	1663
CNKSR2	0.138837	1664
TMEM29	0.138829	1665
SF3B5	0.138757	1666
NEIL3	0.138715	1667
PHTF1	0.138702	1668
BOLA2	0.13868	1669
DNAJC7	0.138633	1670
SF3A1	0.138583	1671
PPP1CA	0.13851	1672
PRMT8	0.138496	1673
NPHP1	0.138401	1674
SF3B6	0.138394	1675
TMPO	0.138365	1676
GFRA2	0.138362	1677
TMEM39B	0.138343	1678
UPF3B	0.138289	1679
DNAJC8	0.138288	1680
BAMBI	0.13814	1681
MBIP	0.138135	1682
DPYSL3	0.138082	1683
NDUFA7	0.137917	1684
LRRN4	0.137771	1685
GATA1	0.137746	1686
TDP1	0.137703	1687
HMGA1-RS1	0.137694	1688
PTPRS	0.137666	1689
CACNB3	0.137664	1690
STRAP	0.1376	1691
ARHGAP29	0.137338	1692
FIZ1	0.137293	1693
CPNE5	0.137135	1694
RCC1	0.136955	1695
RBM27	0.136904	1696
RAD1	0.136766	1697
NHSL2	0.136636	1698
POM121	0.136431	1699
TAF11	0.136424	1700
MYRF	0.136401	1701
SGIP1	0.136395	1702
KIF18A	0.136345	1703
GULP1	0.136274	1704
HBB-BH1	0.136256	1705
HIPK2	0.136238	1706
SMC6	0.136186	1707
GATC	0.136168	1708
RWDD1	0.136096	1709
NR1H2	0.136083	1710
UBE2T	0.136051	1711
MAPK8IP1	0.136049	1712
DDX1	0.136018	1713
GM28285	0.135915	1714
ARMCX3	0.13586	1715
TRMT10A	0.135694	1716
SEPT10	0.135662	1717
SELENOH	0.135608	1718
E2F4	0.135495	1719
UBN2	0.135296	1720
MSH6	0.135251	1721
TAGLN	0.135245	1722
UBXN7	0.135155	1723
FAM189B	0.135043	1724
GYPC	0.135008	1725
BTBD17	0.13484	1726
WNT3A	0.134798	1727
CD44	0.134794	1728
FBLN2	0.134781	1729
PARP2	0.134777	1730
U2AF2	0.134748	1731
MYPOP	0.134711	1732
B4GALT2	0.134695	1733
SELENON	0.134668	1734
CCDC85B	0.134583	1735
ARNT2	0.134566	1736
IGSF3	0.134547	1737
EIF4E	0.134427	1738
FBN1	0.134426	1739
BZW2	0.134307	1740
SLC6A6	0.134276	1741
PPIF	0.134264	1742
EIF1AD	0.134201	1743
AKT3	0.134134	1744
HDDC2	0.134134	1745
EGR4	0.13412	1746
COPS8	0.134012	1747
LIX1	0.13399	1748
NKD2	0.133936	1749
NAA20	0.133892	1750
CLSTN1	0.133832	1751
DNAAF2	0.133782	1752
ASPG	0.133739	1753
FGFR2	0.133721	1754
XAF1	0.133647	1755
MRPS6	0.13363	1756
SKA3	0.13362	1757
LGI2	0.133553	1758
PRMT5	0.133526	1759
GTPBP1	0.133483	1760
EGFL7	0.133468	1761
TPBG	0.133428	1762
MIDN	0.133245	1763
CORO1A	0.1332	1764
PCP4	0.133193	1765
EHBP1L1	0.133192	1766
PCMTD1	0.133172	1767
BTBD6	0.133153	1768
HEPH	0.133115	1769
MND1	0.132991	1770
THY1	0.132866	1771
GPR19	0.132858	1772
PDS5B	0.132809	1773
TGS1	0.132769	1774
SIMC1	0.13276	1775
RIPPLY2	0.13275	1776
CCDC112	0.132655	1777
CACNG7	0.132569	1778
RBMS3	0.132549	1779
FASN	0.132548	1780
RBFOX2	0.132525	1781
TSPAN2	0.132503	1782
RTN1	0.132406	1783
PLK1	0.132404	1784
SNPH	0.132384	1785
SRRM2	0.132344	1786
1700048O20RIK	0.132338	1787
PAFAH1B3	0.132331	1788
RRM1	0.132324	1789
NFASC	0.13229	1790
SDK2	0.132157	1791
TSEN34	0.132114	1792
DLG4	0.131997	1793
SWSAP1	0.13197	1794
CEND1	0.131933	1795
DDX23	0.131922	1796
MZT2	0.131912	1797
CKS2	0.131851	1798
U2SURP	0.13178	1799
TRIM24	0.131778	1800
BUD13	0.131671	1801
RHEB	0.131669	1802
MRPS11	0.131647	1803
NEK1	0.131617	1804
RGS5	0.131599	1805
RGS17	0.13157	1806
JUN	0.13148	1807
KNL1	0.131423	1808
ALX3	0.131401	1809
TTLL4	0.131366	1810
GABRA4	0.131324	1811
STXBP1	0.131324	1812
MCM2	0.131317	1813
ZFP462	0.131268	1814
TLE3	0.131239	1815
ADAM23	0.1312	1816
CLASP1	0.131175	1817
TAGLN3	0.131166	1818
TBX20	0.131124	1819
MED13L	0.131059	1820
SLC29A4	0.130983	1821
MYB	0.130926	1822
RABL6	0.13084	1823
LANCL2	0.13069	1824
RRP15	0.130656	1825
GUCY1B3	0.130655	1826
CPSF4	0.130625	1827
RSBN1	0.130598	1828
NEFM	0.130435	1829
CFAP36	0.130425	1830
ATP11C	0.130355	1831
GNGT2	0.130313	1832
TWIST2	0.130273	1833
POU2F1	0.130264	1834
NOTCH3	0.130258	1835
ZFP811	0.130167	1836
POLD2	0.130128	1837
WDR83	0.1301	1838
TNRC6B	0.130066	1839
PHLDB1	0.130037	1840
CCDC92	0.12995	1841
1700003F12RIK	0.12994	1842
KNSTRN	0.129889	1843
DIS3	0.129861	1844
MYO10	0.12977	1845
PPIL3	0.129739	1846
DRAXIN	0.129731	1847
CAB39L	0.129631	1848
PTGES	0.129606	1849
TFDP1	0.129562	1850
BTBD2	0.129545	1851
CENPN	0.129541	1852
CDR2L	0.129526	1853
KRIT1	0.129493	1854
KIF13A	0.129472	1855
NCAPG2	0.129372	1856
TCTEX1D2	0.129268	1857
CEBPG	0.129223	1858
ADM2	0.129211	1859
ARGLU1	0.129207	1860
RBM28	0.129146	1861
SGSM1	0.129054	1862
GMNN	0.129048	1863
6720489N17RIK	0.128977	1864
MKRN1	0.128959	1865
TGFB1I1	0.128925	1866
AP1S2	0.128719	1867
AHNAK	0.128628	1868
MAPK7	0.128627	1869
LCA5	0.128622	1870
IGSF9	0.128606	1871
DDX24	0.128578	1872
KMT5C	0.128499	1873
CHAF1B	0.128477	1874
DND1	0.128402	1875
GRK3	0.128366	1876
ARL4C	0.128328	1877
PDCD5	0.128291	1878
LUC7L	0.128284	1879
RGS12	0.128273	1880
MYL4	0.128223	1881
TLE4	0.128142	1882
BCORL1	0.128092	1883
AHDC1	0.128069	1884
SYNDIG1L	0.127915	1885
CUEDC1	0.127869	1886
RIC3	0.127834	1887
XKR5	0.127779	1888
SPOCK2	0.127733	1889
SNCB	0.12772	1890
IMPA2	0.127694	1891
RNF165	0.12766	1892
MRPL28	0.127649	1893
4930453N24RIK	0.127609	1894
C330006A16RIK	0.127541	1895
STOML2	0.127511	1896
GM11808	0.127511	1897
CROCC	0.127415	1898
CDK17	0.127413	1899
CKAP2	0.127364	1900
GALNT16	0.127352	1901
TASP1	0.127281	1902
HES3	0.127219	1903
AJAP1	0.127194	1904
CHD1	0.127028	1905
SHC2	0.126997	1906
LATS2	0.126876	1907
POLR2H	0.126844	1908
FAM83D	0.126777	1909
DYNC2H1	0.126672	1910
GABPB2	0.126634	1911
LRFN1	0.126532	1912
SALL1	0.126521	1913
COL5A2	0.126472	1914
NELFA	0.126406	1915
RTN2	0.126397	1916
NME7	0.126368	1917
ZFP385A	0.126354	1918
EPHA4	0.126348	1919
COX6B2	0.126294	1920
MYADM	0.126291	1921
ANKRD11	0.126261	1922
MCC	0.126207	1923
EXOSC1	0.126189	1924
ARHGAP39	0.126182	1925
COL26A1	0.126141	1926
TRAK1	0.126016	1927
CXX1A	0.126	1928
UMPS	0.125998	1929
CHCHD7	0.125945	1930
LYPD2	0.125921	1931
SFSWAP	0.125817	1932
PTCH2	0.125683	1933
KLHL17	0.125597	1934
SH3BGRL3	0.125556	1935
TTC9C	0.125474	1936
CHMP1B	0.125462	1937
2510009E07RIK	0.125442	1938
PLAGL1	0.125367	1939
RUVBL1	0.125317	1940
SNAI2	0.125215	1941
MARCH5	0.125148	1942
HK1	0.125113	1943
PPP1R2	0.125078	1944
ABL1	0.125068	1945
GM26735	0.125067	1946
CUX1	0.125001	1947
HSPA8	0.124984	1948
ASPHD2	0.124968	1949
KDELC1	0.124864	1950
TM6SF1	0.124797	1951
GFI1B	0.124776	1952
CCDC58	0.124641	1953
CRYM	0.124627	1954
PGM2L1	0.124613	1955
NDNL2	0.124558	1956
MTA2	0.124526	1957
SMPD3	0.124508	1958
PPP1R9B	0.124409	1959
E130309D02RIK	0.124385	1960
RAPGEF5	0.124297	1961
SLC25A24	0.124249	1962
PLP1	0.124235	1963
EXO5	0.124219	1964
TIMP1	0.124098	1965
CNTRL	0.124008	1966
1700025G04RIK	0.124	1967
TICRR	0.12396	1968
SLX4IP	0.123807	1969
NOL10	0.123755	1970
SYF2	0.12372	1971
GOLGA3	0.123698	1972
RNF7	0.123668	1973
PPA1	0.123591	1974
GM6576	0.123501	1975
GABBR2	0.123478	1976
NSMF	0.123473	1977
HES5	0.123472	1978
RBM10	0.123457	1979
SEPHS1	0.123435	1980
JAKMIP2	0.123432	1981
AGL	0.123363	1982
FBLIM1	0.123319	1983
NKD1	0.123145	1984
UTP3	0.123118	1985
ZIC2	0.123087	1986
MAP7D2	0.12295	1987
CBR3	0.122943	1988
STC1	0.122869	1989
PCM1	0.122734	1990
PPAN	0.122703	1991
SYNDIG1	0.122681	1992
IFT80	0.122674	1993
TCEAL3	0.122624	1994
OARD1	0.122602	1995
RILPL1	0.122555	1996
CCNB2	0.122463	1997
ARMCX5	0.122452	1998
[truncated: 18,898 more rows]

## Sheet: E8.75_ATLAS1
Gene	CORR	RANK
FOXF1	0.508113	0		Single-cell ATLAS of Nowotschin et al.
PTCH1	0.472749	1		Nature, 569(7756), 361-367.
PTMA	0.467264	2
NASP	0.449207	3		Legend
ARG1	0.438051	4		CORR	Pearson's correlation between expression level and single-cell disease scores
H2AFZ	0.436657	5
RANBP1	0.431388	6
SOX11	0.430225	7
HMGB1	0.427518	8
NPM1	0.406256	9
DUT	0.393141	10
SNRPF	0.392611	11
HSPE1	0.389491	12
RAN	0.382329	13
SRSF3	0.368386	14
HSP90AA1	0.366439	15
MIF	0.359807	16
FABP5	0.357136	17
SUMO2	0.354717	18
CBX1	0.34493	19
HSPD1	0.343907	20
H3F3A	0.33974	21
NAP1L1	0.339508	22
PSIP1	0.337301	23
PRMT1	0.336242	24
SNRPA1	0.335449	25
SNRPD1	0.333411	26
DCTPP1	0.332643	27
STMN1	0.332316	28
2810417H13RIK	0.329607	29
ALDH1A2	0.325929	30
FKBP3	0.325067	31
SET	0.324717	32
HMGB3	0.321518	33
LSM3	0.321478	34
MDK	0.321024	35
NTNG1	0.319839	36
NME1	0.314935	37
HMGB2	0.312775	38
PBX1	0.310522	39
SERBP1	0.30936	40
PPIA	0.307224	41
DEK	0.303586	42
CACYBP	0.299257	43
ANP32A	0.298641	44
PA2G4	0.296932	45
MEIS2	0.29674	46
EZH2	0.295829	47
HMGN1	0.295265	48
RBM8A	0.290578	49
RRM2	0.290246	50
SMS	0.290214	51
EIF5A	0.284193	52
APEX1	0.282652	53
PRDX6	0.281462	54
SMARCC1	0.278834	55
PDAP1	0.277982	56
OSR1	0.275474	57
H2AFY2	0.275306	58
HDGFRP3	0.274565	59
CDK4	0.274413	60
ERH	0.273254	61
HNRNPC	0.272452	62
SNRPB2	0.270678	63
LSM7	0.270159	64
SNRPD2	0.269966	65
NCL	0.269131	66
SSB	0.26619	67
HNRNPM	0.262723	68
TXNL4A	0.262142	69
SNRPG	0.260796	70
THOC7	0.260701	71
TUBA1B	0.260657	72
SNRPE	0.259857	73
CCDC34	0.259811	74
NUCKS1	0.259568	75
PAPPA	0.259481	76
HNRNPA2B1	0.258895	77
CAR14	0.258384	78
SSBP1	0.257276	79
H2AFY	0.257112	80
NPM3	0.253988	81
SRSF7	0.253769	82
SNW1	0.253505	83
FZD2	0.252384	84
GLI3	0.252289	85
FAM60A	0.251254	86
FOXL1	0.251219	87
PPIH	0.250996	88
LSM8	0.250595	89
NHP2L1	0.249054	90
ENY2	0.246565	91
MYCN	0.246279	92
DKC1	0.244921	93
ZMAT2	0.244321	94
PBDC1	0.243099	95
NOP58	0.242596	96
GNL3	0.242311	97
FOXP1	0.240935	98
HNRNPAB	0.240426	99
NUDC	0.24	100
LSM6	0.238357	101
RRS1	0.236909	102
TOP1	0.236824	103
SF3B2	0.236764	104
DNAJC8	0.236111	105
ANP32E	0.23594	106
U2AF1	0.235533	107
NOLC1	0.23431	108
CD24A	0.23397	109
MAGOH	0.233618	110
GLI2	0.233379	111
RPS11	0.23262	112
LYAR	0.232383	113
HIST1H2AP	0.232123	114
RPL7A	0.231405	115
CCNB1	0.231347	116
SNRPD3	0.230875	117
HNRNPK	0.229234	118
ENO1	0.228125	119
PPID	0.228052	120
SUPT16	0.228029	121
EIF5	0.22802	122
PNN	0.227891	123
DHX15	0.227573	124
HK2	0.226631	125
RSL1D1	0.22579	126
G3BP1	0.225378	127
SARNP	0.225202	128
PAICS	0.224681	129
NDUFB8	0.223868	130
PFDN2	0.223032	131
DDX18	0.222526	132
NMRAL1	0.221644	133
SRSF6	0.221354	134
ACIN1	0.221118	135
CYCS	0.22084	136
EPHA7	0.22035	137
KPNA2	0.220005	138
HOXB1	0.219495	139
H2AFV	0.219467	140
SNRNP40	0.219048	141
COX7C	0.218878	142
POLR2F	0.218456	143
HNRNPR	0.218155	144
RFC4	0.21808	145
SNRPC	0.217645	146
HNRNPA1	0.217617	147
HNRNPH3	0.217364	148
CCT8	0.217291	149
PRTG	0.217286	150
ANP32B	0.217177	151
NR2F2	0.217051	152
DACH1	0.216249	153
FKBP4	0.216078	154
PSMA6	0.215989	155
GM8186	0.215626	156
PSMG4	0.21559	157
SON	0.214868	158
GMPS	0.213647	159
ILF2	0.212756	160
HNRNPDL	0.212535	161
BEX2	0.212352	162
SAP30	0.212073	163
TMPO	0.21172	164
RTF1	0.211386	165
PSMA7	0.2113	166
DPY30	0.211225	167
POLR2J	0.210823	168
SNRPB	0.210429	169
DNAJC9	0.209848	170
TSN	0.209153	171
EIF2S1	0.209151	172
PIN4	0.209048	173
PKDCC	0.208763	174
PSMB6	0.208104	175
GLI1	0.206955	176
GM1673	0.206524	177
CCND2	0.206183	178
CKS2	0.206007	179
SNRPA	0.206006	180
SIVA1	0.205169	181
LUC7L3	0.205139	182
SRSF10	0.204634	183
BRD3	0.20456	184
WDR43	0.204401	185
RPS26	0.204113	186
CLNS1A	0.204024	187
SUMO1	0.203633	188
DCAKD	0.203241	189
MEIS1	0.202794	190
TOP2A	0.202581	191
RBBP4	0.202495	192
PRPF40A	0.2016	193
GM6563	0.201283	194
PRPF19	0.201192	195
PSMC5	0.20095	196
PSMA3	0.200897	197
PSMA1	0.200791	198
NOP10	0.200269	199
AKR1B3	0.200177	200
IFITM2	0.199802	201
FUBP1	0.199659	202
ARL3	0.19952	203
ENO1B	0.199414	204
YWHAQ	0.198917	205
FOXP2	0.198846	206
NHS	0.198565	207
LSM5	0.198494	208
2810004N23RIK	0.198353	209
NDUFAF2	0.198286	210
MCM7	0.198046	211
FCF1	0.197855	212
SF3B1	0.197781	213
PTGES3	0.197673	214
ADH5	0.197227	215
DNAJA1	0.196718	216
PBK	0.196639	217
IFT74	0.195948	218
ATP5J2	0.195887	219
RRAGD	0.195835	220
HNRNPD	0.195637	221
BCCIP	0.194491	222
BCAT1	0.194386	223
PRPF31	0.194383	224
PRPF38A	0.194241	225
IFITM1	0.194102	226
RBM3	0.193664	227
PSMD12	0.193477	228
WNT4	0.193004	229
HOXB4	0.192081	230
ISOC1	0.191984	231
BRIX1	0.191873	232
BTF3	0.191712	233
SSRP1	0.191673	234
EFTUD2	0.190949	235
ENO3	0.190793	236
EIF4E	0.190657	237
FBXO5	0.190652	238
H3F3B	0.190463	239
RCC2	0.190395	240
TCP1	0.190351	241
ROBO2	0.190313	242
PHF5A	0.189787	243
MIS18BP1	0.189642	244
HNRNPU	0.18958	245
RFC3	0.189216	246
NR2F1	0.18888	247
CXXC4	0.188853	248
MRPL18	0.188497	249
INCENP	0.188423	250
CHCHD2	0.188278	251
SEPT3	0.188161	252
EIF3G	0.18813	253
PSMC6	0.187964	254
PSMA2	0.186773	255
SRSF11	0.185901	256
HLX	0.185777	257
RPL38	0.185746	258
HS3ST3B1	0.185557	259
NOP56	0.185362	260
MPHOSPH10	0.185191	261
TYMS	0.184908	262
GTF3C6	0.184906	263
GTPBP4	0.184265	264
KNOP1	0.184163	265
SNRNP70	0.184036	266
NONO	0.183905	267
CCT7	0.183827	268
CCT5	0.18328	269
PPA1	0.183148	270
RBMXL1	0.182773	271
EIF4A3	0.18264	272
EPHA4	0.182382	273
STIP1	0.182284	274
PSMD7	0.181863	275
ADGRL2	0.181304	276
SF3A3	0.181144	277
RPL30	0.181113	278
EBNA1BP2	0.181035	279
ACP1	0.180937	280
PARK7	0.180608	281
VEZF1	0.180533	282
BUB3	0.180175	283
TWISTNB	0.180113	284
SMCO4	0.180065	285
ISY1	0.18005	286
RPF2	0.179824	287
RUVBL2	0.179691	288
HELLS	0.179317	289
SMC2	0.179193	290
UBE2I	0.178567	291
SMARCE1	0.178374	292
MNS1	0.177942	293
SPC24	0.177752	294
CENPF	0.177422	295
NACA	0.17717	296
SMC3	0.17707	297
LSM4	0.177048	298
UBE2N	0.177016	299
COX5A	0.176908	300
DHX8	0.176776	301
FNDC3C1	0.17634	302
ACTL6A	0.176139	303
FAM98B	0.176015	304
HMGN2	0.175499	305
RPL21	0.175478	306
TRMT6	0.175399	307
POLR3K	0.175135	308
TOMM7	0.174851	309
HPF1	0.174422	310
PTPRS	0.174237	311
C1QBP	0.174029	312
ESF1	0.173711	313
HIRIP3	0.173279	314
PSMB3	0.172843	315
NDUFAB1	0.172692	316
PCNA	0.172143	317
AHSA1	0.172019	318
HP1BP3	0.171828	319
CDK1	0.171731	320
RBX1	0.171531	321
UBE2E3	0.171515	322
BZW2	0.171303	323
PTN	0.170721	324
CEP57	0.170679	325
PKM	0.170439	326
PPIG	0.168889	327
PIGX	0.16874	328
SYNCRIP	0.168607	329
ZFP422	0.168528	330
UCHL3	0.168111	331
DDX39	0.167793	332
FOXP4	0.16771	333
PSMD14	0.167531	334
MRPL13	0.167288	335
KLHDC2	0.167047	336
SNRPN	0.166848	337
PTBP2	0.166722	338
PDCD5	0.166673	339
MRPS18C	0.166222	340
RPL7	0.165808	341
PCNA-PS2	0.165766	342
UBE2V2	0.165638	343
EXOSC7	0.165601	344
LMNB1	0.165574	345
FAM162A	0.164909	346
SFRP1	0.164883	347
RBM22	0.164265	348
UQCRB	0.164151	349
PFDN4	0.164	350
RSPO1	0.163913	351
SRRM2	0.163572	352
G3BP2	0.163412	353
MARCKSL1	0.163226	354
CCT3	0.163196	355
PSMA4	0.162892	356
TIMM8B	0.162861	357
HDGF	0.16243	358
GJC1	0.162182	359
MRPL47	0.161983	360
DST	0.161959	361
HNRNPF	0.16174	362
MRTO4	0.16156	363
BCAS2	0.161498	364
EXOSC3	0.161296	365
POLR2D	0.16117	366
MRPL21	0.161018	367
ODC1	0.160973	368
CENPH	0.160789	369
RBM25	0.160724	370
EIF1AX	0.160666	371
NEO1	0.160649	372
CTXN1	0.16057	373
GAR1	0.160539	374
RRP1B	0.160532	375
HHIP	0.16042	376
CDK2AP1	0.160406	377
PSMA5	0.160224	378
CCND1	0.160098	379
HINT1	0.159977	380
HDAC2	0.159955	381
GPC6	0.159939	382
MRPL42	0.15991	383
VPS72	0.159674	384
XRN2	0.159456	385
RAB34	0.158793	386
SAP18	0.158628	387
HSD11B2	0.158624	388
CTCF	0.158612	389
CALM2	0.158428	390
TDRD12	0.158205	391
RPS27L	0.158141	392
ZRANB2	0.157823	393
MEX3A	0.157661	394
MRPL20	0.157463	395
PRPF3	0.157165	396
CHCHD1	0.156954	397
LIG1	0.156941	398
HOXA2	0.156932	399
SRSF1	0.156924	400
SAE1	0.15692	401
NSMCE4A	0.156732	402
VDAC3	0.156498	403
FAM103A1	0.156435	404
PRPF6	0.156348	405
RPS13	0.156119	406
ITGA8	0.156108	407
NUP37	0.15608	408
SPC25	0.156072	409
IGF2BP1	0.156059	410
TSPAN6	0.155926	411
HOXB2	0.1559	412
KIF20B	0.155871	413
PEBP1	0.155812	414
AURKB	0.155801	415
ATP5H	0.155752	416
CNBP	0.155267	417
HSPH1	0.155208	418
DNPH1	0.155189	419
SATB1	0.155095	420
SNRNP200	0.155012	421
PINX1	0.154824	422
PSMC2	0.154789	423
EIF3J1	0.154549	424
NDUFB6	0.154472	425
CDCA7	0.154411	426
TXNRD1	0.154309	427
DDX24	0.154277	428
AK2	0.153975	429
POLR2K	0.153895	430
TTC3	0.153885	431
MRPS5	0.153712	432
TMEM158	0.153594	433
CETN3	0.153594	434
MRPL22	0.153495	435
ATPIF1	0.1533	436
FOXD1	0.153229	437
RRP15	0.153164	438
UBE2C	0.153103	439
RUVBL1	0.152908	440
CDCA8	0.152785	441
DPYSL3	0.152143	442
CDCA2	0.152097	443
TCOF1	0.151954	444
NAA15	0.151918	445
CCT2	0.151901	446
IGF2BP2	0.151807	447
BIRC5	0.151278	448
NSG1	0.151196	449
PGAM1	0.15085	450
PNLIPRP1	0.150217	451
LSM2	0.150043	452
UBE2S	0.149911	453
ZBTB12	0.149745	454
NUSAP1	0.149718	455
HNRNPH1	0.149582	456
PUM3	0.14948	457
LIN28A	0.149394	458
TRA2B	0.149283	459
RPL18	0.149151	460
SSSCA1	0.148844	461
GM10146	0.14881	462
EHMT1	0.148537	463
TCERG1	0.148471	464
FBL	0.14817	465
CCT4	0.148167	466
ZCCHC3	0.147677	467
RPL27	0.147526	468
CKS1B	0.147415	469
METRN	0.1473	470
PCBP4	0.147161	471
EEF1D	0.146595	472
MBTD1	0.146526	473
GSTO1	0.146321	474
PFDN6	0.146178	475
NSMCE2	0.146093	476
NHP2	0.146033	477
DDX39B	0.14602	478
SPSB4	0.145942	479
GSTA4	0.14575	480
YPEL1	0.145729	481
PSMC4	0.1456	482
MRFAP1	0.145536	483
CENPM	0.145367	484
DDX1	0.145149	485
MRPS35	0.145114	486
CHD4	0.144832	487
SYF2	0.144642	488
SDE2	0.144543	489
EMG1	0.144488	490
EIF3M	0.14413	491
NME4	0.144046	492
NUDT21	0.14402	493
NUP43	0.144015	494
PAIP2	0.143941	495
TCEA1	0.143895	496
POLR2I	0.143678	497
BCL7A	0.143554	498
SMCHD1	0.143477	499
MRPL23	0.143398	500
LIN28B	0.143171	501
ASF1A	0.143119	502
PPDPF	0.142996	503
EEF1E1	0.142957	504
PSMC1	0.142778	505
SRSF9	0.142664	506
G2E3	0.142664	507
AK6	0.142581	508
CCNE1	0.142567	509
ACVR2B	0.142496	510
TEX30	0.142371	511
TLE1	0.142202	512
BUB1	0.142055	513
PAFAH1B2	0.141859	514
HOXA5	0.141795	515
RPAP3	0.141778	516
CBX5	0.141753	517
POLR2H	0.141547	518
AQR	0.141504	519
RBM8A2	0.141482	520
CDCA7L	0.141428	521
ATP5F1	0.14126	522
MTX2	0.14112	523
MRPL11	0.141024	524
NMD3	0.140736	525
PARP1	0.140732	526
ZFHX4	0.14062	527
NARS	0.140519	528
RHOBTB3	0.140397	529
NAE1	0.140368	530
CDC123	0.140104	531
CENPK	0.139864	532
YAE1D1	0.139679	533
CADM1	0.139668	534
PSMC3IP	0.139413	535
PRC1	0.139135	536
MRPS21	0.139032	537
ZFP428	0.138955	538
LUC7L	0.138934	539
USMG5	0.138377	540
TMA16	0.138331	541
FAM136A	0.138246	542
TRIM59	0.138241	543
NXT1	0.138115	544
MRPL34	0.137934	545
BTF3L4	0.137906	546
KLHL17	0.137674	547
THOC3	0.137655	548
PSMG2	0.137552	549
NRIP1	0.137346	550
BOLA1	0.137295	551
ZNHIT6	0.137272	552
BASP1	0.137132	553
SWI5	0.137065	554
2810474O19RIK	0.137028	555
FDPS	0.136982	556
NRXN2	0.136939	557
UCK2	0.136705	558
RPS10	0.136584	559
ACTR6	0.136406	560
TCEB1	0.136376	561
UTP18	0.136055	562
SGOL1	0.135933	563
SUV39H2	0.135907	564
PSMD11	0.135653	565
HMGA1	0.135614	566
TGS1	0.135524	567
EIF2B3	0.135471	568
POLE3	0.135153	569
SKAP2	0.134793	570
TRMT112	0.134757	571
KIF15	0.134682	572
USP1	0.134526	573
NXF3	0.134491	574
NDN	0.1344	575
RPF1	0.134328	576
GSTP1	0.134215	577
WDR12	0.134213	578
GM12355	0.134158	579
CTPS	0.134149	580
MAD2L1	0.134111	581
ACAT2	0.134087	582
DPYSL5	0.13399	583
SMC4	0.133985	584
SF3B4	0.133922	585
LLPH	0.132662	586
NAA10	0.132619	587
TMEM126A	0.132599	588
TEAD2	0.132585	589
ESCO2	0.132396	590
MAGOHB	0.1323	591
CKAP2L	0.132187	592
BUD31	0.132003	593
TSHZ2	0.131964	594
MAK16	0.131915	595
GM10184	0.131913	596
HIGD1A	0.131911	597
RBM28	0.131723	598
RFC1	0.131518	599
TBCB	0.131494	600
MRPL32	0.131407	601
TRIM28	0.131172	602
MAT2A	0.131051	603
KHDRBS1	0.131026	604
ITSN1	0.130989	605
EXOSC1	0.130984	606
ZFP462	0.130951	607
MBD3	0.130904	608
1110004F10RIK	0.130861	609
PSMB7	0.130852	610
EXOSC8	0.130708	611
CCNH	0.130387	612
CLSPN	0.130141	613
MEX3B	0.129979	614
HOXA1	0.129786	615
PTTG1	0.129776	616
TPD52L1	0.129766	617
FOXC2	0.129743	618
CDK7	0.12958	619
MED19	0.12949	620
EWSR1	0.129336	621
EXOSC9	0.129275	622
PPP1CC	0.129151	623
GSPT1	0.129062	624
ISL1	0.129058	625
GTF3A	0.129048	626
MATR3	0.128965	627
TBL1X	0.128917	628
ATXN7L3B	0.128869	629
POLR2E	0.128865	630
RPL5	0.12876	631
TFAM	0.128715	632
HN1	0.128656	633
POLR1C	0.128627	634
GTF2A2	0.12855	635
PSMB5	0.128461	636
CENPE	0.128427	637
H1FX	0.128371	638
ECHS1	0.128359	639
U2SURP	0.128303	640
MPHOSPH8	0.128289	641
CDCA4	0.12821	642
FIGN	0.128123	643
MRPS22	0.127997	644
CCAR1	0.127843	645
UBE2T	0.127757	646
RPP30	0.127715	647
STXBP6	0.127602	648
FAM19A1	0.127562	649
NAA50	0.127332	650
PPHLN1	0.127331	651
DDX46	0.127225	652
RANGRF	0.127029	653
RNF165	0.12699	654
NEDD8	0.126954	655
NUDCD2	0.12695	656
EEF1B2	0.126924	657
PSMG1	0.126808	658
TSPAN3	0.126614	659
FRG1	0.126508	660
HSD17B10	0.126496	661
SFPQ	0.126401	662
PTPRD	0.126387	663
PLK1	0.126247	664
SLC25A5	0.126147	665
DCAF13	0.126107	666
CISD1	0.126088	667
NCAPG	0.125926	668
ADK	0.12589	669
KIF20A	0.125617	670
TFRC	0.125596	671
HIST1H2AE	0.125554	672
PAFAH1B3	0.125542	673
SH3BGRL	0.125541	674
GM10053	0.125522	675
SNRNP27	0.125304	676
TCF3	0.125276	677
AURKA	0.125186	678
KIF5C	0.125083	679
TRP53	0.124956	680
YWHAE	0.124682	681
MPHOSPH6	0.124584	682
TSHZ1	0.12446	683
HYPK	0.124296	684
PHF6	0.124265	685
HIST1H4H	0.12423	686
PTRH2	0.124213	687
RAD51AP1	0.124145	688
SMARCA2	0.124024	689
RNF219	0.124006	690
CHEK1	0.123825	691
NFYB	0.123419	692
EFNA2	0.123407	693
TPX2	0.123287	694
CENPU	0.123249	695
PLPP3	0.123142	696
SDHB	0.122965	697
GDNF	0.1229	698
RPL31	0.122733	699
XAB2	0.12254	700
MRPL40	0.122479	701
SMN1	0.122431	702
FGFR1OP	0.122399	703
MMP16	0.12235	704
SLC38A1	0.122315	705
PPAT	0.122203	706
CRABP1	0.122162	707
MTAP	0.122099	708
PSMB2	0.121949	709
CLPP	0.121789	710
FOXD2	0.121715	711
RBBP7	0.121667	712
MTHFD2	0.121647	713
PRPS1	0.121464	714
SMARCA4	0.121432	715
TENM3	0.121421	716
DTYMK	0.121371	717
MORF4L1	0.121176	718
SMC6	0.121174	719
CXADR	0.121137	720
FAM133B	0.120958	721
HMGN5	0.120758	722
INIP	0.120757	723
PDCD11	0.120661	724
AUTS2	0.120659	725
SMU1	0.12065	726
MTHFSD	0.120636	727
EPRS	0.120614	728
MRPL52	0.120603	729
KIF5B	0.120597	730
NDUFA12	0.120484	731
TRMT10A	0.120365	732
ELAVL1	0.120341	733
ELOVL4	0.120276	734
MEAF6	0.120048	735
BARX1	0.12	736
NSG2	0.119926	737
DYNLL1	0.119904	738
FEN1	0.119607	739
DENR	0.119594	740
GMNN	0.119502	741
GM10131	0.119501	742
SLIRP	0.119411	743
PLCH1	0.119347	744
ZFP292	0.119316	745
MED30	0.119171	746
DHFR	0.118905	747
SFXN1	0.118811	748
CEBPZ	0.118724	749
SUB1	0.118699	750
APBA2	0.118622	751
TFAP4	0.118534	752
GM7879	0.118495	753
TDG	0.118425	754
DIMT1	0.118409	755
RUNX1T1	0.118399	756
RAD51	0.118375	757
WBP5	0.118211	758
YTHDF2	0.118191	759
POLA1	0.118069	760
ARID1A	0.117984	761
CHORDC1	0.117944	762
MYBBP1A	0.117942	763
AU020206	0.117693	764
RPL19	0.117606	765
COX7B	0.117373	766
FIBIN	0.117352	767
EIF3A	0.117328	768
ASH2L	0.117292	769
EFNA5	0.117239	770
ITGB3BP	0.117228	771
BUD13	0.117102	772
NIFK	0.117056	773
FBN2	0.117039	774
SMARCA5	0.117034	775
CHD1	0.116972	776
GART	0.11683	777
MRPS9	0.116745	778
PARL	0.116546	779
VBP1	0.116279	780
HNRNPA0	0.116256	781
VRK1	0.116197	782
PRMT5	0.116136	783
PTPN2	0.116115	784
RDH10	0.116055	785
ORC6	0.116	786
FAM188A	0.115879	787
CBX2	0.115875	788
STOML2	0.115788	789
EIF1	0.11569	790
MTF2	0.115685	791
OLA1	0.115557	792
UBA2	0.115509	793
CCDC25	0.115501	794
PSMD6	0.115459	795
BZW1	0.115359	796
TUBB2B	0.115008	797
SIAH1B	0.114933	798
DGCR6	0.11488	799
SNRNP25	0.114837	800
GLRX3	0.114668	801
MED31	0.114614	802
OARD1	0.114595	803
ARPP19	0.11453	804
HMMR	0.114468	805
ABCE1	0.114452	806
NAP1L4	0.114381	807
OIP5	0.114319	808
THYN1	0.114317	809
TXN1	0.114123	810
MRPL16	0.114048	811
PPIL1	0.114033	812
RPS7	0.113972	813
U2AF2	0.113951	814
PPIE	0.113949	815
NOL10	0.11392	816
TFDP2	0.113859	817
ILF3	0.113854	818
ARMC10	0.113839	819
FLRT1	0.113805	820
RPA3	0.113792	821
USP3	0.113742	822
ATRX	0.113709	823
VCAN	0.113682	824
DIABLO	0.113455	825
WFDC2	0.113403	826
RBMX2	0.113393	827
MRPL46	0.11328	828
HSPA4	0.113267	829
HSPA9	0.113136	830
STRA6	0.113118	831
PDK3	0.112881	832
SMC1A	0.112791	833
EDN3	0.112631	834
SRPK1	0.112617	835
TUBB5	0.112589	836
MRPS33	0.112378	837
DCTD	0.112361	838
NDUFS5	0.11235	839
POLR1E	0.112275	840
PATZ1	0.112134	841
CCDC58	0.112094	842
MRPS36	0.112043	843
UCHL5	0.111984	844
RPP40	0.111953	845
E2F5	0.111909	846
DNMT3A	0.111805	847
MRPL39	0.111766	848
ZNRD1	0.111566	849
MRPL12	0.111519	850
MRPL15	0.111441	851
ZIK1	0.111367	852
NSUN2	0.111349	853
TAGLN3	0.111226	854
PNLIPRP2	0.111216	855
SSBP2	0.111174	856
POMP	0.111117	857
TOX3	0.111099	858
TXNDC9	0.111092	859
SAP18B	0.111052	860
SREK1	0.111043	861
TIPIN	0.111025	862
COX7A2	0.110987	863
COPS4	0.110952	864
GINS4	0.110941	865
NDUFV2	0.110737	866
RAB3GAP2	0.110699	867
SAFB	0.110594	868
KIF2C	0.110575	869
SLC39A6	0.110562	870
CDH2	0.110521	871
ZFP131	0.110471	872
PCGF6	0.110427	873
MED6	0.110421	874
PNO1	0.110162	875
MRPL35	0.110131	876
TGIF1	0.110105	877
CEP78	0.109964	878
CAPRIN1	0.109955	879
APRT	0.109828	880
WDR75	0.109783	881
KTN1	0.109536	882
RBM15B	0.109396	883
HMGA2	0.109239	884
RRM1	0.109222	885
UBE2D1	0.109198	886
AFDN	0.109163	887
TCF21	0.109161	888
HSP90AB1	0.109106	889
MSH2	0.109066	890
WASF3	0.109046	891
CDC26	0.108997	892
SOX12	0.108943	893
NINL	0.108889	894
DDX5	0.108861	895
ZNHIT3	0.108807	896
ZC3H15	0.108727	897
PCM1	0.108551	898
RCOR2	0.108349	899
NDUFS3	0.108332	900
ANKRD10	0.10823	901
UBE2G1	0.108219	902
RIF1	0.108217	903
PARD6G	0.10815	904
E130012A19RIK	0.108145	905
ZFP277	0.107937	906
HAT1	0.107925	907
WDR6	0.1078	908
HNRNPA3	0.107762	909
CENPW	0.107615	910
SMARCD1	0.107588	911
TIMELESS	0.107517	912
MRPS25	0.107512	913
MRPL28	0.107505	914
PLXNA2	0.107456	915
SGOL2A	0.107427	916
CHTOP	0.107371	917
RPS17	0.107255	918
BRD8	0.107173	919
DNAJC7	0.107159	920
MID1	0.107133	921
HS3ST3A1	0.107072	922
1700017B05RIK	0.107068	923
PTGES	0.107056	924
DNAAF2	0.107024	925
ARID2	0.106916	926
CYC1	0.106897	927
TMEM132A	0.106877	928
SOCS2	0.106842	929
WHSC1	0.106805	930
BDH2	0.10675	931
ZC3H13	0.106728	932
TIMM21	0.106653	933
WDR77	0.106621	934
KNL1	0.106501	935
CSNK2A1	0.106483	936
ESD	0.106388	937
RSL24D1	0.10628	938
MRPL36	0.106273	939
MRPL58	0.10624	940
CBX3	0.106103	941
GPATCH4	0.106031	942
TRIM37	0.106024	943
CDC5L	0.106015	944
CD300E	0.105729	945
PITRM1	0.105715	946
SEH1L	0.105382	947
PSMC3	0.105346	948
PRDX2	0.105342	949
FTSJ3	0.105177	950
POP4	0.105169	951
MME	0.105072	952
RCN2	0.105064	953
EIF4G2	0.105063	954
WDR83OS	0.104928	955
UBE2E1	0.104839	956
HNRNPH2	0.104778	957
NDC80	0.104632	958
RCC1	0.104626	959
SKA1	0.104615	960
NUDT5	0.104494	961
TTC5	0.104492	962
ROBO1	0.104346	963
MCM5	0.104306	964
1810022K09RIK	0.10425	965
HIST1H1E	0.104206	966
ASRGL1	0.104152	967
CDC37	0.10405	968
TSFM	0.103942	969
VANGL2	0.103899	970
UBLCP1	0.103849	971
PRIM1	0.103789	972
PABPC1	0.103719	973
BNC2	0.103536	974
TPR	0.103516	975
NIP7	0.103472	976
NDUFB7	0.10345	977
YBX3	0.103317	978
SRRT	0.103184	979
ANGPTL1	0.103163	980
DNMT1	0.103157	981
NSFL1C	0.103125	982
UBE2K	0.102992	983
GLMN	0.102829	984
CPE	0.10282	985
MIS18A	0.102776	986
IGTP	0.10276	987
TNPO3	0.102735	988
LSM12	0.102513	989
AIF1L	0.102428	990
KIF22	0.102367	991
TARDBP	0.102265	992
UPF3B	0.102156	993
KIN	0.102098	994
SKA2	0.102059	995
MSI1	0.102055	996
IGF1R	0.102046	997
RNASEH2A	0.102045	998
UBE2L3	0.10203	999
PHAX	0.102011	1000
PPP1CB	0.101931	1001
PSMD2	0.101918	1002
CHAF1A	0.101876	1003
BMS1	0.101851	1004
BRD7	0.101844	1005
TMEFF1	0.10172	1006
GM10250	0.10169	1007
EFNA4	0.101687	1008
NOL8	0.101674	1009
SBK1	0.10161	1010
EXO1	0.101608	1011
TTC1	0.101576	1012
LSM1	0.101506	1013
THOC1	0.101481	1014
DNAJA2	0.101429	1015
RHNO1	0.101427	1016
GCLM	0.101352	1017
ATP5G3	0.101281	1018
POLR2C	0.10109	1019
PPIL4	0.101082	1020
ZCCHC11	0.101065	1021
MTX1	0.100936	1022
UMPS	0.100864	1023
WDR55	0.100733	1024
ROMO1	0.100578	1025
SMARCB1	0.100483	1026
DNAJC2	0.100427	1027
PSRC1	0.100426	1028
CHAF1B	0.100393	1029
SLMO1	0.100301	1030
SART3	0.100266	1031
TACC3	0.100226	1032
NOL11	0.100155	1033
POLB	0.100133	1034
CCNA2	0.099897	1035
PRPF4B	0.0998348	1036
FGFR2	0.0998173	1037
BOLA2	0.0998067	1038
NETO2	0.0997348	1039
SERF1	0.099595	1040
TECR	0.0995819	1041
AIMP1	0.0995712	1042
GTF3C1	0.0995249	1043
BHLHE41	0.0995084	1044
HIST1H1B	0.0994883	1045
METTL1	0.0994441	1046
DSCC1	0.0993706	1047
DNAJC15	0.0992713	1048
NDUFA9	0.0990648	1049
CDC20	0.0990562	1050
RRP9	0.0990134	1051
IPO5	0.099013	1052
PROM1	0.0989967	1053
URI1	0.0989656	1054
HIST1H2AN	0.0989534	1055
TMEM41A	0.0989488	1056
PRKRA	0.0989226	1057
SLC9A3R1	0.0988974	1058
GM4950	0.0988969	1059
CELSR2	0.0988094	1060
MIPEP	0.0984737	1061
HOXA3	0.098457	1062
ATP6V1F	0.0984379	1063
TAF1D	0.0984003	1064
RPP38	0.0983335	1065
TBPL1	0.0983155	1066
LARS	0.0983063	1067
MAGEL2	0.0982295	1068
SEPHS1	0.0981387	1069
BCLAF1	0.0981279	1070
TKT	0.0980078	1071
TRNT1	0.0979964	1072
PHB2	0.0979899	1073
MDH1	0.0979734	1074
BRCC3	0.0979375	1075
LDHB	0.0979217	1076
RSRC1	0.0979186	1077
COMMD1	0.0978594	1078
SKIDA1	0.0978499	1079
NDST4	0.0978147	1080
SAPCD2	0.0977849	1081
AIMP2	0.0977848	1082
GNL2	0.0977406	1083
CXCL13	0.097618	1084
SRSF2	0.0975897	1085
CFDP1	0.0975464	1086
BAZ1B	0.0975362	1087
AFF3	0.0975317	1088
YBX1	0.0974875	1089
ABCF1	0.0974383	1090
MCM4	0.0974346	1091
NDUFAF4	0.0973471	1092
CIRH1A	0.0972162	1093
ZFP326	0.09717	1094
EIF3C	0.0971115	1095
FOXF2	0.0970998	1096
HDAC1	0.0970375	1097
ATAD2	0.0969352	1098
PFN2	0.0968782	1099
GPSM1	0.0968747	1100
RTN1	0.0968696	1101
ACLY	0.0968425	1102
DMAP1	0.096639	1103
NOL12	0.0966314	1104
NDUFS6	0.0965375	1105
EMC4	0.0965083	1106
TUBG1	0.0965039	1107
CAD	0.0963858	1108
HARS	0.0963543	1109
DDX42	0.0962347	1110
CARNMT1	0.0961775	1111
HAUS3	0.0961102	1112
ZFP664	0.0959934	1113
TWNK	0.095819	1114
RPIA	0.0957951	1115
UHRF1	0.0957863	1116
OAZ1	0.0957728	1117
SPTBN2	0.0957162	1118
USP39	0.0956654	1119
MEOX1	0.0955778	1120
TADA2A	0.0954653	1121
CHCHD4	0.0954143	1122
COMMD2	0.0954048	1123
EXOSC4	0.0953991	1124
CDK11B	0.0953327	1125
PLOD2	0.0952887	1126
SNX5	0.0951638	1127
GPSM2	0.0951427	1128
H2AFX	0.0950514	1129
CCDC43	0.0949407	1130
ORC2	0.0948672	1131
NEMF	0.0948097	1132
WDR61	0.0947986	1133
SPAG7	0.0947656	1134
MRPS11	0.0947582	1135
PPP2R3C	0.0947517	1136
SEMA3D	0.0947123	1137
SAAL1	0.0946872	1138
FGFR1	0.0946651	1139
NOC2L	0.0946441	1140
TEX9	0.0946022	1141
RPL35A	0.0946009	1142
MRPS14	0.0945865	1143
ZNHIT1	0.0945617	1144
B4GALNT4	0.0945559	1145
DDX52	0.0945345	1146
MELK	0.0945327	1147
PDE3B	0.0945174	1148
TAMM41	0.0944962	1149
ATIC	0.0944828	1150
CHCHD6	0.0944513	1151
LUZP1	0.0944323	1152
EIF3J2	0.0944044	1153
HIST1H4D	0.0943949	1154
ELAVL2	0.0941633	1155
COX19	0.0941203	1156
UXT	0.0941183	1157
WDR18	0.0938614	1158
HOXB3	0.0938364	1159
NCAPD2	0.093829	1160
PNISR	0.0938247	1161
BAZ1A	0.0937629	1162
SYT11	0.0937614	1163
STRBP	0.0937277	1164
MRPS10	0.0936099	1165
ARHGAP11A	0.0935637	1166
SHCBP1	0.0935496	1167
KATNA1	0.0935161	1168
CEP83	0.0933916	1169
KANSL2	0.0933616	1170
PSMD13	0.0933557	1171
GEMIN6	0.0933557	1172
CYFIP2	0.093355	1173
ATP5G1	0.0933376	1174
UQCC2	0.0932404	1175
HMGN3	0.0931413	1176
RBMX	0.0929998	1177
RRP1	0.0929873	1178
CHD7	0.0929485	1179
RNASEH2B	0.0929258	1180
PHPT1	0.0928964	1181
AATF	0.0928875	1182
ELP6	0.0928192	1183
COQ7	0.0927935	1184
DBN1	0.0927124	1185
MFAP2	0.0927016	1186
PPP1R14A	0.0926564	1187
KDM5B	0.092644	1188
TARS	0.0926186	1189
RPP25L	0.0925923	1190
SEMA3C	0.0925602	1191
CWF19L2	0.0925386	1192
5330434G04RIK	0.0925134	1193
STK32A	0.0924866	1194
PHIP	0.0924386	1195
POLR2L	0.0923929	1196
NDUFB3	0.0922725	1197
MED8	0.0922721	1198
NUF2	0.0920008	1199
PSPC1	0.0919702	1200
RBPJ	0.0919566	1201
NR6A1	0.0919501	1202
PTCD3	0.0919014	1203
UCHL1	0.0918487	1204
ZFP442	0.0917667	1205
TEKT1	0.0917114	1206
RNPS1	0.0916756	1207
D030056L22RIK	0.0916643	1208
TSC22D3	0.0916377	1209
PHGDH	0.0915947	1210
SUCLG1	0.0915795	1211
NUDT2	0.0915434	1212
RNASEH2C	0.0914621	1213
XRCC5	0.0914553	1214
RBM6	0.0914453	1215
ARL2	0.0914398	1216
DEPDC1A	0.0913618	1217
GTF2E2	0.0913298	1218
DHCR24	0.0912958	1219
KCNG1	0.0912811	1220
BANF1	0.0912465	1221
RPS6KA6	0.0910575	1222
IFT43	0.0910446	1223
PCNP	0.0909784	1224
HNRNPLL	0.0909775	1225
HTATSF1	0.0908579	1226
DLAT	0.0908012	1227
DACH2	0.0907659	1228
MED4	0.0907119	1229
CETN2	0.0906692	1230
CCDC124	0.0906116	1231
COX10	0.0905684	1232
UBE2B	0.0905319	1233
TMEM216	0.0905187	1234
METTL9	0.0904397	1235
NOP16	0.0903514	1236
KRAS	0.0903168	1237
PLPPR3	0.0901793	1238
ADRM1	0.0901786	1239
CHCHD7	0.0901349	1240
USP10	0.0901213	1241
D16ERTD472E	0.0900685	1242
EPB41	0.0900469	1243
NAA35	0.0899701	1244
MRGBP	0.089921	1245
NDUFC2	0.0898246	1246
1110059E24RIK	0.0898153	1247
PCGF2	0.0897811	1248
TMEM39B	0.0897302	1249
BRCA2	0.0896197	1250
KIF18A	0.0895678	1251
CKAP5	0.0895304	1252
CIR1	0.0895201	1253
1810009A15RIK	0.0894431	1254
CCDC59	0.0893573	1255
DDX27	0.0892435	1256
SPCS2	0.089231	1257
HIST1H3C	0.0891872	1258
CREB1	0.089132	1259
LRRN1	0.0891104	1260
NOP9	0.088991	1261
GINS1	0.0889781	1262
DDT	0.0889627	1263
OTUB1	0.0889116	1264
SRRM1	0.0889104	1265
CAMSAP1	0.0889034	1266
PSME3	0.0889007	1267
TK1	0.0888818	1268
PSMB1	0.0888765	1269
TTK	0.088866	1270
UBB	0.088858	1271
COPS3	0.0887846	1272
MAT2B	0.0887054	1273
RACK1	0.0885772	1274
PBRM1	0.0885751	1275
METTL16	0.0885712	1276
SREK1IP1	0.0884361	1277
KARS	0.0883444	1278
DCTN3	0.0883351	1279
PUM1	0.0882045	1280
MIR17HG	0.0882013	1281
FASTKD2	0.0881649	1282
AASDHPPT	0.0880343	1283
FIGNL1	0.0880342	1284
STRAP	0.0880087	1285
DDX21	0.0880012	1286
CHD3	0.0879457	1287
GM10282	0.0879258	1288
TAF15	0.0878175	1289
SOX4	0.0877337	1290
RAB37	0.0876014	1291
CNOT2	0.0876005	1292
HOXA4	0.087544	1293
RPL7L1	0.0874628	1294
COX5B	0.0874212	1295
2310033P09RIK	0.0873519	1296
JAM3	0.0873512	1297
CTH	0.0872318	1298
DCPS	0.0871689	1299
NIF3L1	0.0870763	1300
TSPYL4	0.0870229	1301
CCDC86	0.0869928	1302
SERINC5	0.0869692	1303
PPIL3	0.0869595	1304
MAPRE1	0.0869108	1305
RBM17	0.0868844	1306
DRG1	0.0868532	1307
UTP3	0.0868259	1308
HDDC2	0.0867092	1309
B9D1	0.0866719	1310
GTPBP10	0.0865708	1311
PPP1R11	0.0865077	1312
PSMD1	0.0865052	1313
VLDLR	0.086347	1314
PEX2	0.0861977	1315
NPNT	0.0861589	1316
CTNNBL1	0.0861415	1317
COX6C	0.0861142	1318
CIAPIN1	0.0860797	1319
RPL22L1	0.0860399	1320
PSMD5	0.086009	1321
GPN1	0.0859932	1322
GTF2H3	0.0859618	1323
BUB1B	0.0859186	1324
PNRC2	0.0858944	1325
PCDH10	0.0858754	1326
HLF	0.085867	1327
SDHAF3	0.0858461	1328
ETAA1	0.0856377	1329
CINP	0.0856227	1330
AUNIP	0.0856099	1331
RPS14	0.085553	1332
TMEM160	0.0855008	1333
WDR70	0.0854658	1334
SRSF5	0.0854192	1335
SRFBP1	0.0854188	1336
A430005L14RIK	0.0853824	1337
RPS3	0.0853679	1338
MDH2	0.085327	1339
MNAT1	0.0853026	1340
PRPF4	0.0852127	1341
ETV1	0.0851888	1342
MRPL50	0.0851679	1343
TOMM22	0.0850669	1344
BEX3	0.0849071	1345
PPP1R8	0.084868	1346
PPIF	0.0847884	1347
KIF23	0.0847682	1348
CAMTA1	0.0845966	1349
ZFP566	0.084516	1350
TRIM24	0.084515	1351
CASP8AP2	0.0844252	1352
DARS	0.0844083	1353
NELFA	0.0843944	1354
HIST1H2AF	0.0843731	1355
THRAP3	0.0843607	1356
CLIP3	0.0843527	1357
FAM162B	0.0842914	1358
KPNB1	0.0842676	1359
SCOC	0.0842287	1360
CKAP2	0.0840891	1361
TDP1	0.0840848	1362
GTF2B	0.0840838	1363
ADPRHL2	0.0840465	1364
MLLT10	0.0839924	1365
RPS8	0.0839706	1366
GLS	0.0839561	1367
METTL2	0.0839358	1368
WDR82	0.0838272	1369
PRORSD1	0.0837911	1370
ID2	0.0837717	1371
EIF4E3	0.0837186	1372
RPA2	0.0837147	1373
2610318N02RIK	0.0836901	1374
TRIP13	0.0836843	1375
FH1	0.0835884	1376
P3H2	0.0834733	1377
2010107E04RIK	0.0834247	1378
NVL	0.0833481	1379
MSANTD3	0.0833476	1380
CD3EAP	0.0833016	1381
APOO	0.0831711	1382
CFL2	0.0830893	1383
SLBP	0.0830384	1384
ZKSCAN1	0.0830276	1385
RPL27-PS3	0.0830211	1386
AKAP8	0.0829875	1387
SUGT1	0.0829837	1388
PRRX2	0.082911	1389
TSG101	0.0828919	1390
NXN	0.0828562	1391
DOCK9	0.0827856	1392
ZFP219	0.0827566	1393
SKA3	0.0827362	1394
TBL3	0.0827156	1395
THOC6	0.0826934	1396
BCL2L13	0.0826288	1397
RSF1	0.0826092	1398
SNTG1	0.0825013	1399
EED	0.0824764	1400
MRPS31	0.0824553	1401
GM8994	0.0824422	1402
MTHFD2L	0.0823408	1403
AHSA2	0.0823154	1404
PHF20	0.0822255	1405
MARS	0.0821541	1406
LHX1	0.0820962	1407
SLC38A2	0.0820948	1408
TSEN15	0.0820729	1409
NOP14	0.0820345	1410
ASNA1	0.0818868	1411
GABRA4	0.0817765	1412
ISYNA1	0.0817029	1413
IFT81	0.0816107	1414
ATP5K	0.0815564	1415
FMNL2	0.081549	1416
TSPAN12	0.0815188	1417
NDUFS8	0.0814843	1418
RNF220	0.0813774	1419
NXF1	0.0813753	1420
LRCH2	0.0813682	1421
ZRSR2	0.0813577	1422
LRR1	0.0812609	1423
RIOK1	0.081186	1424
RSBN1	0.0811801	1425
IKBKAP	0.0811663	1426
ASXL3	0.080997	1427
MRPL33	0.0808862	1428
MDN1	0.0808713	1429
DIXDC1	0.0808699	1430
TTC4	0.0808323	1431
MRPL19	0.0808138	1432
TAX1BP1	0.0808026	1433
NCBP2	0.0807966	1434
ARL6	0.080749	1435
TCTEX1D2	0.0807162	1436
UFD1L	0.0806553	1437
DCK	0.080508	1438
PDGFRA	0.0804881	1439
METTL3	0.080475	1440
MAPK6	0.0804733	1441
GEMIN5	0.0804573	1442
GTF2F1	0.0804447	1443
NUTF2	0.0804268	1444
RPL7A-PS5	0.0803981	1445
6330403K07RIK	0.080389	1446
XRCC6	0.0803887	1447
CLINT1	0.0803662	1448
DHX36	0.0803485	1449
SCNM1	0.0803253	1450
MARCH5	0.0803249	1451
PHB	0.0803202	1452
PPAN	0.0802999	1453
ARXES1	0.0802608	1454
4632415L05RIK	0.08026	1455
KRR1	0.080254	1456
SMARCAD1	0.0801907	1457
ATP5O	0.080159	1458
3110009E18RIK	0.0801251	1459
MSC	0.0801103	1460
PPP1R35	0.0800035	1461
PSMG3	0.0799927	1462
NDE1	0.0799802	1463
EIF2AK4	0.0799342	1464
BMPR1B	0.0798348	1465
MBIP	0.0798141	1466
LIX1	0.079802	1467
UNC119	0.0797878	1468
TOP2B	0.0797876	1469
PWP1	0.0797746	1470
NUDCD3	0.0797643	1471
EME1	0.0797563	1472
EMSY	0.0797505	1473
GJA1	0.0796962	1474
RALGPS2	0.0796699	1475
ADGRA3	0.0796671	1476
CSDE1	0.0796669	1477
GTF2F2	0.0796061	1478
RARS	0.0794618	1479
RAET1E	0.0794187	1480
IGSF9	0.0793783	1481
MKI67	0.0793696	1482
DPH6	0.0793456	1483
SCD2	0.0793347	1484
FSD1	0.0792461	1485
NUDCD1	0.0792388	1486
HAX1	0.079216	1487
UBTF	0.0792138	1488
MIDN	0.0792099	1489
TRAPPC13	0.0791844	1490
CCDC66	0.0791701	1491
TMEM199	0.0791626	1492
QTRT1	0.0791618	1493
AHCY	0.0790954	1494
SKP2	0.0790906	1495
GSG2	0.0790672	1496
SLC27A3	0.0790634	1497
SLMO2	0.0790373	1498
NDUFA1	0.0790195	1499
MRPL1	0.0789285	1500
HEATR1	0.0788678	1501
WBSCR22	0.0788377	1502
BCKDHB	0.0787916	1503
HIST1H4C	0.0786739	1504
ZFP937	0.078665	1505
KIF11	0.0786424	1506
DLEU7	0.0785482	1507
DNAJC11	0.0785343	1508
TMEM70	0.0784896	1509
CENPP	0.0784796	1510
NFKBIB	0.0784436	1511
TBCC	0.0784286	1512
FAM64A	0.0783178	1513
FZD3	0.078317	1514
ADSL	0.0782664	1515
RAD54L	0.0782256	1516
GAPDH	0.078164	1517
CDH11	0.0781512	1518
MRPL45	0.0780577	1519
CWC15	0.0780516	1520
MTA1	0.0780287	1521
TIA1	0.0779959	1522
SASS6	0.0779757	1523
TRIM32	0.0778831	1524
TAF1B	0.0778802	1525
HSPA14.1	0.0777216	1526
INTS9	0.0777151	1527
DACT1	0.0776696	1528
RNF20	0.0776298	1529
MRPL43	0.0776114	1530
GPC1	0.0775716	1531
LAMP3	0.0775672	1532
4930453N24RIK	0.0775355	1533
TMEM261	0.0775199	1534
6430573F11RIK	0.077445	1535
ANAPC10	0.077378	1536
ATAD3A	0.0773612	1537
DCLK1	0.0772324	1538
E130308A19RIK	0.0772251	1539
USP50	0.077189	1540
ZSCAN21	0.0771813	1541
INTS12	0.0771562	1542
PLA2G4A	0.0771429	1543
TAF11	0.0770889	1544
TTLL4	0.0770299	1545
MYH10	0.0769725	1546
PHF23	0.076957	1547
PLTP	0.076954	1548
PIN1	0.0769326	1549
BICD1	0.0767837	1550
CWC27	0.0767446	1551
NDUFV1	0.0767055	1552
POLR2B	0.0766569	1553
DEPDC1B	0.0766021	1554
FREM1	0.0764493	1555
AHI1	0.0764178	1556
AMD2	0.0764105	1557
GRIFIN	0.0763991	1558
DTX4	0.0762985	1559
YWHAH	0.0762925	1560
DNTTIP2	0.0762902	1561
TNFRSF19	0.0762154	1562
LANCL1	0.076194	1563
BCL9	0.0761676	1564
RFC5	0.0760669	1565
ASB13	0.0760393	1566
PYM1	0.0760211	1567
EIF3I	0.0759979	1568
HSPBP1	0.0759898	1569
FXN	0.0759377	1570
ETF1	0.0758809	1571
ZFP516	0.0758304	1572
TIMM50	0.0757983	1573
COX6A1	0.0757935	1574
RPS19BP1	0.0757174	1575
ITPA	0.0757168	1576
ANKRD49	0.0756389	1577
ATG5	0.0755605	1578
CENPQ	0.0755004	1579
PARP2	0.0754762	1580
LDAH	0.0754534	1581
COPS7B	0.0754409	1582
POLR2G	0.0752883	1583
FAT4	0.0752731	1584
VAMP7	0.075217	1585
MDM1	0.0751745	1586
PRMT7	0.0751696	1587
SCAPER	0.0751646	1588
ORC3	0.0751065	1589
ECD	0.0750261	1590
XPO1	0.0750142	1591
UROD	0.0749491	1592
5730455P16RIK	0.0749096	1593
SLTM	0.0749054	1594
REXO2	0.0748896	1595
AMD1	0.0748767	1596
CPSF3	0.0748748	1597
PRKD1	0.0748365	1598
TIMM10	0.074807	1599
ACTR10	0.0747282	1600
NREP	0.0747238	1601
MED28	0.0747134	1602
CPS1	0.0746992	1603
EIF2B2	0.0746865	1604
ERI1	0.0746853	1605
FXYD6	0.074573	1606
DIS3	0.0745244	1607
PPP1R7	0.0744596	1608
ASF1B	0.0744445	1609
IFT22	0.0744237	1610
MRPL55	0.0742865	1611
SUMO3	0.0742608	1612
PRKRIP1	0.074241	1613
EXOC3	0.0742247	1614
ARL6IP1	0.0742059	1615
UBXN2B	0.0741368	1616
DSP	0.0741319	1617
NNAT	0.0741318	1618
CDK6	0.0740978	1619
NME6	0.074041	1620
SKIV2L2	0.0740351	1621
GFRA1	0.0740286	1622
ZFP105	0.0740065	1623
ATAD1	0.0739661	1624
MRPS30	0.0738185	1625
CTU1	0.0737881	1626
FADS2	0.0737712	1627
CEP164	0.0736572	1628
UCHL4	0.0736441	1629
CECR2	0.0736161	1630
ZFP281	0.0734626	1631
CHD6	0.0732263	1632
PPM1G	0.0732202	1633
NOC4L	0.0731996	1634
NECTIN1	0.0731471	1635
MFAP4	0.0731313	1636
UQCRC2	0.0731129	1637
CCDC9	0.0730408	1638
DNAJC17	0.0730157	1639
LRRC40	0.0729518	1640
PTOV1	0.0729376	1641
PFAS	0.0729181	1642
CTR9	0.0728941	1643
POGLUT1	0.0726582	1644
NELFCD	0.0726273	1645
PES1	0.0725781	1646
STK4	0.0725038	1647
SF3A2	0.0724098	1648
TUFM	0.0723686	1649
IKZF5	0.0723076	1650
B230118H07RIK	0.0722667	1651
COX20	0.072261	1652
LHX1OS	0.0721731	1653
PIK3R2	0.0721543	1654
CDC45	0.0721499	1655
SNAPC5	0.0721498	1656
SCRN2	0.0721004	1657
NUP54	0.0720574	1658
RARS2	0.0720134	1659
RASL11A	0.0719925	1660
NLE1	0.0719834	1661
ZFP444	0.0719268	1662
LDLRAD3	0.0718722	1663
SHROOM3	0.0718474	1664
EP400	0.0718348	1665
HNRNPL	0.0718033	1666
TPRKB	0.071758	1667
AIFM1	0.0717358	1668
HIST1H2AG	0.0717073	1669
PUM2	0.0716958	1670
NELFE	0.0716406	1671
DLD	0.0716345	1672
NDUFB2	0.0716247	1673
PMF1	0.0716207	1674
ELP2	0.0714597	1675
MTERF3	0.0713509	1676
PPP4R2	0.0713455	1677
SCUBE1	0.0713208	1678
NUTF2-PS1	0.071284	1679
ABCF2	0.0712428	1680
SLC25A33	0.071205	1681
NDUFA5	0.0711668	1682
WDYHV1	0.0711241	1683
CSRNP3	0.0710932	1684
AIM1	0.0710252	1685
HIST1H4A	0.0708834	1686
MRPL4	0.0707907	1687
SALL4	0.0707259	1688
ENAH	0.0706988	1689
EDARADD	0.070698	1690
KCTD15	0.07067	1691
EIF4EBP2	0.0706686	1692
CST9	0.0706425	1693
IDH3G	0.0706401	1694
ECT2	0.0706216	1695
PHTF1	0.0706056	1696
NCAPH	0.0705767	1697
TSR2	0.0705404	1698
EFS	0.0705208	1699
GM20604	0.070515	1700
ZFP184	0.0705141	1701
MCM3	0.0704589	1702
ATP11C	0.0704488	1703
LEO1	0.0704189	1704
CENPA	0.070388	1705
WDR3	0.0703858	1706
NSMCE1	0.0703504	1707
WDR46	0.0703254	1708
RNF144A	0.0702858	1709
MARCKS	0.0702388	1710
SEPT6	0.0702359	1711
HOXC4	0.0701465	1712
CCNB2	0.0700917	1713
ARL6IP4	0.0700702	1714
CRNKL1	0.0700539	1715
NT5DC2	0.0700132	1716
DHRS4	0.0700034	1717
RFC2	0.0699775	1718
ISL2	0.0699754	1719
RAE1	0.0698887	1720
CDCA5	0.0698148	1721
CUL1	0.0697727	1722
CNPY2	0.0697616	1723
MRPS18A	0.0697575	1724
BYSL	0.0697511	1725
DNAJB6	0.0697441	1726
RAB39B	0.0697232	1727
SNX6	0.069701	1728
ZFP260	0.0696206	1729
ZFP637	0.0696003	1730
NUBP2	0.0695783	1731
ZMIZ2	0.0695377	1732
CDK5RAP2	0.0694818	1733
APITD1	0.0694191	1734
CCDC39	0.0694169	1735
TRP53BP1	0.0693729	1736
BHLHB9	0.069367	1737
STOX2	0.0692938	1738
UQCR11	0.0692728	1739
TGIF2	0.0691993	1740
CCNI	0.0691535	1741
AKAP9	0.0690927	1742
NIT2	0.069083	1743
RACGAP1	0.0690562	1744
ITGA9	0.0690237	1745
SOD2	0.0690014	1746
CENPL	0.0689851	1747
ING5	0.0689697	1748
SF3B5	0.0689581	1749
RAD1	0.0688193	1750
YTHDC1	0.0688179	1751
ABT1	0.0686917	1752
TFDP1	0.0686663	1753
AAAS	0.0686156	1754
GREM1	0.0685622	1755
BC052040	0.0685515	1756
NSRP1	0.0685324	1757
WDR33	0.0684807	1758
NUP85	0.068449	1759
FMN2	0.0684239	1760
TXN2	0.0683873	1761
ORC4	0.0683098	1762
FAM53A	0.0682828	1763
TBC1D15	0.0682404	1764
PODXL2	0.0682301	1765
MRPS27	0.0682035	1766
EIF4H	0.0681871	1767
CTNNAL1	0.0681848	1768
PDCD2L	0.0681693	1769
PRPSAP2	0.0681685	1770
2010320M18RIK	0.0681658	1771
NBN	0.0681647	1772
DUSP12	0.0680864	1773
HOMER3	0.0680805	1774
SRSF4	0.0680471	1775
PDS5B	0.068031	1776
NAA25	0.0680065	1777
TLE3	0.0680062	1778
PSMD4	0.0679459	1779
ADSS	0.0679309	1780
PROSER3	0.0679274	1781
NDC1	0.0679093	1782
R3HCC1	0.0678628	1783
SAA2	0.0678587	1784
COPS5	0.0678533	1785
ANAPC13	0.0678098	1786
VPS36	0.0677821	1787
RNMT	0.0676729	1788
MCM6	0.0676247	1789
MRPS17	0.0676005	1790
OSGEP	0.0675951	1791
PDE7A	0.0675874	1792
SMEK1	0.067542	1793
SRP14	0.0675231	1794
COA7	0.0675078	1795
MARC1	0.0674933	1796
PLRG1	0.0674615	1797
DOCK7	0.0674484	1798
NOC3L	0.0674289	1799
PUS1	0.0674128	1800
UBE2CBP	0.067397	1801
RIMKLB	0.0673862	1802
IDI1	0.0673587	1803
NAMPT	0.067303	1804
TSEN34	0.0673001	1805
EFCAB7	0.0672667	1806
DLG3	0.0672543	1807
POGK	0.0672151	1808
TMA7	0.0671625	1809
D8ERTD738E	0.0671619	1810
ZFP280C	0.0671411	1811
ZBED5	0.0671275	1812
THUMPD1	0.0671162	1813
TRA2A	0.0671057	1814
GPT2	0.0670208	1815
DLGAP5	0.0669644	1816
ACBD6	0.0669377	1817
CAAP1	0.0669232	1818
CPSF6	0.0669126	1819
MZT2	0.0669016	1820
LSG1	0.0668628	1821
AMMECR1	0.0668224	1822
PRPSAP1	0.0667862	1823
MYCL	0.0667442	1824
BPTF	0.0667368	1825
RPL12	0.066682	1826
EIF2B1	0.066615	1827
ZFP24	0.0665751	1828
WDR76	0.0665442	1829
SVEP1	0.0665072	1830
ADAMTS19	0.0664744	1831
POLD3	0.0664727	1832
XRCC6BP1	0.0664553	1833
ZFP207	0.0663227	1834
EXOSC5	0.066316	1835
ICE2	0.0663073	1836
IWS1	0.0662952	1837
HIST1H1A	0.06623	1838
NPHP1	0.0662298	1839
GSTM5	0.0662003	1840
TIPARP	0.0661494	1841
TRAPPC4	0.0660801	1842
LRIG3	0.0660026	1843
API5	0.0659888	1844
THAP11	0.0659793	1845
PPIP5K2	0.0659678	1846
D630045J12RIK	0.0659494	1847
CSNK2B	0.065949	1848
PRMT6	0.0659459	1849
GM6594	0.0658969	1850
KIF2A	0.0658832	1851
MTHFSL	0.0658391	1852
SRM	0.0658375	1853
EMC8	0.0658338	1854
1700116B05RIK	0.0658096	1855
RPS15	0.0657837	1856
NUP93	0.0657582	1857
FAM168B	0.0657543	1858
KPNA3	0.0657076	1859
CC2D2A	0.0657058	1860
RBM42	0.0656936	1861
FLYWCH2	0.0656515	1862
MRPL2	0.0655982	1863
PMPCB	0.0655632	1864
TBX5	0.0655334	1865
CEP295	0.0655276	1866
PHF10	0.0654151	1867
ELP4	0.0653828	1868
DTWD1	0.0653528	1869
GM21814	0.0652513	1870
GMEB1	0.065244	1871
HIST1H2BM	0.0652345	1872
GUF1	0.0652261	1873
PRDX4	0.0651765	1874
NOP2	0.065175	1875
IK	0.065111	1876
NUP35	0.0650582	1877
SPG21	0.0650472	1878
NCBP1	0.0650364	1879
MEGF9	0.0650147	1880
RTKN2	0.064989	1881
DDX47	0.064924	1882
GULP1	0.0649202	1883
TIMM9	0.0648981	1884
FAM175B	0.0648933	1885
RNF7	0.0648867	1886
UTP14A	0.0648701	1887
TCHP	0.0648176	1888
BMI1	0.0647858	1889
LIAS	0.0647068	1890
1700037H04RIK	0.0646148	1891
IRX3	0.0645872	1892
ZFP334	0.064573	1893
GRIK5	0.0645592	1894
HAUS1	0.0645394	1895
C1D	0.0645171	1896
APTX	0.0644511	1897
GM9951	0.0644339	1898
HIST2H3B	0.0643666	1899
THOC5	0.0643554	1900
OGFR	0.0642685	1901
BRI3BP	0.0642526	1902
FZD7	0.0642487	1903
NTMT1	0.0642196	1904
DDX10	0.0641599	1905
PRR11	0.0641405	1906
ZFP397	0.0640807	1907
RTCB	0.0640249	1908
POC1A	0.0640123	1909
PEG3	0.0639932	1910
MCTS2	0.0639869	1911
ORMDL1	0.0639664	1912
RBM26	0.0639509	1913
CUL5	0.0639405	1914
TSSC1	0.0637512	1915
CYP39A1	0.0637487	1916
TAF5	0.0637436	1917
ANKRD26	0.0637428	1918
ERCC1	0.0637056	1919
INO80B	0.0636847	1920
XRCC1	0.0636765	1921
ZFP37	0.0636731	1922
CEP97	0.0636651	1923
EIF4G3	0.0636127	1924
EIF3D	0.0635632	1925
WIZ	0.0635613	1926
NDUFAF1	0.0635606	1927
METAP2	0.0635389	1928
SCAF11	0.063512	1929
FAM192A	0.063508	1930
MMP2	0.0634997	1931
A830080D01RIK	0.0634949	1932
DDX23	0.0634942	1933
RBM10	0.0634868	1934
NTHL1	0.0634804	1935
MED22	0.0634777	1936
FAM213A	0.0634752	1937
EIF3L	0.0634527	1938
PABPN1	0.0634492	1939
SIX2	0.0634153	1940
MOB4	0.0634104	1941
ARHGAP42	0.0633463	1942
RNF8	0.0633295	1943
TAF13	0.0633238	1944
ARNT2	0.0632994	1945
HMGA1-RS1	0.0632918	1946
PANX1	0.0632494	1947
DYNLT1F	0.0632363	1948
FAM216A	0.0632327	1949
ZFP553	0.0632259	1950
EMC2	0.0632231	1951
RBM27	0.0631981	1952
MAX	0.0631804	1953
BLMH	0.06314	1954
NUFIP1	0.0630978	1955
MRPL27	0.0630829	1956
SIX4	0.0630568	1957
PSMB4	0.0630451	1958
YEATS4	0.063044	1959
CLDN11	0.0630422	1960
RCL1	0.063039	1961
NAA40	0.0629783	1962
VARS	0.0629377	1963
RAB28	0.0629355	1964
GM8797	0.0629351	1965
MPLKIP	0.0629258	1966
GTF2H5	0.0628932	1967
RANGAP1	0.0628549	1968
FIP1L1	0.0627737	1969
CENPJ	0.0627558	1970
EIF3K	0.0627237	1971
EYA3	0.0626817	1972
PRPF38B	0.0625816	1973
TAF12	0.0625761	1974
APOPT1	0.0625243	1975
TAF3	0.0625045	1976
PLAGL2	0.0624924	1977
TMEM184C	0.0624134	1978
SHD	0.0623864	1979
NAA16	0.0623423	1980
TPBG	0.0622867	1981
TRMT10B	0.0622697	1982
AP1M1	0.0622683	1983
NUBP1	0.062255	1984
MCM8	0.062245	1985
COIL	0.0622439	1986
ENKD1	0.0622426	1987
SUPT4A	0.0621543	1988
TSHZ3	0.0621228	1989
MTDH	0.0621155	1990
THUMPD3	0.0620717	1991
NDUFS4	0.0620479	1992
PDCD2	0.0619926	1993
ZMYND19	0.0619909	1994
CNOT4	0.0619704	1995
CBLB	0.0619609	1996
B4GALT6	0.0619283	1997
TBX1	0.0619233	1998
[truncated: 18,898 more rows]

## Sheet: E9.0_ATLAS2
Gene	CORR	RANK
SOX2	0.443469	0		Single-cell ATLAS of Nowotschin et al.
TDGF1	0.391061	1		Nature communications 11.1 (2020): 4158.
JAM2	0.31059	2
SNRPF	0.305814	3		Legend
PMM1	0.303263	4		CORR	Pearson's correlation between expression level and single-cell disease scores
PTTG1	0.295396	5
TXNL4A	0.294474	6
NME1	0.294354	7
DPPA5A	0.293174	8
TET1	0.288432	9
MAP1LC3B	0.281791	10
SNRPE	0.280299	11
NHP2L1	0.278961	12
SNRPD1	0.275489	13
UPP1	0.274674	14
PIGP	0.269428	15
PHF5A	0.266546	16
TRIM28	0.26409	17
RNF130	0.263825	18
TDH	0.262549	19
SNRPC	0.258698	20
SNRPD3	0.255231	21
IFITM2	0.253582	22
DPY30	0.249745	23
PPIH	0.249277	24
SSR2	0.247738	25
ZFP57	0.246539	26
FN1	0.246005	27
SNRPA	0.241913	28
KLF4	0.241863	29
SUPT4A	0.241259	30
RPL39L	0.235748	31
GLRX	0.233852	32
SPP1	0.233318	33
NANOG	0.232454	34
CACYBP	0.232148	35
RPL24	0.230953	36
ZMAT5	0.227211	37
ZFP42	0.227002	38
MED21	0.226957	39
UHRF1	0.226689	40
ETV5	0.224813	41
PDPN	0.222722	42
KDM5B	0.222479	43
POLR2E	0.221072	44
SSBP1	0.220391	45
ID3	0.220032	46
UTF1	0.21975	47
PRPF6	0.219226	48
DDX18	0.218211	49
GTF2H5	0.218094	50
HMGN5	0.217255	51
POLR2J	0.216106	52
CRYGE	0.215746	53
CISD1	0.214288	54
SNRPA1	0.212665	55
POU5F1	0.211853	56
ADAT2	0.21135	57
KLF2	0.210975	58
PGAM1	0.210961	59
PRDX1	0.210556	60
DPPA2	0.209837	61
EIF4EBP1	0.209467	62
ZMAT2	0.208733	63
MORC1	0.207258	64
DUT	0.207179	65
MAGOH	0.206346	66
BHMT	0.206117	67
PFDN2	0.205074	68
MIF	0.204819	69
NDUFC1	0.203172	70
SHF	0.202773	71
FABP5	0.20272	72
UQCRB	0.202213	73
SNRNP200	0.201759	74
NKX6-2	0.201739	75
LLPH	0.201685	76
SAP18	0.19937	77
SLIRP	0.198668	78
PARP1	0.198504	79
RND3	0.19727	80
CST3	0.197131	81
H2AFZ	0.19669	82
RPS14	0.196386	83
DPPA3	0.195999	84
ZFP428	0.194047	85
HELLS	0.193871	86
PLATR10	0.193869	87
MSH6	0.193628	88
RPS15A	0.193512	89
RBM8A	0.193258	90
KDM3A	0.192958	91
GDF3	0.19251	92
RNF138	0.192457	93
NFU1	0.192021	94
RPL7L1	0.190499	95
ITPK1	0.19024	96
PNPLA6	0.189195	97
GTSF1L	0.18917	98
GADD45GIP1	0.188768	99
PARK7	0.188131	100
NDFIP1	0.188071	101
MGARP	0.187983	102
CHMP4C	0.187963	103
TXN1	0.187772	104
RPS13	0.187376	105
EI24	0.186541	106
BMP4	0.186509	107
SDHD	0.1857	108
FGF4	0.185061	109
PIN1	0.184862	110
GABBR1	0.184775	111
DCTPP1	0.184755	112
EPHX2	0.184617	113
NPM1	0.184116	114
XRN2	0.18363	115
SOCS2	0.183467	116
POLR2K	0.183206	117
FGD1	0.18307	118
HSPE1	0.182282	119
TAGLN3	0.181331	120
2410141K09RIK	0.180083	121
RRP1B	0.17991	122
RPL19	0.179059	123
UBB	0.178958	124
TUBA4A	0.178721	125
AK6	0.178714	126
SNRPD2	0.178519	127
SRSF3	0.178355	128
REST	0.174524	129
LY6G6E	0.174058	130
EFCAB10	0.173999	131
H2-M5	0.173464	132
SAP30	0.173419	133
RAN	0.173206	134
NUDC	0.173183	135
GPX1	0.173115	136
LACTB2	0.172884	137
NME7	0.172883	138
SPC24	0.172539	139
APOBEC3	0.172117	140
APEX1	0.171407	141
NDUFC2	0.170845	142
HDAC1	0.170761	143
PPAN	0.169683	144
LSM7	0.169617	145
ANP32A	0.169593	146
SAT1	0.169574	147
MED29	0.169379	148
AGTRAP	0.169223	149
EIF6	0.169159	150
PSMB6	0.168873	151
MYO10	0.168722	152
PRMT1	0.168475	153
LY6E	0.168094	154
UBD	0.167906	155
RPL34	0.167905	156
TECPR1	0.167659	157
TRPS1	0.167603	158
TMEM208	0.167411	159
PRPF31	0.16662	160
MRPS25	0.166376	161
CKB	0.166348	162
PEX3	0.165107	163
EIF2S1	0.165	164
ECHDC2	0.164825	165
MDK	0.163921	166
IFITM3	0.163889	167
CGGBP1	0.16371	168
FOXD3	0.162609	169
TTC28	0.162507	170
2410015M20RIK	0.16189	171
PSMB2	0.161762	172
U2AF1	0.161633	173
MRPL21	0.160681	174
TRP53	0.16037	175
ATG101	0.159871	176
PSMB1	0.159759	177
ACTL6A	0.159634	178
HIST1H2AP	0.159325	179
PPP1R14D	0.1593	180
SUMO1	0.159086	181
PSMA5	0.159048	182
ARID5B	0.158696	183
TTC1	0.158487	184
RPS9	0.15811	185
COBL	0.157604	186
ACP6	0.15723	187
POU2F3	0.157117	188
PRDX6	0.156922	189
E130012A19RIK	0.156879	190
SSSCA1	0.156615	191
NAA10	0.156594	192
SPIC	0.156393	193
POLR2H	0.156318	194
BAG4	0.156233	195
TPD52L2	0.156081	196
ANAPC10	0.155088	197
RRP9	0.155004	198
RPS27A	0.154791	199
PSMD3	0.154546	200
PELP1	0.154528	201
ESRRB	0.154038	202
HAUS1	0.153924	203
MAMDC2	0.153618	204
NCL	0.153575	205
LSM4	0.153216	206
SRP19	0.153208	207
NOP16	0.153165	208
IFT52	0.152806	209
ALPL	0.152693	210
CNIH4	0.152649	211
DPPA4	0.152016	212
GAR1	0.151973	213
SLC7A3	0.15197	214
LSM8	0.151733	215
GM807	0.151561	216
NASP	0.151536	217
RPS10	0.151481	218
RPP25	0.151402	219
EPHA4	0.151374	220
ELP3	0.151098	221
FBXO22	0.150998	222
C1QBP	0.150871	223
PPP1R2	0.150653	224
SUB1	0.15026	225
FBXO31	0.150102	226
ATPIF1	0.150065	227
EEF1D	0.149789	228
CDYL2	0.149764	229
EMC4	0.149686	230
SAP18B	0.149628	231
1700019D03RIK	0.149577	232
UBE2A	0.149463	233
LSM6	0.149442	234
CAND1	0.149395	235
POMP	0.148478	236
ATP5J	0.148403	237
UFD1L	0.148384	238
MRPS11	0.148365	239
SYT9	0.148263	240
XAB2	0.147937	241
PORCN	0.147862	242
GJA1	0.147595	243
PIGL	0.147568	244
YIF1B	0.147406	245
SNTB2	0.147318	246
PRPF19	0.147307	247
CDCA7	0.147181	248
MED10	0.146919	249
SNRNP40	0.146695	250
PTGS1	0.146676	251
HESX1	0.146303	252
WRAP53	0.146239	253
ZFP292	0.146226	254
SEC61G	0.146107	255
UNG	0.146023	256
WDR43	0.14596	257
EEF1AKMT1	0.145555	258
SRSF7	0.145415	259
UXT	0.145394	260
BUD13	0.145099	261
URM1	0.145028	262
RPS7	0.144919	263
BAZ2B	0.144918	264
BAMBI	0.144706	265
GM10093	0.14453	266
RPL36A	0.144439	267
RPL30	0.144318	268
NDUFA4	0.144062	269
HNRNPC	0.143932	270
A830080D01RIK	0.143855	271
COX17	0.143625	272
HUNK	0.143587	273
RPS11	0.143393	274
GINS2	0.143111	275
MESDC2	0.142962	276
MCM3	0.142753	277
DYNLT1C	0.142638	278
ABCG1	0.142376	279
RPL27	0.14193	280
EZH2	0.141506	281
TMA16	0.141341	282
ISY1	0.141262	283
TWISTNB	0.141087	284
FBP2	0.140162	285
MRTO4	0.140077	286
ERH	0.140074	287
CREG1	0.140073	288
ST13	0.139652	289
LRRC31	0.139118	290
GM4950	0.139079	291
KHDC3	0.138902	292
TFRC	0.138891	293
CDK4	0.138358	294
CACNB1	0.137911	295
BOLA1	0.137754	296
RCC2	0.137711	297
COX4I1	0.137524	298
UBE2L3	0.137433	299
TM7SF3	0.13719	300
SORL1	0.137141	301
RIF1	0.137028	302
DNAJC15	0.136928	303
IMPA2	0.13649	304
SNRPB2	0.136155	305
PSMD7	0.136109	306
LIFR	0.135984	307
1700061G19RIK	0.135973	308
FAM162A	0.135948	309
PRPF3	0.13575	310
MRPS16	0.135721	311
IL6RA	0.135696	312
RPS25	0.135669	313
SIRPA	0.135406	314
PPA1	0.135379	315
RPL37	0.135349	316
PECAM1	0.135173	317
CIB1	0.135021	318
STOML1	0.134872	319
RFX2	0.134702	320
TOMM7	0.134658	321
BOLA2	0.134385	322
BAZ2A	0.134325	323
TMEM41B	0.134236	324
MRPL14	0.134045	325
BC028528	0.133924	326
ZNRD1	0.133824	327
RPL6	0.133596	328
ST3GAL4	0.133488	329
ZFP985	0.133362	330
RPL18	0.133334	331
RPL13A	0.133263	332
EMC8	0.133102	333
POLR2C	0.133072	334
GM12355	0.132833	335
RPL37A	0.132585	336
RBMXL1	0.131107	337
STOML2	0.131064	338
EAPP	0.13092	339
CCDC160	0.130777	340
TCL1	0.13063	341
PRDM14	0.130563	342
SMARCAD1	0.13054	343
SARNP	0.130494	344
BRCA2	0.130398	345
1500011K16RIK	0.130286	346
POLD2	0.13016	347
RPAP1	0.130153	348
DNAJA1	0.13002	349
DYNLT1B	0.129935	350
UBE2T	0.129933	351
DNAJC8	0.129751	352
CUL5	0.129599	353
SYF2	0.129595	354
TCEB1	0.129578	355
HIRIP3	0.129529	356
GM8797	0.129499	357
PSMB7	0.129462	358
GM7879	0.129209	359
GLRX2	0.129198	360
KYAT3	0.129094	361
NTMT1	0.128967	362
PKM	0.128787	363
PHF20	0.128668	364
RPS17	0.128457	365
SMIM8	0.128413	366
ZFP219	0.128283	367
RPL35	0.128168	368
IMMP2L	0.128137	369
MRPL40	0.128048	370
PCNA-PS2	0.127849	371
DYNLL2	0.12781	372
LRRC34	0.127759	373
COMMD2	0.12747	374
ZFP444	0.127462	375
TNFRSF8	0.127283	376
RNF213	0.126897	377
TRIML1	0.12684	378
UMPS	0.126819	379
SSNA1	0.12675	380
ERAS	0.126668	381
FAM207A	0.126598	382
MYBBP1A	0.126509	383
FKBP3	0.126501	384
NUCKS1	0.126497	385
1110004F10RIK	0.126476	386
PEBP1	0.126373	387
EED	0.126223	388
POLR2G	0.126135	389
TMED1	0.126106	390
RBPMS2	0.12605	391
NDUFS5	0.126023	392
GM26825	0.125974	393
AIMP1	0.125957	394
RIBC1	0.125853	395
UCHL1	0.125798	396
FAM25C	0.125732	397
FKBP5	0.125659	398
AEBP2	0.125563	399
LRRC2	0.125062	400
PSMC3IP	0.125039	401
ACER2	0.12499	402
ZFHX2	0.124769	403
TAF7	0.124634	404
2210016L21RIK	0.124565	405
FAM60A	0.124543	406
BCAS3	0.124522	407
MRPL58	0.124487	408
CENPW	0.124299	409
INO80E	0.124257	410
RPP25L	0.12417	411
1500009L16RIK	0.124011	412
RPL14	0.123985	413
AP3S2	0.123934	414
PLSCR1	0.123844	415
HIKESHI	0.123733	416
N4BP1	0.123598	417
DYNLT1F	0.12335	418
GABPA	0.123331	419
MTHFD1L	0.123268	420
CSRNP2	0.123232	421
SPR	0.122882	422
HSPH1	0.122793	423
MSH2	0.122689	424
GSC	0.122618	425
SOD1	0.12243	426
PLA2G4E	0.12235	427
OCIAD1	0.122258	428
ANKRD10	0.122151	429
SMS	0.122148	430
PSMG1	0.122009	431
TBC1D24	0.121936	432
JAKMIP1	0.121585	433
TDP2	0.121355	434
PSMB5	0.121217	435
SAC3D1	0.121119	436
MITD1	0.121036	437
KLF3	0.121002	438
FSCN1	0.120969	439
ZAN	0.120526	440
RPP38	0.120393	441
SF3A3	0.120367	442
GM12031	0.120092	443
ATG13	0.119698	444
D230025D16RIK	0.119277	445
ZFP296	0.11917	446
H2-Q10	0.119091	447
IL34	0.11906	448
RPL35A	0.118861	449
RAB3GAP2	0.118775	450
TECR	0.118588	451
ABCB4	0.118479	452
CNPY2	0.118468	453
EXOSC1	0.118267	454
PSMA2	0.118231	455
EXOSC5	0.118104	456
MTHFSL	0.117864	457
HAP1	0.117758	458
BCO1	0.117747	459
PSMA6	0.117727	460
NDUFAF2	0.117706	461
GNL3	0.117568	462
SPTBN2	0.117489	463
CTSB	0.117384	464
IMPDH2	0.117376	465
DYNLL1	0.11735	466
MRPL2	0.117325	467
AQP3	0.117245	468
COX7A1	0.117165	469
CNKSR3	0.117136	470
DHX8	0.117112	471
COX7B	0.116891	472
RAB34	0.116698	473
TNK2	0.11664	474
MRPS24	0.116552	475
LETMD1	0.116472	476
MAGEB16	0.116408	477
RBM22	0.116329	478
EXOSC3	0.116154	479
PRPS1	0.116097	480
CAMK2N1	0.11608	481
PPIL1	0.115885	482
NOC4L	0.115775	483
RPA2	0.115771	484
TIGAR	0.115592	485
PRPF38A	0.115581	486
ZFP990	0.115505	487
COX6C	0.115411	488
MCTS2	0.115307	489
RPL38	0.115292	490
BCL7B	0.115215	491
TST	0.115051	492
PLATR13	0.115009	493
PPP2R1B	0.11498	494
1700016D06RIK	0.114821	495
BBS7	0.114719	496
TIPIN	0.114709	497
RPL36	0.114488	498
FBXO15	0.114467	499
DCTN3	0.114326	500
EIF2S2	0.114232	501
ZSCAN10	0.114149	502
SET	0.113971	503
MED19	0.113939	504
RPL32	0.113926	505
DIABLO	0.113799	506
MOK	0.113794	507
PLBD1	0.11373	508
1810022K09RIK	0.113457	509
TXLNG	0.113454	510
PSMG3	0.113422	511
DEFA30	0.113391	512
QDPR	0.113231	513
ALKBH6	0.113171	514
POP7	0.113165	515
SLC24A5	0.113067	516
TSN	0.11298	517
PML	0.112961	518
TELO2	0.112938	519
UBL7	0.112916	520
LIPH	0.112883	521
GEMIN6	0.112877	522
HDHD3	0.112856	523
MITF	0.112853	524
PSMG2	0.112824	525
MTG1	0.112824	526
COX7A2	0.112803	527
SOD2	0.112775	528
GM10020	0.112733	529
CELSR2	0.112658	530
GM10324	0.11265	531
PMS1	0.112612	532
LAMTOR4	0.112566	533
HIGD2A	0.112519	534
TMEM231	0.112369	535
CLNS1A	0.112323	536
MPDU1	0.112284	537
SNRPN	0.112203	538
NMRAL1	0.112175	539
FZD5	0.112033	540
USP7	0.112018	541
NOL6	0.111984	542
ALG13	0.111933	543
SLC4A5	0.111612	544
METTL5	0.111572	545
PSMA7	0.111569	546
FYB	0.111424	547
ITFG2	0.111308	548
KIRREL	0.111211	549
9530068E07RIK	0.111158	550
WDR73	0.111076	551
STMN3	0.111006	552
FBXO6	0.110936	553
EIF4E2	0.11086	554
MTHFSD	0.110813	555
PCGF6	0.110474	556
TSR2	0.110374	557
RPS16	0.11033	558
IGFBP2	0.110061	559
ST8SIA1	0.109955	560
LAMA4	0.109945	561
RP2	0.109776	562
FUK	0.109771	563
ATRAID	0.109692	564
INTS3	0.10965	565
WDR61	0.109605	566
ZFP534	0.109552	567
AKT2	0.109537	568
STK38	0.109463	569
COPS7A	0.10929	570
PARP9	0.109287	571
SAE1	0.109058	572
HIST1H3F	0.109031	573
GM6563	0.108986	574
CBR1	0.108893	575
NTN1	0.108709	576
PRMT5	0.108645	577
PSMA4	0.108587	578
GM4737	0.10853	579
POGLUT1	0.1083	580
PRORSD1	0.10819	581
EFTUD2	0.10795	582
USP9X	0.107843	583
ZIC5	0.107801	584
SRRM2	0.107729	585
CRCP	0.107724	586
ZFP978	0.107648	587
RPL27-PS3	0.10764	588
NXT1	0.107586	589
SMIM3	0.107404	590
LAMA3	0.107321	591
TAF1A	0.107259	592
SUPT3	0.107114	593
NDUFB6	0.107044	594
RP24-388A6.3	0.106957	595
METTL16	0.106772	596
RPL21	0.106705	597
AMHR2	0.106691	598
MIF4GD	0.106642	599
RNASEH2A	0.106573	600
PLCB4	0.106525	601
GGCT	0.106426	602
DPH6	0.106315	603
AKR1C21	0.106238	604
SYCE2	0.106189	605
PALD1	0.106031	606
SAAL1	0.106005	607
TENM4	0.105949	608
2810004N23RIK	0.105947	609
MRPL52	0.10594	610
NKAIN4	0.105898	611
PANK2	0.105864	612
EXOSC8	0.10562	613
COMMD4	0.105588	614
CINP	0.10557	615
NPTX2	0.105558	616
MGA	0.105547	617
MCM2	0.105507	618
FBRSL1	0.105479	619
ATXN3	0.105453	620
CDC42EP3	0.105308	621
CCDC34	0.105128	622
SNX18	0.105091	623
ZC3HC1	0.105074	624
CTH	0.105064	625
EZR	0.104885	626
TEX9	0.104868	627
CAPSL	0.104867	628
DIDO1	0.10476	629
RPF1	0.104748	630
PES1	0.104615	631
NOLC1	0.10456	632
RUVBL1	0.104457	633
MYH13	0.104377	634
EBPL	0.104367	635
RPL10A	0.10427	636
SIGLECG	0.10417	637
GM7325	0.103999	638
DARS	0.103974	639
GTF3C5	0.103876	640
RPS8	0.103869	641
NOL7	0.103845	642
DBI	0.103826	643
EYA1	0.103781	644
PLPP1	0.103701	645
EEF1E1	0.103693	646
RPS20	0.103681	647
9330185C12RIK	0.103539	648
MRPS2	0.103531	649
FAM96B	0.103518	650
OOEP	0.103485	651
AHSA1	0.103462	652
CEBPZ	0.103409	653
SRSF11	0.103371	654
MFSD4B4	0.103249	655
POLR1C	0.103218	656
PLCXD2	0.103126	657
FAU	0.102818	658
FTSJ3	0.102793	659
SLC25A13	0.102768	660
CD109	0.102665	661
RPLP2	0.102544	662
GM10036	0.102478	663
SSBP4	0.102339	664
ANP32B	0.102306	665
RPS29	0.102296	666
GPT2	0.10202	667
CDYL	0.101831	668
ADD1	0.101824	669
AU022252	0.101823	670
KIF22	0.10176	671
ILF2	0.101695	672
PSMC1	0.101695	673
2700062C07RIK	0.101492	674
PRKCSH	0.101417	675
YIPF5	0.101371	676
BC004004	0.101225	677
FCGR3	0.101216	678
ELOVL7	0.101136	679
PCOLCE2	0.101109	680
PTCH1	0.10106	681
CEP250	0.101048	682
PFDN4	0.101033	683
SLC35F2	0.101025	684
YPEL5	0.100984	685
CBX6	0.10096	686
NHP2	0.100921	687
CHTOP	0.10087	688
B9D1	0.100836	689
PSMA1	0.100805	690
CCDC107	0.100716	691
NDUFS8	0.100596	692
GART	0.100499	693
NUP210	0.100473	694
OTX2	0.100428	695
SIRT3	0.100391	696
GM10479	0.100385	697
EDC3	0.100363	698
GLI2	0.10025	699
TMEM38A	0.100098	700
TMEM258	0.100062	701
AKAP12	0.0999496	702
DNAJC5G	0.0999011	703
CDK1	0.0998906	704
CYBB	0.0998044	705
GM12962	0.0997476	706
MRPL42	0.099654	707
WDR76	0.0995787	708
SUGT1	0.0995686	709
NUDCD1	0.0995398	710
UBA2	0.0994445	711
EIF2B3	0.0991196	712
CCDC191	0.0990915	713
TMEM41A	0.0990712	714
RND2	0.0989259	715
NDUFAB1	0.0987561	716
CERCAM	0.0987492	717
PLATR25	0.0987034	718
GPS2	0.0985569	719
GM12688	0.0984279	720
MRPL39	0.0983719	721
NANS	0.098309	722
HERC4	0.0983006	723
ANGPTL4	0.0982637	724
BCAS2	0.0982062	725
SNUPN	0.0981917	726
NUP43	0.0981007	727
PDCD2	0.0980552	728
BBS4	0.0979789	729
TRPM1	0.097967	730
GM28167	0.0979437	731
PYM1	0.0979094	732
UCHL3	0.0977232	733
SF3B1	0.0976807	734
EIF3D	0.0976743	735
NTHL1	0.0974813	736
NDUFS7	0.0974319	737
FAM35A	0.0974125	738
RFX5	0.0973071	739
PAIP2	0.0972735	740
GM42812	0.0972712	741
SMARCA5	0.0971972	742
SALL3	0.0971623	743
DYRK3	0.0971332	744
ISYNA1	0.0969968	745
IGF2BP1	0.096978	746
MAT2B	0.0969187	747
NT5C2	0.0969105	748
TSEN2	0.0967535	749
CAR2	0.0966477	750
CTGF	0.0964351	751
MAPT	0.096433	752
PHYHIPL	0.0964038	753
COX7C	0.0962665	754
PSMD13	0.0962304	755
PSMA3	0.0960583	756
FUNDC2	0.0960073	757
PPIA	0.0958993	758
NR1H4	0.0958972	759
MANBA	0.0958642	760
KCNMB2	0.0958612	761
ENDOG	0.0958594	762
MRPS28	0.0958568	763
DIMT1	0.0958521	764
MORC3	0.0958162	765
PEX13	0.0957526	766
SIGMAR1	0.0957397	767
PPP1R15A	0.0957217	768
MIB2	0.0956869	769
PUF60	0.0954252	770
APOD	0.095391	771
INO80	0.0953215	772
HEG1	0.0951136	773
NANOS1	0.0950859	774
GLYAT	0.0949443	775
NSMCE1	0.094862	776
ZFP593	0.0948275	777
NSUN2	0.0947985	778
ATP5G2	0.0947699	779
CNBP	0.0947386	780
LAMTOR2	0.0947087	781
NMT1	0.094618	782
PRPSAP2	0.0945472	783
SPCS1	0.0944664	784
1700001P01RIK	0.0944115	785
SHOX2	0.0943551	786
MRPL16	0.0942835	787
CCT5	0.0942135	788
RFC3	0.0940882	789
ZFP988	0.0940719	790
GM10282	0.0940669	791
ZFP35	0.0940244	792
PALB2	0.0938699	793
LSM5	0.0937948	794
2210016F16RIK	0.0937891	795
SLC1A5	0.0937723	796
RASGRP3	0.0937298	797
AOAH	0.0936649	798
PRDX4	0.0934814	799
PMEL	0.0934391	800
CLP1	0.0934054	801
RPL5	0.0933906	802
EML4	0.0933902	803
ITGB1BP1	0.0933249	804
RAD1	0.0933246	805
SNRPB	0.0933115	806
ICAM1	0.0933053	807
EIF4A3	0.093283	808
PATE2	0.093274	809
LAMTOR5	0.093254	810
GM33222	0.0932276	811
TUBA3B	0.0931501	812
ORAI3	0.0929731	813
TCEAL1	0.0929327	814
TPPP3	0.0928906	815
AHCY	0.0928684	816
PRDM11	0.0928649	817
SMN1	0.0927952	818
CFL1	0.092781	819
USP11	0.0927	820
GM45238	0.0926987	821
DNTTIP2	0.0926692	822
ACYP1	0.0926084	823
MCM6	0.0925404	824
ZFP157	0.0924151	825
TXNDC12	0.0923818	826
RIMKLA	0.092351	827
YTHDF1	0.0923331	828
PSMB4	0.0923005	829
DDX39B	0.0922692	830
EIF4E1B	0.0922393	831
BRIX1	0.0922198	832
GM6594	0.0921124	833
LDHA	0.0920899	834
GM3550	0.0920316	835
AQR	0.0920127	836
RNF219	0.0919924	837
RPL23	0.0919034	838
ZC3H15	0.0917914	839
MED31	0.0917641	840
OVOL3	0.0916844	841
GM11579	0.0916207	842
HELB	0.0916113	843
GM20342	0.0915969	844
GPN1	0.0915119	845
MAF	0.091504	846
AURKC	0.0914811	847
GRID2	0.0914185	848
HSF2BP	0.0913549	849
MGMT	0.0912228	850
INPP5D	0.0912017	851
CYB5A	0.0911003	852
ADAR	0.0910381	853
COPRS	0.0910166	854
EBP	0.0909849	855
RNF32	0.0909454	856
NDUFB8	0.0908058	857
EMG1	0.0907797	858
MRPS18C	0.0907714	859
NSMCE2	0.0907076	860
LCK	0.090673	861
ZBTB44	0.0906672	862
NUDT9	0.0906037	863
MAP3K12	0.0905714	864
PBDC1	0.0905371	865
GM5145	0.090485	866
LYAR	0.0904238	867
BRMS1	0.0904034	868
ULK1	0.0904011	869
SHFM1	0.0903317	870
RPL10L	0.090306	871
CCDC38	0.0902119	872
HSD17B11	0.0901178	873
RCBTB2	0.0900921	874
RPS18	0.090067	875
PDP2	0.0900631	876
HIST1H2AE	0.0900622	877
CD3G	0.0900341	878
APELA	0.0899734	879
BID	0.0899669	880
SFRP1	0.0899469	881
CCDC167	0.08993	882
RGCC	0.0899293	883
CYP2B23	0.0899208	884
AFAP1L1	0.0898982	885
CCDC87	0.0898861	886
MAD2L2	0.0898606	887
GTF2F2	0.0898004	888
GM11464	0.0897498	889
MRPL22	0.0897298	890
RAD51AP1	0.0897135	891
VMN1R53	0.0897095	892
MCM5	0.0896926	893
CLCN2	0.089649	894
RIDA	0.0896279	895
4930452B06RIK	0.0895886	896
RBM28	0.0895162	897
MKRN1	0.0895119	898
CIRBP	0.0894731	899
FPGS	0.0893701	900
CCDC86	0.0893316	901
A330009N23RIK	0.0893162	902
TSR3	0.0893106	903
ACOT13	0.0893009	904
EHHADH	0.089275	905
EVL	0.0892366	906
DRG1	0.0892072	907
FRYL	0.0891438	908
GM26806	0.0891355	909
ZNRF1	0.0890495	910
CERKL	0.0890392	911
MYBL2	0.0889732	912
PLATR3	0.0889499	913
FBL	0.088933	914
GJB3	0.0889325	915
THOP1	0.0889208	916
ST6GALNAC2	0.0889054	917
ME3	0.0888743	918
MGME1	0.0888336	919
NOP58	0.0887727	920
EPS15L1	0.0886878	921
RPS19BP1	0.0886663	922
NOCT	0.0886197	923
GTF3C1	0.0886194	924
CDC5L	0.0886111	925
PLK2	0.0885752	926
RBFA	0.0885237	927
NNMT	0.0884376	928
SRRD	0.0884061	929
NCBP2	0.0883727	930
AP4B1	0.0883702	931
HDAC6	0.0883471	932
CDK12	0.0883426	933
ADH5	0.0883363	934
GTF3C6	0.0882949	935
PALLD	0.0882391	936
TMEM209	0.0881986	937
TEX21	0.088112	938
PRX	0.0880929	939
FBP1	0.0880669	940
XRCC5	0.0879678	941
GINS4	0.0879025	942
RPL22L1	0.0878967	943
ART5	0.0878546	944
POLE4	0.0878283	945
GNPNAT1	0.0878215	946
FBXO36	0.0877928	947
RABIF	0.0877835	948
TEX30	0.0877266	949
GM26767	0.0876841	950
RNF31	0.087574	951
PLATR15	0.0875279	952
D630044L22RIK	0.0874986	953
RP23-366E4.9	0.0874986	954
FAM186B	0.0874986	955
CASR	0.0874865	956
PAM16	0.0874111	957
CPSF3	0.0873859	958
TRMT1	0.0873272	959
MCF2	0.0873198	960
PRPS1L3	0.0873034	961
ADAM23	0.087282	962
GM7932	0.0872625	963
NOC3L	0.0872556	964
PLA2G2D	0.0871759	965
UBE2I	0.0871135	966
DDX1	0.0871128	967
TCF7L1	0.0870842	968
PYCR2	0.0870541	969
TMBIM4	0.0870355	970
CRYGD	0.086994	971
NCF2	0.0869889	972
GFRA4	0.0869583	973
ZDHHC12	0.0869513	974
NDUFA7	0.0868736	975
FLYWCH2	0.086748	976
UBQLN4	0.0867344	977
MRPL55	0.0867059	978
NAT10	0.0867033	979
GM5134	0.0866824	980
DCDC2A	0.08666	981
F420014N23RIK	0.086634	982
A830052D11RIK	0.0866255	983
CHN1	0.0866125	984
PHF6	0.0865826	985
DHFR	0.0865399	986
HIST1H1B	0.0865336	987
KLF8	0.0865327	988
ANKRD31	0.0863611	989
GM10146	0.0863122	990
AKAP7	0.0863107	991
SLC16A5	0.0862954	992
SAP30BP	0.0859982	993
IGDCC4	0.0858971	994
SLC51A	0.0858538	995
SRP14	0.0858516	996
COA7	0.085832	997
GCAT	0.0858232	998
SOX9	0.0857871	999
VWA3B	0.0857747	1000
SLC28A2	0.0856912	1001
ITPA	0.0856352	1002
FAM78A	0.0856119	1003
FANCG	0.0855968	1004
TMEM198	0.0855594	1005
ATP2C1	0.0854329	1006
RBM25	0.0854306	1007
BC055324	0.0854155	1008
RP24-395P13.2	0.085402	1009
SMYD4	0.0853901	1010
ECI2	0.0853891	1011
ZNHIT6	0.0853741	1012
AKAP8	0.0853735	1013
ALKBH1	0.0853574	1014
FAF2	0.0853566	1015
LGALS9	0.0853037	1016
DCAF17	0.0852836	1017
ZFY1	0.0852738	1018
LSG1	0.0852393	1019
MEIS2	0.0852046	1020
COPS6	0.0851765	1021
BET1L	0.0851358	1022
ZBTB43	0.0851197	1023
GM10354	0.0850861	1024
IFI35	0.0850039	1025
ADAM12	0.0849945	1026
TTC39B	0.0849632	1027
TIMM17A	0.084945	1028
SPARC	0.084919	1029
SVIP	0.0849052	1030
DTD2	0.0848798	1031
PGM2L1	0.0848263	1032
HPF1	0.0848261	1033
TRA2A	0.0847404	1034
ACAD11	0.0847332	1035
PAK1IP1	0.0847065	1036
GRIK3	0.0846782	1037
UROD	0.0846462	1038
BRCA1	0.0845835	1039
PRPF39	0.0844801	1040
SIKE1	0.0844595	1041
DUS2	0.0844239	1042
HSP90AA1	0.0843152	1043
GEMIN2	0.0842858	1044
NEUROG1	0.0842741	1045
MRGBP	0.0842518	1046
FAM120C	0.0841998	1047
RPL9	0.0841931	1048
LPL	0.084186	1049
TRH	0.0841352	1050
NUTF2	0.0840951	1051
GM17018	0.0840747	1052
TOP3A	0.0840266	1053
ITPKA	0.0839755	1054
ITSN1	0.0839642	1055
SF3B5	0.0839193	1056
PSMB3	0.083906	1057
CHRNA6	0.0838964	1058
C1QA	0.0838341	1059
CCDC157	0.0838251	1060
NUFIP2	0.0838188	1061
GPR19	0.0838179	1062
FGD2	0.0838015	1063
CHEK1	0.0837606	1064
AMACR	0.0837333	1065
PBK	0.0836588	1066
VIPR1	0.0836274	1067
TIMM10	0.0836256	1068
PRKAG1	0.0835052	1069
CALB2	0.0834661	1070
RPS5	0.0833601	1071
PHB	0.0832111	1072
ENAH	0.0831179	1073
TEX10	0.083111	1074
1700096K18RIK	0.083097	1075
SMAD9	0.0830083	1076
IL10	0.0830029	1077
WDR60	0.0829826	1078
MORN2	0.0829364	1079
DHRS4	0.0829343	1080
GM8994	0.0829298	1081
DHX32	0.0828597	1082
NUDT13	0.0828108	1083
NRARP	0.0827337	1084
COPE	0.0827018	1085
RP24-233B16.4	0.0826831	1086
POLR2I	0.0826759	1087
RACK1	0.082601	1088
ANP32E	0.0825988	1089
PRMT7	0.0825089	1090
CCDC43	0.0824474	1091
SSR4	0.0824457	1092
DEFB42	0.0824264	1093
E130018N17RIK	0.0823958	1094
UBFD1	0.0823079	1095
TMEM121	0.0822752	1096
RPS3	0.0822221	1097
DHPS	0.0822159	1098
POLE3	0.0821947	1099
DPH7	0.0821202	1100
ZMYM3	0.0821074	1101
2310033P09RIK	0.0821	1102
WASF1	0.0820295	1103
HIST4H4	0.0820218	1104
ATF2	0.0819619	1105
4933430I17RIK	0.0819277	1106
HYPK	0.081918	1107
ARRDC4	0.0819027	1108
SLC6A16	0.0818447	1109
PLA2G1B	0.08179	1110
SON	0.0817744	1111
TEX264	0.081726	1112
SEPT3	0.0816772	1113
CDH2	0.0816764	1114
ATP5H	0.0816338	1115
NIPSNAP1	0.0815229	1116
SAMHD1	0.0814268	1117
ESCO2	0.0813851	1118
TMEM128	0.081261	1119
MAGOHB	0.0811749	1120
RBMXL2	0.0811656	1121
TRIM25	0.0810602	1122
TBL3	0.0810339	1123
SDHAF4	0.0810229	1124
MAN2B1	0.0810111	1125
NCLN	0.081006	1126
MYBPC1	0.0809181	1127
CDC45	0.0808701	1128
TAF1D	0.0808658	1129
FBXL20	0.0807593	1130
FXR1	0.0807422	1131
POLA1	0.0807401	1132
GM26829	0.0807017	1133
UQCC2	0.0806894	1134
GM10260	0.0805759	1135
PPM1A	0.0805604	1136
WWP2	0.0805396	1137
ETV1	0.0804992	1138
PRKAR1A	0.0804448	1139
SLC7A6OS	0.0803669	1140
POLR3K	0.0803498	1141
GM44514	0.080333	1142
A430005L14RIK	0.080323	1143
IFT88	0.0803129	1144
GPR180	0.0803013	1145
CST7	0.0802482	1146
CCDC58	0.0802046	1147
RBX1	0.0801359	1148
OSCP1	0.0801308	1149
TRIM47	0.0799679	1150
PDZD4	0.0799357	1151
TMEM97	0.0799345	1152
DOC2B	0.0799192	1153
SUPT16	0.0799046	1154
CTSE	0.0798862	1155
OPHN1	0.0798545	1156
1700037H04RIK	0.0798516	1157
5930412G12RIK	0.0798402	1158
NDUFAF1	0.0797721	1159
POLR2A	0.0797571	1160
CTU2	0.0797479	1161
SELENOH	0.0797052	1162
NDUFB4	0.0797028	1163
GPAM	0.0795754	1164
ZFP131	0.0795108	1165
SRA1	0.0794766	1166
ATG14	0.0794612	1167
CCT8	0.0794407	1168
FNBP1	0.0794396	1169
1700109H08RIK	0.0794106	1170
AUNIP	0.0793992	1171
ZFP992	0.079394	1172
1110059G10RIK	0.0793702	1173
DISP1	0.0793602	1174
STXBP4	0.0793599	1175
WDR18	0.0793564	1176
GMPR2	0.0793518	1177
COX16	0.0792894	1178
SDF2	0.0792526	1179
PFDN1	0.0792428	1180
UTP18	0.0792401	1181
D630033O11RIK	0.079233	1182
CDO1	0.0792234	1183
MFSD7B	0.079203	1184
ZSWIM7	0.0791951	1185
PRICKLE1	0.0791581	1186
BLMH	0.0791574	1187
SIX4	0.0791501	1188
1810032O08RIK	0.0790998	1189
ARL6	0.0790226	1190
PIK3R4	0.0789953	1191
HOXC10	0.0789164	1192
HRK	0.0789116	1193
GRSF1	0.078905	1194
PARP2	0.0789048	1195
2410089E03RIK	0.0788994	1196
ZFP811	0.0788745	1197
RPP14	0.0788615	1198
SNRPG	0.0787749	1199
CDK20	0.0787383	1200
CSTF2T	0.0787016	1201
MTA1	0.0786439	1202
CD300LD	0.0786234	1203
PGM1	0.0786159	1204
FGF11	0.0786003	1205
GJB4	0.0785879	1206
SHMT2	0.0785783	1207
ZNRD1AS	0.0785379	1208
BCAP31	0.0785303	1209
ALKBH2	0.0784971	1210
WDR33	0.0784702	1211
POLR1B	0.0784536	1212
ATAT1	0.0784341	1213
TPD52L1	0.0784234	1214
H6PD	0.078422	1215
DNER	0.0784163	1216
IFT74	0.0783189	1217
SLC35E2	0.0782656	1218
B4GALT2	0.0782315	1219
SULT6B1	0.0782246	1220
TIMM44	0.0781888	1221
RPL15	0.0781743	1222
FBXW10	0.078133	1223
TMEM107	0.0781161	1224
CWF19L2	0.0780973	1225
LDB1	0.0780656	1226
PSMD14	0.0780561	1227
GM26847	0.0780269	1228
ATP2B4	0.0779999	1229
MRPL13	0.0779997	1230
UBE2V2	0.0779789	1231
TCP11	0.0779617	1232
CYFIP2	0.077959	1233
GM9843	0.0779423	1234
NUP35	0.0779225	1235
ARL4D	0.0777998	1236
ZFP981	0.0777678	1237
HDHD2	0.0777386	1238
SMYD5	0.0777343	1239
FOXC2	0.0776907	1240
SNW1	0.0776124	1241
B020004J07RIK	0.0775649	1242
CHRAC1	0.0775607	1243
GJA6	0.0775261	1244
FLRT2	0.0775261	1245
GM10941	0.0775261	1246
B4GALNT4	0.077499	1247
1110002J07RIK	0.0774817	1248
IFITM1	0.0774495	1249
PRAF2	0.0774285	1250
DENND2C	0.0773861	1251
KBTBD3	0.0773796	1252
ZBTB38	0.0773713	1253
PADI4	0.0773622	1254
E030044B06RIK	0.07735	1255
CSF1	0.0773409	1256
CCDC190	0.0773097	1257
GPC2	0.0772924	1258
UCP1	0.0772924	1259
FGF10	0.0772781	1260
NUDT10	0.0772505	1261
MAL	0.0772357	1262
ANGPT1	0.0772074	1263
JAM3	0.0771827	1264
MMP25	0.0771686	1265
POLDIP2	0.0771249	1266
MPP6	0.0770758	1267
GCH1	0.0770518	1268
RSPH9	0.0770236	1269
EPRS	0.0770086	1270
ZFP654	0.0770073	1271
CNOT10	0.0768771	1272
DDX51	0.0768424	1273
GM5547	0.0768292	1274
ZBTB45	0.0768209	1275
ARHGAP15	0.0768205	1276
TRF	0.0767629	1277
PDCD5	0.0767499	1278
NIP7	0.0767349	1279
GLO1	0.0767332	1280
ZDHHC2	0.0767144	1281
MRPL24	0.0767045	1282
BTF3	0.0766952	1283
2810006K23RIK	0.076649	1284
ETNK2	0.0765648	1285
ATP5J2	0.076518	1286
RPL6L	0.0764766	1287
1700057G04RIK	0.0764599	1288
SMPDL3B	0.0764548	1289
RPL11	0.0764184	1290
MCAT	0.0764004	1291
TXNL1	0.0763843	1292
ANKRD24	0.076365	1293
VEGFD	0.0763268	1294
TBKBP1	0.076291	1295
SYCE1	0.0762589	1296
LRRC8B	0.0762544	1297
GM26625	0.0762452	1298
GSTA3	0.0761666	1299
RNF182	0.0760984	1300
ZMYND12	0.0760683	1301
MED28	0.0760461	1302
GM2000	0.076041	1303
GRM4	0.076001	1304
LARP1	0.0759943	1305
POPDC3	0.0759895	1306
BAX	0.0759852	1307
PLIN2	0.0759628	1308
DCTN5	0.0759249	1309
ALDH3A1	0.0758674	1310
GM17200	0.0757801	1311
AGA	0.075765	1312
NFYB	0.0757291	1313
GM2694	0.0757193	1314
CD320	0.0756883	1315
INO80B	0.0756549	1316
FRG1	0.0756092	1317
P2RX4	0.0755695	1318
RP23-396C4.1	0.0755622	1319
LSM1	0.0755425	1320
ASB13	0.0755403	1321
ARL6IP1	0.075534	1322
HOXB9	0.0755146	1323
ARRB1	0.0755142	1324
THEM4	0.0754523	1325
GABARAPL2	0.075448	1326
TTLL11	0.075434	1327
FAM171B	0.0754121	1328
CAPRIN2	0.075366	1329
NIT2	0.0753368	1330
NLRP4C	0.0753208	1331
PFDN5	0.0752993	1332
ECI1	0.0752909	1333
ASUN	0.0752824	1334
GK5	0.0752652	1335
PCNA	0.0752541	1336
IMPA1	0.0752395	1337
POC1B	0.0752297	1338
CH25-588N10.2	0.0752235	1339
EIF3G	0.0752023	1340
FAM71F2	0.0751195	1341
RPS6	0.0751017	1342
AVPI1	0.0750935	1343
ZFP553	0.0750254	1344
AKR7A5	0.0749775	1345
SRSF4	0.0749545	1346
BDH2	0.0749162	1347
UCHL4	0.074876	1348
SNRNP27	0.0747886	1349
CD24A	0.0747592	1350
ENOPH1	0.0747101	1351
DEPTOR	0.0746333	1352
RAC2	0.074627	1353
DUS3L	0.0746007	1354
STX18	0.0745795	1355
RPL22	0.0745465	1356
MRPL15	0.0745419	1357
CNOT11	0.0745248	1358
PDPK1	0.0745183	1359
CLPP	0.0745056	1360
DPY19L4	0.0744987	1361
ATP5G3	0.0744809	1362
GSTP2	0.0744642	1363
PHAX	0.0744519	1364
HMCES	0.0744484	1365
NPM3	0.0744381	1366
SYCN	0.0743986	1367
4933427D06RIK	0.0743677	1368
TRIM11	0.0743594	1369
GM20508	0.0743252	1370
BCKDHB	0.0743164	1371
SF3B6	0.0742696	1372
MICU3	0.0742631	1373
CETN3	0.0742476	1374
KNG2	0.0742074	1375
DLK2	0.0741794	1376
POLR2F	0.0741769	1377
DGCR2	0.0741425	1378
RPL9-PS6	0.0740943	1379
CDK7	0.0740858	1380
CCDC172	0.0740234	1381
CETN4	0.0740041	1382
ZP3	0.073935	1383
KCTD8	0.0739019	1384
ENTPD3	0.0738933	1385
GSTA2	0.0738904	1386
GM5662	0.073865	1387
MRPL20	0.0738516	1388
GJB5	0.0738256	1389
XRCC1	0.0738101	1390
GM43913	0.0737731	1391
2610528A11RIK	0.0737128	1392
NFS1	0.0737018	1393
NRL	0.0736871	1394
ATIC	0.0736708	1395
PHF7	0.0736595	1396
BLM	0.07365	1397
TCTEX1D2	0.0736345	1398
BRCC3	0.0736336	1399
COQ4	0.0735396	1400
SP140	0.0734782	1401
ARFGAP2	0.0734459	1402
ZFP979	0.0734204	1403
DTL	0.073405	1404
ARHGEF39	0.0733526	1405
GM19705	0.073317	1406
ADIPOQ	0.0733124	1407
GM26766	0.0733124	1408
BC028471	0.0733124	1409
MSRA	0.0732908	1410
RPL23A-PS3	0.073256	1411
SULT5A1	0.0732054	1412
MTFR1	0.0731628	1413
NGRN	0.0731568	1414
SCPEP1	0.0731164	1415
TIMP1	0.0730746	1416
1110002O04RIK	0.0730608	1417
MNAT1	0.0730606	1418
GM43796	0.0730369	1419
GRHPR	0.0730359	1420
SUGP1	0.0729923	1421
G430049J08RIK	0.0729734	1422
MRPS10	0.0729368	1423
CAMK4	0.0729212	1424
PCDHGC4	0.0729203	1425
ADGRB2	0.0729087	1426
OLFML2A	0.0729037	1427
MDP1	0.0728893	1428
MBOAT1	0.0728326	1429
GPATCH4	0.0728271	1430
UBE2D3	0.0728236	1431
PCNX2	0.0728212	1432
GM5868	0.0728209	1433
GM805	0.07274	1434
SCO2	0.0727209	1435
MCTP1	0.0727059	1436
IL17RD	0.072705	1437
4930548H24RIK	0.0726895	1438
ZC3HAV1	0.0726242	1439
ZFP819	0.0726118	1440
PTPRG	0.0725968	1441
TBCB	0.0725945	1442
B230307C23RIK	0.0725659	1443
QPRT	0.0725514	1444
ZSCAN20	0.0725409	1445
B9D2	0.0725184	1446
BCLAF1	0.0725179	1447
KCNE1	0.0725106	1448
OAS1G	0.0724587	1449
NACA	0.0724318	1450
HCK	0.0723689	1451
DTX1	0.0723521	1452
NSF	0.0723452	1453
ZYG11B	0.0723403	1454
MED20	0.0723394	1455
WDR12	0.0723326	1456
TSSC1	0.0722855	1457
IL6ST	0.0722685	1458
IFNGR1	0.0722582	1459
FKBP11	0.0722557	1460
ZFP560	0.0722506	1461
ACP1	0.0722438	1462
SH3RF3	0.0722382	1463
AUH	0.0722351	1464
DIS3	0.0722141	1465
WDR89	0.0722114	1466
SUMO2	0.0722071	1467
AIMP2	0.0721751	1468
SLC47A2	0.0721688	1469
OSGEPL1	0.0721626	1470
HNRNPA2B1	0.0721412	1471
TTLL13	0.07213	1472
RHOV	0.0721232	1473
HLTF	0.0720932	1474
BNIP3L	0.0720832	1475
NDUFV2	0.0720757	1476
CMC1	0.0720752	1477
DAD1	0.072058	1478
TPST1	0.072055	1479
B230317F23RIK	0.0720269	1480
E2F2	0.0719614	1481
SMARCA2	0.0718841	1482
ZFP287	0.0717933	1483
CALCR	0.0717626	1484
RFX1	0.0717572	1485
PPCS	0.0717284	1486
2310069G16RIK	0.0717075	1487
PLCXD3	0.0716974	1488
ATP6V0D2	0.0716857	1489
FGF5	0.0716857	1490
RSBN1	0.0716339	1491
TNFRSF13B	0.0715891	1492
VKORC1	0.0715459	1493
ARMC9	0.0714608	1494
SPINT1	0.0714133	1495
PSMD4	0.0713993	1496
THTPA	0.0713344	1497
EEF2KMT	0.0712675	1498
KPTN	0.0712383	1499
GM13710	0.0712331	1500
CYP26C1	0.0712117	1501
SVOP	0.0712117	1502
NR1D1	0.0711853	1503
SEPT1	0.0711374	1504
RAB18	0.0711139	1505
ZFP74	0.0711125	1506
TUBA1A	0.0711001	1507
MSRB1	0.0710982	1508
ZNFX1	0.0710751	1509
GM16064	0.0710385	1510
GGACT	0.0710247	1511
SLC25A5	0.0710076	1512
GSAP	0.071005	1513
TSC22D1	0.070971	1514
ST8SIA5	0.0709562	1515
OTUB1	0.0709374	1516
CFAP126	0.0708989	1517
OVGP1	0.0708349	1518
PMF1	0.0708128	1519
HALR1	0.0707943	1520
MRI1	0.0707846	1521
SMG8	0.0707842	1522
HFE	0.070736	1523
SPINT2	0.0707331	1524
LRRC43	0.070732	1525
NDUFB3	0.070724	1526
HSD17B1	0.0706749	1527
RHOA	0.0706537	1528
CLDN5	0.0706056	1529
SPRYD3	0.0705849	1530
CUL2	0.0705547	1531
GM35911	0.0705349	1532
AKR1E1	0.0705283	1533
CD37	0.0705062	1534
AU020206	0.0705044	1535
EIF3K	0.0704712	1536
SPATS1	0.0704378	1537
HOXD13	0.0704113	1538
PSMC4	0.0703662	1539
GUK1	0.070363	1540
RDM1	0.0703468	1541
PIM1	0.0703411	1542
SLC30A6	0.0702922	1543
PDGFC	0.0702787	1544
CAMKMT	0.0702645	1545
UBL5	0.0702176	1546
D630023F18RIK	0.0702126	1547
STK31	0.0701806	1548
TIMD4	0.0701777	1549
CD3EAP	0.0701669	1550
MEIKIN	0.0701625	1551
RARA	0.0701612	1552
BMP2	0.0701345	1553
FAM184A	0.070134	1554
TCHP	0.0701261	1555
ENY2	0.0700824	1556
RPTOR	0.0700649	1557
MED6	0.0700496	1558
MAN1C1	0.070011	1559
ARRDC5	0.0699899	1560
WEE1	0.0699837	1561
MRPS14	0.0699065	1562
NEK3	0.0698727	1563
2410137M14RIK	0.0698724	1564
RNF19B	0.0698652	1565
BIRC7	0.0698584	1566
DTD1	0.0698525	1567
CD59A	0.0698467	1568
MAD2L1	0.0698433	1569
SKA1	0.0698291	1570
RP23-400F19.1	0.0698251	1571
RPL7A-PS5	0.0697717	1572
ORC1	0.0697461	1573
ATP5K	0.0697323	1574
RPE	0.0697203	1575
LARS	0.0697167	1576
YLPM1	0.0697004	1577
ANKZF1	0.0696621	1578
ANPEP	0.0696491	1579
EIF4A1	0.0696461	1580
WNK3	0.0695651	1581
8030423F21RIK	0.069563	1582
DES	0.0695622	1583
PARP14	0.0695222	1584
POMC	0.0694895	1585
ANKRD37	0.069428	1586
THUMPD2	0.0693528	1587
D630039A03RIK	0.0692913	1588
POLE	0.069273	1589
CEP41	0.0692726	1590
GTF2E1	0.0692648	1591
TXNRD2	0.0692125	1592
TCOF1	0.0691343	1593
RPF2	0.0691303	1594
HOXD10	0.0691296	1595
UTP20	0.0691278	1596
ATF7IP2	0.069104	1597
GGT6	0.0690891	1598
RPL28	0.0690642	1599
SAA4	0.0690166	1600
4930453N24RIK	0.0690117	1601
GLOD5	0.0689687	1602
RNF183	0.0689519	1603
NES	0.0689518	1604
CHD1L	0.0689414	1605
MFGE8	0.0689279	1606
SMC5	0.068915	1607
MKKS	0.068848	1608
AI838599	0.0688193	1609
ARHGEF40	0.0687743	1610
GM9493	0.0687723	1611
TBX15	0.0687716	1612
IFIH1	0.0687322	1613
FAM184B	0.0687159	1614
FBXW2	0.0686985	1615
NODAL	0.0686809	1616
MLH3	0.0686756	1617
PARD6A	0.0686635	1618
SPATA7	0.0686151	1619
GM20696	0.0685842	1620
TEK	0.0685233	1621
WDR34	0.0685036	1622
H2-M3	0.0684353	1623
CHMP6	0.0684323	1624
HMGN3	0.0684209	1625
EIF2B1	0.0684162	1626
ERP44	0.0684018	1627
RPS23	0.0683431	1628
ANKS1	0.068299	1629
HOXC13	0.0682923	1630
SYCP1	0.0682887	1631
ZC3H7B	0.0682501	1632
GM45163	0.0682444	1633
DTYMK	0.0682442	1634
IQCC	0.0682412	1635
PSMC2	0.0682097	1636
TRA2B	0.0681989	1637
IL9	0.0681879	1638
PAXIP1	0.0681265	1639
PDCD2L	0.0681084	1640
GM26892	0.0680985	1641
CARD6	0.0680983	1642
UTP14A	0.0680529	1643
BRI3BP	0.0679954	1644
IRF9	0.0679603	1645
SMARCAL1	0.0679548	1646
GADD45G	0.0679511	1647
9330151L19RIK	0.0679248	1648
SF3B2	0.0678955	1649
MFSD13B	0.0678321	1650
TMEM86B	0.0678272	1651
ATRX	0.0678081	1652
ABCA9	0.0677825	1653
GM43674	0.0677825	1654
CLSTN2	0.0677265	1655
GM5	0.0677265	1656
PA2G4	0.0677257	1657
GM15290	0.067716	1658
TCP1	0.0676966	1659
SRFBP1	0.067693	1660
GM4756	0.0676884	1661
PLXDC1	0.0676449	1662
CCDC163	0.067624	1663
ZC3H8	0.067572	1664
RUVBL2	0.0675294	1665
COG3	0.067502	1666
HIST1H2BK	0.0674998	1667
L2HGDH	0.0674904	1668
GM14440	0.0674619	1669
PDE6B	0.0674619	1670
DCC	0.0674619	1671
NUDT16L1	0.0674503	1672
DDX56	0.067429	1673
ALDH1A3	0.0673989	1674
SRRT	0.0673575	1675
RHBDD1	0.0673533	1676
DSEL	0.0673479	1677
CEBPZOS	0.0673435	1678
TVP23A	0.0673367	1679
PTK7	0.0673195	1680
DNAJC17	0.0673168	1681
SERPINA9	0.0673022	1682
LY6H	0.0672507	1683
MED4	0.0672319	1684
MRPS31	0.0672289	1685
HINT1	0.0671512	1686
UBXN1	0.067101	1687
DNTTIP1	0.0670774	1688
BCKDHA	0.0670494	1689
PLA2G4D	0.066995	1690
TAT	0.0669949	1691
CCDC66	0.0669591	1692
TNFRSF23	0.0669584	1693
PPIB	0.0669091	1694
H2-T23	0.0669065	1695
CHPF	0.066889	1696
ZFP975	0.0668695	1697
CEACAM19	0.0668622	1698
GM38399	0.0668553	1699
9230110C19RIK	0.0668454	1700
ADAM11	0.0668412	1701
BRIP1	0.0668266	1702
IFT140	0.0668113	1703
ABCD3	0.0667974	1704
SNRNP70	0.066756	1705
TLR2	0.0667527	1706
ADPRH	0.0667106	1707
0610043K17RIK	0.0667105	1708
MFSD1	0.0667073	1709
SAR1B	0.0666994	1710
STAP1	0.0666983	1711
PRKD3	0.0666969	1712
CEP57L1	0.0666921	1713
PRAMEF17	0.0666308	1714
WDR59	0.0666296	1715
RRP36	0.0666152	1716
KAT6B	0.0665965	1717
1700066B19RIK	0.0665786	1718
TOR3A	0.0665498	1719
ZFP820	0.066543	1720
ZFP600	0.0664918	1721
MMAB	0.0664726	1722
XPA	0.0664699	1723
ARL2	0.0664541	1724
LEPROTL1	0.0664132	1725
CCT7	0.0663845	1726
TIMM17B	0.066379	1727
HDGFRP2	0.0663585	1728
SLC9A8	0.066322	1729
TBC1D13	0.0662715	1730
CELA3B	0.0662526	1731
TRAM2	0.0662444	1732
RP23-255F14.8	0.0662016	1733
CADM1	0.0661946	1734
PWP2	0.0661788	1735
BVHT	0.0661544	1736
TMEM87A	0.0661483	1737
ALG14	0.066148	1738
MEIS1	0.0661462	1739
DOCK5	0.0661423	1740
NOB1	0.0661287	1741
LYPLA2	0.0661062	1742
TDRKH	0.066104	1743
MALT1	0.0660858	1744
MYLK	0.0660749	1745
LONP1	0.065949	1746
WDR62	0.0658904	1747
IL1R2	0.0658885	1748
EARS2	0.0658718	1749
GRM7	0.065843	1750
ZFP105	0.0658289	1751
RALGPS2	0.0658287	1752
SERBP1	0.0658079	1753
TMEM11	0.0657614	1754
CEP57	0.0657566	1755
LAP3	0.0657507	1756
CDC37L1	0.0657386	1757
RTCB	0.065712	1758
TERF2	0.0657105	1759
BORCS5	0.0657011	1760
OLFR619	0.0656947	1761
GM5218	0.0656795	1762
D130051D11RIK	0.0656481	1763
CACHD1	0.0656333	1764
SLCO4A1	0.0656032	1765
APITD1	0.0655828	1766
GTF2H1	0.0655823	1767
RPL18A	0.0655601	1768
KLF10	0.0655579	1769
FOXI3	0.0655144	1770
GIGYF1	0.065499	1771
PSMG4	0.0654847	1772
2010308F09RIK	0.0654215	1773
ZFP830	0.0654065	1774
MTCH2	0.065375	1775
HORMAD2	0.0653487	1776
GNPTG	0.0653217	1777
BLVRB	0.0653144	1778
HAX1	0.0652961	1779
VEGFC	0.0652352	1780
AMZ2	0.0652352	1781
TRIM13	0.0652196	1782
GM17250	0.0651825	1783
EXOSC4	0.0651733	1784
SLC25A19	0.0651296	1785
PSMC5	0.0650735	1786
CCS	0.0650701	1787
HSPA8	0.0650577	1788
DLX2	0.0650309	1789
STAT4	0.0650231	1790
UBC	0.0650102	1791
GM44766	0.0649733	1792
COMTD1	0.0649548	1793
LRRC73	0.0649503	1794
GM26641	0.0648832	1795
ZFP640	0.0648661	1796
FMO1	0.0648525	1797
NME2	0.0648159	1798
PRKRIP1	0.064796	1799
LDAH	0.0647889	1800
FABP4	0.0647613	1801
SLC41A3	0.0647472	1802
MSH3	0.0647462	1803
SEC11A	0.0646911	1804
STK38L	0.0646814	1805
RND1	0.0646282	1806
ZFP715	0.0646016	1807
NAA50	0.0645907	1808
ZDHHC16	0.0645841	1809
CIRH1A	0.0645774	1810
ACTR6	0.0645575	1811
CELSR3	0.0645511	1812
CCDC169	0.0645089	1813
NDUFS6	0.0645023	1814
GM8186	0.064479	1815
DIO3	0.0644692	1816
RAB39	0.0644569	1817
PTCD3	0.0644022	1818
FAM175B	0.064398	1819
GM11426	0.0643933	1820
TBC1D9	0.0643571	1821
TPK1	0.0643279	1822
TUBA1B	0.0643219	1823
GM5160	0.0642948	1824
ERCC2	0.0642925	1825
TMEM230	0.064269	1826
DHX57	0.0642634	1827
MAK16	0.0642501	1828
MTERF3	0.0642488	1829
HCFC1	0.0642035	1830
ZFP653	0.0641809	1831
APOLD1	0.0641794	1832
AIM2	0.0641779	1833
PAX9	0.0641555	1834
LZTS3	0.0641534	1835
CEP152	0.0641478	1836
SLC9B1	0.0641393	1837
TKT	0.0641388	1838
RANBP6	0.0641342	1839
PNO1	0.0641281	1840
WASH1	0.0640859	1841
UBE2K	0.0640679	1842
TMEM199	0.0639916	1843
BAZ1B	0.0639899	1844
CLEC2I	0.0639407	1845
TMEM17	0.0638912	1846
GM5096	0.0638854	1847
RNFT1	0.0638465	1848
PTMA	0.0638294	1849
DNAH2	0.0637909	1850
AURKAIP1	0.0637286	1851
ZFP1	0.0636978	1852
SYK	0.0636975	1853
PKMYT1	0.0636963	1854
GM20726	0.0636488	1855
LUC7L	0.0636241	1856
COL4A4	0.0636068	1857
CHIC1	0.0635963	1858
UBE2QL1	0.0635732	1859
NECTIN3	0.0635429	1860
BPNT1	0.0635274	1861
REC8	0.0634883	1862
ERICH4	0.0634375	1863
VPS29	0.0634353	1864
GM15698	0.0634325	1865
EZH1	0.0634171	1866
D230017M19RIK	0.0633951	1867
GM17619	0.0633799	1868
GM21887	0.0633531	1869
FGL1	0.0633313	1870
MRPL23	0.0633122	1871
ARL6IP4	0.0632785	1872
CSNK2B	0.0632784	1873
SMTNL2	0.0632351	1874
DDX27	0.0632077	1875
PDHB	0.0631994	1876
RPL7A	0.0631681	1877
4921507P07RIK	0.0631639	1878
DNMT1	0.0631484	1879
NECAB1	0.0631429	1880
ARL11	0.0631008	1881
KLHDC4	0.0631002	1882
GM4027	0.0630881	1883
TSPYL2	0.0630825	1884
ARHGEF19	0.063051	1885
MAGEB3	0.063015	1886
STMN1	0.0629881	1887
GM20109	0.0629554	1888
CAMK1D	0.0629494	1889
SEC31A	0.0629466	1890
NDUFAF6	0.0629245	1891
MEX3B	0.0629	1892
EVA1C	0.062897	1893
IRAK3	0.0628757	1894
EBNA1BP2	0.0628704	1895
SREBF1	0.0628635	1896
ASXL1	0.0628341	1897
THBS3	0.0628163	1898
ADNP2	0.0628036	1899
GLRX3	0.0627852	1900
TARBP2	0.0627594	1901
HIVEP3	0.0627367	1902
C1QC	0.0627331	1903
NFATC2IP	0.0627299	1904
SRCIN1	0.0627231	1905
ZBTB4	0.0627077	1906
PCNT	0.0627058	1907
GMPPA	0.0627036	1908
POU4F1	0.0627035	1909
SOX15	0.0626886	1910
4931428L18RIK	0.0626865	1911
GCA	0.0626497	1912
ARXES2	0.0626495	1913
CLYBL	0.0626336	1914
WDR55	0.062616	1915
FSCN2	0.0625992	1916
ADCK2	0.0625902	1917
OLFR691	0.0625864	1918
GM16432	0.0625864	1919
EN2	0.0625295	1920
TNIK	0.0625179	1921
DNAH8	0.0625019	1922
NPPC	0.0624711	1923
THYN1	0.0624509	1924
SEZ6L2	0.0624502	1925
CCR4	0.0624198	1926
ARL16	0.0624027	1927
1810024B03RIK	0.0623744	1928
DYNAP	0.0623702	1929
RPL26	0.0623662	1930
SNX6	0.0623286	1931
KAT2B	0.0623194	1932
ANAPC11	0.0623156	1933
TTC23	0.0622065	1934
AY761184	0.062192	1935
GM10639	0.0621793	1936
KDELR2	0.0621517	1937
GM29666	0.0621209	1938
TRRAP	0.0621042	1939
SPRY4	0.0620916	1940
GPA33	0.0620797	1941
SLC5A8	0.0620241	1942
IFT22	0.0620032	1943
ZFYVE16	0.0619912	1944
NMB	0.0619809	1945
RPL36-PS3	0.0619737	1946
9030622O22RIK	0.0619623	1947
LRRC9	0.0619623	1948
VGF	0.0619623	1949
PAK3	0.0619623	1950
EDIL3	0.0619623	1951
ALOX12	0.0619571	1952
KBTBD12	0.0619057	1953
CIART	0.0619006	1954
ADAM1B	0.0618514	1955
9430015G10RIK	0.061827	1956
PSPN	0.0618047	1957
RUBCNL	0.0618047	1958
CDC73	0.0618035	1959
MRPS33	0.0618027	1960
SCOC	0.0617684	1961
OSGEP	0.0617328	1962
MFSD4A	0.0617316	1963
HIF1AN	0.0617053	1964
PLATR27	0.0616464	1965
NSRP1	0.0616412	1966
D130040H23RIK	0.0616088	1967
KAZALD1	0.0616025	1968
ZBTB49	0.061598	1969
DUOXA1	0.0615867	1970
WDR45	0.0615736	1971
LEMD1	0.0615641	1972
EXO1	0.0615628	1973
GM29418	0.0615601	1974
IARS2	0.0615203	1975
ATP5L	0.0615118	1976
ZKSCAN6	0.0614676	1977
DDHD1	0.06146	1978
TCF7L2	0.061446	1979
BTN2A2	0.0614228	1980
GM6639	0.0613752	1981
PCSK5	0.061337	1982
PLATR11	0.0613314	1983
UBE2L6	0.0612347	1984
HEBP2	0.0612131	1985
OTOG	0.0611971	1986
A930004D18RIK	0.0611959	1987
PIGF	0.0611855	1988
IRAK1	0.0611759	1989
DKC1	0.0611096	1990
CASP3	0.0610685	1991
SPAG17	0.0610669	1992
ALDH1B1	0.061054	1993
KLRB1	0.0610417	1994
ARHGEF4	0.0610047	1995
HOXD11	0.0609626	1996
CHRNA9	0.0609463	1997
MLKL	0.0609458	1998
[truncated: 18,898 more rows]
