# Supplementary material for: Single-cell analysis reveals the spatial-temporal expression of genes associated with esophageal malformations
Source: Sci Rep. 2024 Feb 14;14:3752. doi: 10.1038/s41598-024-53098-w (PMC10866870; doi:10.1038/s41598-024-53098-w)
Supplement: Supplementary file 6 — Supplementary Information 6. [file 41598_2024_53098_MOESM6_ESM.xlsx]

## Sheet: Human Embryos
Cell Type	n_cell	p_association	p_heterogeneity
epithelium-4	137	0.000999001	0.292707		Legend
fibroblast-10	142	0.000999001	0.996004		p_association	significance of cell type-disease association
miscellaneous-3	897	0.000999001	0.23976		p_heterogeneity	Significance of heterogeneity in association with disease across individual cells within a given cell type
endoderm-3	36	0.001998	0.912088
fibroblast-1	966	0.003996	0.438561
craniofacial-6	746	0.00499501	0.247752
craniofacial-7	2221	0.00499501	0.783217		Single-cell atlas
craniofacial-13	138	0.00599401	0.836164		Nature cell biology 25.4 (2023): 604-615.
fibroblast-3	441	0.00599401	0.581419
somite-1	1607	0.00599401	0.334665
splanchnic LPM-26	537	0.00599401	0.791209
endoderm-10	130	0.00699301	0.923077
somite-9	5601	0.00699301	0.342657
craniofacial-16	2068	0.00899101	0.018981
craniofacial-9	522	0.00899101	0.562438
endoderm-4	50	0.00999001	0.453546
splanchnic LPM-24	877	0.00999001	0.258741
limb-33	42	0.011988	0.809191
somite-10	2751	0.011988	0.678322
endoderm-7	47	0.012987	0.173826
fibroblast-8	212	0.012987	0.0869131
NA	8805	0.015984	0.020979
craniofacial-4	1005	0.016983	0.33966
epithelium-2	318	0.017982	0.595405
epithelium-3	264	0.01998	0.152847
head mesoderm-12	389	0.022977	0.432567
somite-11	3084	0.024975	0.137862
endoderm-1	24	0.025974	0.531469
splanchnic LPM-2	707	0.025974	0.148851
miscellaneous-9	88	0.027972	0.103896
fibroblast-5	271	0.02997	0.832168
endoderm-2	105	0.031968	0.256743
craniofacial-2	254	0.032967	0.290709
endoderm-8	10	0.032967	0.520479
miscellaneous-8	66	0.036963	0.03996
schwann-1	687	0.03996	0.412587
schwann-2	554	0.040959	0.165834
miscellaneous-5	1773	0.0469531	0.003996
limb-4	28	0.0479521	0.496503
PGC-1	5	0.0519481	0.120879
craniofacial-5	1132	0.0539461	0.826174
splanchnic LPM-4	829	0.0619381	0.241758
fibroblast-4	386	0.0639361	0.42957
craniofacial-1	2308	0.0679321	0.971029
limb-7	1874	0.0699301	0.345654
craniofacial-20	1206	0.0779221	0.766234
somite-3	677	0.0829171	0.585415
limb-8	2515	0.0849151	0.368631
splanchnic LPM-27	204	0.0869131	0.575425
schwann-3	532	0.0879121	0.234765
craniofacial-8	914	0.0899101	0.722278
epithelium-1	608	0.0919081	0.781219
schwann-4	262	0.0969031	0.390609
somatic LPM-12	656	0.0979021	0.985015
craniofacial-17	1452	0.0989011	0.418581
limb-11	1354	0.0989011	0.942058
craniofacial-3	561	0.100899	0.755245
somite-14	2488	0.102897	0.939061
fibroblast-9	181	0.104895	0.212787
limb-16	1753	0.113886	0.901099
limb-36	1128	0.125874	0.73027
head mesoderm-7	1597	0.12987	0.0509491
head mesoderm-9	632	0.13986	0.404595
limb-34	1356	0.142857	0.357642
limb-37	942	0.143856	0.583417
miscellaneous-4	176	0.143856	0.948052
limb-39	431	0.148851	0.495505
limb-12	1409	0.156843	0.738262
craniofacial-22	167	0.15984	0.232767
limb-38	724	0.163836	0.628372
splanchnic LPM-23	1167	0.163836	0.180819
head mesoderm-6	961	0.164835	0.989011
epidermis-1	83	0.168831	0.117882
somite-18	520	0.168831	0.034965
somite-2	1062	0.168831	0.033966
fibroblast-6	284	0.173826	0.877123
limb-15	1861	0.174825	0.962038
somite-12	1270	0.175824	0.266733
head mesoderm-1	743	0.176823	0.240759
limb-9	1749	0.180819	0.178821
craniofacial-19	125	0.186813	0.354645
somite-17	166	0.18981	0.264735
epithelium-5	67	0.190809	0.0939061
limb-1	60	0.191808	0.27972
limb-35	1256	0.205794	0.788212
miscellaneous-6	350	0.227772	0.0899101
limb-10	1187	0.230769	0.987013
limb-5	71	0.231768	0.3996
somite-5	1110	0.238761	0.178821
endoderm-9	14	0.241758	0.042957
endothelium-10	789	0.252747	0.579421
limb-2	31	0.252747	0.462537
limb-3	53	0.254745	0.656344
limb-6	3	0.268731
somite-6	462	0.27972	0.003996
limb-14	1116	0.292707	0.666334
head mesoderm-2	1307	0.317682	0.22977
limb-47	102	0.318681	0.7003
schwann-6	82	0.333666	0.0639361
epidermis-4	325	0.335664	0.130869
head mesoderm-10	545	0.340659	0.0709291
craniofacial-10	497	0.345654	0.101898
splanchnic LPM-22	313	0.351648	0.028971
splanchnic LPM-5	120	0.352647	0.144855
endothelium-8	67	0.363636	0.823177
somite-16	363	0.364635	0.709291
head mesoderm-13	240	0.370629	0.28971
limb-23	688	0.373626	0.718282
craniofacial-11	55	0.378621	0.345654
limb-25	412	0.37962	0.625375
splanchnic LPM-28	196	0.381618	0.021978
limb-19	49	0.383616	0.859141
somite-7	1330	0.38961	0.548452
craniofacial-21	133	0.3996	0.64036
limb-41	453	0.404595	0.246753
limb-32	171	0.406593	0.604396
fibroblast-2	657	0.40959	0.746254
head mesoderm-8	633	0.40959	0.0769231
head mesoderm-4	629	0.415584	0.208791
somite-4	1402	0.435564	0.537463
miscellaneous-2	47	0.441558	0.0549451
craniofacial-15	243	0.446553	0.185814
splanchnic LPM-1	196	0.448551	0.616384
limb-18	339	0.44955	0.294705
limb-21	334	0.453546	0.340659
splanchnic LPM-20	304	0.453546	0.15984
somite-15	1873	0.461538	0.563437
somite-8	785	0.468531	0.355644
limb-29	277	0.481518	0.875125
limb-13	246	0.483516	0.622378
craniofacial-14	378	0.488511	0.0689311
limb-31	165	0.492507	0.655345
somatic LPM-1	764	0.504495	0.101898
craniofacial-12	642	0.513486	0.125874
epidermis-3	838	0.525475	0.368631
limb-40	650	0.542458	0.611389
somatic LPM-14	332	0.543457	0.56044
limb-22	304	0.57043	0.0749251
limb-28	299	0.578422	0.40959
splanchnic LPM-10	292	0.581419	0.76024
schwann-5	212	0.589411	0.0649351
splanchnic LPM-30	114	0.592408	0.936064
blood-5	66	0.607393	0.346653
craniofacial-18	238	0.622378	0.330669
limb-27	588	0.627373	0.392607
splanchnic LPM-9	404	0.631369	0.642358
limb-30	439	0.64036	0.676324
limb-44	253	0.646354	0.923077
limb-42	406	0.675325	0.025974
head mesoderm-11	442	0.689311	0.679321
IM-3	252	0.698302	0.464535
miscellaneous-7	322	0.7003	0.572428
somatic LPM-10	1443	0.7003	0.492507
IM-2	445	0.719281	0.561439
splanchnic LPM-25	673	0.722278	0.0999001
somatic LPM-4	649	0.723277	0.434565
limb-45	164	0.745255	0.0939061
splanchnic LPM-31	85	0.748252	0.501498
epidermis-5	154	0.765235	0.748252
epidermis-2	227	0.766234	0.293706
endothelium-1	1460	0.779221	0.52947
limb-24	874	0.791209	0.235764
endothelium-3	439	0.792208	0.0899101
splanchnic LPM-29	162	0.808192	0.187812
head mesoderm-5	203	0.822178	0.415584
head mesoderm-3	698	0.824176	0.501498
limb-17	720	0.825175	0.136863
blood-1	212	0.826174	0.465534
limb-26	710	0.84016	0.83017
somatic LPM-2	803	0.848152	0.044955
somatic LPM-3	775	0.864136	0.358641
limb-20	630	0.866134	0.217782
blood-3	836	0.871129	0.010989
IM-1	110	0.883117	0.897103
somatic LPM-5	298	0.898102	0.125874
endothelium-2	346	0.901099	0.582418
miscellaneous-10	17	0.902098	0.448551
somatic LPM-6	214	0.904096	0.0679321
fibroblast-11	62	0.905095	0.253746
splanchnic LPM-6	943	0.913087	0.227772
blood-8	787	0.916084	0.110889
splanchnic LPM-3	521	0.916084	0.737263
miscellaneous-1	35	0.92008	0.122877
somatic LPM-9	127	0.921079	0.023976
blood-13	658	0.926074	0.659341
somite-13	1165	0.935065	0.0659341
blood-4	191	0.938062	0.286713
blood-2	332	0.944056	0.00599401
endoderm-6	210	0.944056	0.193806
limb-46	147	0.944056	0.57043
somatic LPM-7	220	0.95005	0.837163
somatic LPM-13	607	0.955045	0.485515
blood-12	479	0.962038	0.107892
endoderm-5	3412	0.964036	0.012987
splanchnic LPM-16	91	0.965035	0.127872
endothelium-6	93	0.968032	0.165834
fibroblast-7	249	0.968032	0.261738
endothelium-5	181	0.969031	0.888112
blood-6	179	0.97003	0.028971
limb-43	355	0.974026	0.592408
splanchnic LPM-7	713	0.975025	0.848152
splanchnic LPM-15	227	0.979021	0.010989
splanchnic LPM-17	222	0.979021	0.985015
splanchnic LPM-18	411	0.989011	0.331668
splanchnic LPM-8	478	0.989011	0.035964
somatic LPM-8	186	0.99001	0.126873
endothelium-4	1587	0.992008	0.010989
somatic LPM-11	746	0.993007	0.762238
splanchnic LPM-21	16	0.993007	0.953047
endothelium-7	845	0.994006	0.158841
endothelium-9	440	0.994006	0.198801
splanchnic LPM-13	609	0.994006	0.036963
splanchnic LPM-14	102	0.998002	0.921079
blood-9	332	0.999001	0.0749251
splanchnic LPM-12	123	0.999001	0.463536
blood-10	452	1	0.713287
blood-11	181	1	0.28971
blood-7	1314	1	0.450549
splanchnic LPM-11	370	1	0.508491
splanchnic LPM-19	276	1	0.827173

## Sheet: Tabula Sapeins atlas
Tissue	Cell Type	n_cell	p_association	p_heterogeneity
Bladder	myofibroblast cell	2077	0.000999001	0.455544		Legend
epithelial	basal cell	6386	0.000999001	0.002997		p_association	significance of cell type-disease association
Fat	Myofibroblasts	981	0.000999001	0.241758		p_heterogeneity	Significance of heterogeneity in association with disease across individual cells within a given cell type
Lung	basal cell	2188	0.000999001	0.022977
Lung	smooth muscle cell	25	0.000999001	0.0599401
Pancreas	NK cell	47	0.000999001	0.892108
Spleen	cd8-positive alpha-beta t cell	43	0.000999001	0.010989		Single-cell atlas
Trachea	basal cell	4198	0.000999001	0.028971		Science 376.6594 (2022): eabl4896.
Uterus	Cycling epithelial cells	68	0.000999001	0.340659
Bladder	nk cell	508	0.001998	0.001998
epithelial	Cycling epithelial cells	68	0.002997	0.415584
Skin	stromal cells	2943	0.002997	0.001998
Liver	Proliferating NK cell	102	0.003996	0.147852
Lung	cd8-positive alpha-beta t cell	552	0.003996	0.265734
Pancreas	T cell	544	0.003996	0.173826
Blood	cd8-positive alpha-beta t cell	376	0.00499501	0.627373
endothelial	lymphatic endothelial cell	300	0.00499501	0.015984
Small_Intestine	fibroblast	113	0.00499501	0.707293
Spleen	naive thymus-derived cd8-positive alpha-beta t cell	610	0.00499501	0.225774
Tongue	fibroblast	249	0.00499501	0.645355
Bone_Marrow	hematopoietic stem cell	617	0.00599401	0.488511
Lymph_Node	enodthelial cell	143	0.00599401	0.0479521
Bladder	pericyte cell	875	0.00699301	0.188811
Bone_Marrow	erythroid progenitor	753	0.00699301	0.001998
Bone_Marrow	granulocyte	853	0.00699301	0.150849
Lung	nk cell	132	0.00699301	0.014985
Spleen	cd8-positive alpha-beta memory t cell	4301	0.00699301	0.036963
Tongue	pericyte_cell_confirmed	117	0.00699301	0.026973
Blood	type I NK T cell	518	0.00799201	0.511489
Lung	club cell	1038	0.00799201	0.001998
Pancreas	endothelial cell	2098	0.00799201	0.003996
Blood	CD4 t cell	2862	0.00899101	0.037962
Blood	nk cell	2332	0.00899101	0.0829171
Pancreas	t cell	29	0.00899101	0.415584
Blood	NK cell	616	0.00999001	0.543457
epithelial	Hepatocyte	2647	0.00999001	0.000999001
Lung	capillary aerocyte	569	0.00999001	0.015984
Mammary	basal cells	476	0.00999001	0.000999001
Pancreas	B cell	25	0.011988	0.0879121
Spleen	nk cell	2013	0.011988	0.00699301
Lung	cd8-positive alpha-beta t cell	80	0.012987	0.252747
Salivary_Gland	CD4 Helper T cell	1221	0.012987	0.220779
Heart	Hepatocyte	1089	0.013986	0.021978
Muscle	endothelial cell of artery	133	0.013986	0.138861
Pancreas	pancreatic stellate cell quiescent	182	0.013986	0.0729271
Blood	basophil	29	0.014985	0.00899101
Eye	retina - muller glia	360	0.015984	0.030969
Muscle	pericyte cell	1792	0.015984	0.113886
Prostate	Endothelial Cell	585	0.015984	0.300699
Blood	CD8 t cell	946	0.017982	0.371628
Spleen	memory b cell	6456	0.017982	0.00499501
Bladder	b cell	252	0.018981	0.21978
Uterus	Unciliated epithelium	193	0.018981	0.402597
epithelial	retina - retinal pigment epithelium	49	0.01998	0.381618
Muscle	smooth muscle cell	58	0.01998	0.0689311
Salivary_Gland	B cell	136	0.01998	0.116883
Liver	BECS	42	0.020979	0.876124
Muscle	mesothelial cell	12	0.020979	0.036963
Salivary_Gland	Memory B cell	2879	0.020979	0.035964
Blood	granulocyte	2	0.021978
epithelial	basal cells	476	0.021978	0.001998
epithelial	Unciliated epithelium	193	0.022977	0.571429
epithelial	secretory cell	252	0.022977	0.341658
Lung	pericyte cell	213	0.023976	0.026973
Tongue	endothelial_cell_of_lymphatic_vessel_confirmed	44	0.024975	0.196803
Tongue	epithelium_of_tongue_lowquality_TSP7_Anterior	2114	0.024975	0.244755
Salivary_Gland	Perivascular	99	0.025974	0.797203
Spleen	Hematopoietic stem cell	73	0.025974	0.000999001
Mammary	Vein Cell (Endothelial Cell)	263	0.026973	0.001998
Blood	plasma cell	488	0.027972	0.00499501
Eye	limbal stem cells	144	0.027972	0.314685
Uterus	Vascular smooth muscle	390	0.027972	0.106893
Fat	Natural_Killar_cells	572	0.02997	0.021978
Lung	vascular associated smooth muscle cell	80	0.02997	0.571429
Blood	hematopoietic stem cell	70	0.030969	0.456543
Lymph_Node	erythrocyte	23	0.030969	0.362637
epithelial	club cell	1038	0.031968	0.000999001
epithelial	pancreatic alpha cell	71	0.031968	0.778222
Spleen	plasma cell	3170	0.031968	0.001998
endothelial	endothelial cell of artery	501	0.032967	0.749251
Prostate	Smooth Muscle Cell	285	0.032967	0.729271
Liver	Stellate/Fibroblast	76	0.033966	0.712288
Lung	bronchial smooth muscle cell	81	0.033966	0.001998
Lung	capillary endothelial cell	964	0.034965	0.542458
Tongue	vein_endothelial_cell	226	0.034965	0.014985
Lung	respiratory goblet cell	754	0.035964	0.001998
Bone_Marrow	myeloid progenitor	287	0.036963	0.016983
Lung	endothelial cell of lymphatic vessel	47	0.037962	0.188811
Mammary	Vasuclar Smooth Muscle Cell	71	0.037962	0.55045
epithelial	medullary thymic epithelial cell	166	0.038961	0.266733
Large_Intestine	paneth cell of epithelium of large intestine	57	0.03996	0.022977
Salivary_Gland	Basal	880	0.03996	0.012987
epithelial	respiratory goblet cell	754	0.040959	0.016983
Mammary	Fibroblasts (Lipofibroblasts)	2063	0.040959	0.000999001
Skin	muscle cells	437	0.040959	0.002997
Uterus	Pericyte	95	0.040959	0.438561
Vasculature	pericyte cell	1192	0.040959	0.514486
epithelial	Other Epithelial Cell	6287	0.041958	0.020979
Lymph_Node	plasma cell	2684	0.041958	0.000999001
Muscle	tendon cell	234	0.041958	0.035964
Salivary_Gland	Pericyte	47	0.041958	0.984016
epithelial	CPE Low Luminal Epithelial Cell	88	0.042957	0.108891
Blood	cd8-positive alpha-beta cytokine secreting effector t cell	1493	0.043956	0.584416
endothelial	Vein Cell (Endothelial Cell)	263	0.043956	0.001998
Eye	radial glia progenitor cells	195	0.043956	0.041958
Pancreas	pancreatic stellate cell activated	172	0.044955	0.288711
Mammary	Artery cells (Endothelial Cells)	168	0.045954	0.000999001
endothelial	endothelial cell	4620	0.0469531	0.0509491
epithelial	intestinal enteroendocrine cell	113	0.0469531	0.601399
Large_Intestine	gut endothelial cell	53	0.0469531	0.34965
Tongue	basal_cells_confirmed	6251	0.0479521	0.000999001
epithelial	paneth cell of epithelium of large intestine	57	0.0489511	0.01998
Mammary	Pericytes	106	0.0499501	0.685315
Vasculature	epithelial cell	26	0.0499501	0.168831
endothelial	endothelial_cell_of_lymphatic_vessel_confirmed	44	0.0509491	0.11988
Lung	endothelial cell of artery	187	0.0529471	0.991009
Tongue	Schwann_cell	10	0.0539461	0.654346
Lung	cd4-positive alpha-beta t cell	132	0.0559441	0.617383
Uterus	Myometrial smooth muscle	199	0.0559441	0.94006
Spleen	cd1c-positive myeloid dendritic cell	51	0.0579421	0.616384
Uterus	Ciliated epithelium	31	0.0579421	0.0499501
Eye	retina - bipolar cells	34	0.0599401	0.372627
Large_Intestine	monocyte	543	0.0599401	0.040959
Small_Intestine	monocyte	61	0.0609391	0.014985
Blood	cd4-positive alpha-beta memory t cell	947	0.0639361	0.012987
Lung	Bronchial vessel endothelial cell	47	0.0639361	0.465534
epithelial	mesothelial cell	12	0.0659341	0.695305
epithelial	epithelium_of_tongue_lowquality_TSP7_Anterior	2114	0.0679321	0.12987
Trachea	smooth muscle cell	96	0.0719281	0.443556
Liver	Monocyte	612	0.0739261	0.035964
Eye	limbal stromal cells	75	0.0749251	0.011988
Spleen	regulatory t cell	288	0.0749251	0.245754
Blood	macrophage	488	0.0759241	0.903097
endothelial	Artery cells (Endothelial Cells)	168	0.0769231	0.00599401
epithelial	limbal stem cells	144	0.0769231	0.328671
Lung	fibroblast	12	0.0769231	0.00499501
Vasculature	nk cell	121	0.0779221	0.554446
Bone_Marrow	CD8 t cell	1144	0.0799201	0.232767
Blood	memory b cell	854	0.0809191	0.875125
Bone_Marrow	CD4 t cell	2020	0.0809191	0.410589
epithelial	pancreatic beta cell	99	0.0829171	0.442557
Eye	endothelial cells	105	0.0839161	0.867133
epithelial	transit amplifying cell of large intestine	156	0.0849151	0.0719281
Prostate	Other Epithelial Cell	6287	0.0849151	0.040959
Bone_Marrow	NK cell	678	0.0859141	0.167832
Fat	T_Cells	1715	0.0859141	0.0809191
Spleen	naive thymus-derived cd4-positive alpha-beta t cell	1261	0.0859141	0.148851
Lymph_Node	endothelial cell	14	0.0869131	0.023976
Blood	naive thymus-derived cd4-positive alpha-beta t cell	412	0.0879121	0.204795
Blood	plasmablast	10	0.0879121	0.757243
Muscle	endothelial cell of lymphatic vessel	132	0.0879121	0.002997
endothelial	Bronchial vessel endothelial cell	47	0.0889111	0.480519
Fat	Smooth_muscle_cells	16	0.0899101	0.157842
Large_Intestine	cd4-positive alpha-beta T cell	2872	0.0899101	0.581419
Eye	adipocytes	44	0.0909091	0.142857
endothelial	lung microvascular endothelial cell	485	0.0919081	0.216783
Pancreas	b cell	118	0.0929071	0.015984
Uterus	T lymphocytes	546	0.0929071	0.254745
Bone_Marrow	macrophage	265	0.0949051	0.262737
Bladder	smooth muscle cell	290	0.0969031	0.703297
Liver	T cell	146	0.101898	0.318681
Liver	Endothelial	421	0.102897	0.123876
Trachea	secretory cell	252	0.102897	0.665335
Blood	erythrocyte	8837	0.104895	0.465534
epithelial	epithelial cell	26	0.105894	0.168831
Bladder	t cell	2916	0.106893	0.137862
Pancreas	pancreatic alpha cell	71	0.106893	0.879121
Salivary_Gland	Endothelial	200	0.106893	0.146853
Salivary_Gland	Myoepithelial	196	0.106893	0.515485
Spleen	naive b cell	1044	0.106893	0.040959
Fat	Endothelial_cells	3748	0.107892	0.036963
epithelial	Basal	880	0.108891	0.042957
Liver	Monocyte/Macrophage	1246	0.108891	0.465534
Lymph_Node	regulatory T cell	881	0.108891	0.115884
Skin	Naive CD8-positive T cell	88	0.108891	0.997003
Small_Intestine	transit amplifying cell of small intestine	100	0.108891	0.103896
Vasculature	endothelial cell	1560	0.10989	0.020979
Vasculature	lymphatic endothelial cell	44	0.110889	0.871129
endothelial	Lymphatic Cells	32	0.111888	0.033966
Lymph_Node	hematopoietic stem cell	34	0.111888	0.476523
Pancreas	pancreatic beta cell	99	0.112887	0.488511
Blood	plasmacytoid dendritic cell	11	0.114885	0.811189
Bladder	endothelial cell of lymphatic vessel	74	0.117882	0.738262
epithelial	retina - photoreceptor cells	890	0.117882	0.782218
Eye	retina - horizontal cells	6	0.117882
Lung	type ii pneumocyte	9146	0.11988	0.031968
Vasculature	artery endothelial cell	138	0.121878	0.157842
Large_Intestine	fibroblast	952	0.123876	0.20979
Salivary_Gland	Basal cell	42	0.123876	0.246753
endothelial	vein_endothelial_cell	226	0.126873	0.023976
Lung	myofibroblast cell	10	0.126873	0.40959
Lung	b cell	87	0.128871	0.696304
Large_Intestine	cd8-positive alpha-beta T cell	2105	0.130869	0.106893
Kidney	cd8-positive alpha-beta t cell	241	0.133866	0.162837
Salivary_Gland	Lymphatic endothelial cell	63	0.133866	0.644356
Lung	cd4-positive alpha-beta t cell	542	0.135864	0.021978
Small_Intestine	Cd4-positive alpha-beta T cell	5257	0.135864	0.01998
Spleen	mature nk t cell	426	0.136863	0.0599401
Lung	mesothelial cell	17	0.137862	0.483516
Spleen	plasmacytoid dendritic cell	43	0.138861	0.471528
Lymph_Node	stromal cell	111	0.142857	0.044955
Bladder	fibroblast	5556	0.143856	0.012987
Salivary_Gland	T cell	80	0.146853	0.857143
endothelial	Endothelial Cells	2665	0.147852	0.481518
Salivary_Gland	Lymphatic endothelium	257	0.148851	0.003996
endothelial	Endothelial Cell	585	0.14985	0.18981
epithelial	transit amplifying cell of small intestine	100	0.14985	0.025974
Lung	lung microvascular endothelial cell	485	0.14985	0.234765
epithelial	basal_cells_confirmed	6251	0.150849	0.00699301
Bone_Marrow	plasmablast	4	0.151848	0.861139
Lung	vein endothelial cell	508	0.151848	0.017982
Kidney	kidney epithelial cell	8326	0.154845	0.026973
Prostate	CD8+ T-Cell	1081	0.154845	0.18981
Kidney	endothelial cell	95	0.155844	0.423576
Large_Intestine	transit amplifying cell of large intestine	156	0.155844	0.0829171
Spleen	cd4-positive alpha-beta memory t cell	1771	0.155844	0.193806
epithelial	Basal cell	42	0.156843	0.315684
endothelial	vascular arterial endothelial cell	355	0.157842	0.231768
Salivary_Gland	Naive B cell	1120	0.158841	0.192807
epithelial	cornea - mesenchymal cells - stromal keratinocytes	593	0.160839	0.010989
Salivary_Gland	NK cell	317	0.161838	0.0779221
Spleen	erythrocyte	157	0.161838	0.03996
Prostate	Natural Killer T-Cell	175	0.162837	0.437562
Tongue	endothelial_cell_of_artery_confirmed	40	0.162837	0.941059
endothelial	endothelial cells	1413	0.164835	0.010989
Bladder	plasmacytoid dendritic cell	18	0.16983	0.803197
Lung	pulmonary ionocyte	19	0.16983	0.735265
Pancreas	Mast cell	2	0.16983	0.000999001
Lymph_Node	T cell	3848	0.172827	0.120879
Vasculature	t cell	476	0.174825	0.140859
Large_Intestine	b cell	497	0.176823	0.230769
epithelial	inflamed ocular surface cells	54	0.181818	0.0649351
Salivary_Gland	CD4 T cell-low RNA	77	0.181818	0.240759
Heart	Smooth Muscle Cells	222	0.185814	0.957043
Trachea	cd4 T cell	65	0.187812	0.0849151
Lung	lung ciliated cell	602	0.191808	0.017982
Small_Intestine	Cd8-positive alpha-beta T cell	2231	0.194805	0.021978
Muscle	skeletal muscle satellite stem cell	4820	0.197802	0.111888
Skin	CD8-positive cytotoxic T cells	129	0.198801	0.919081
Small_Intestine	mast cell	65	0.198801	0.787213
Prostate	AREG High T-Cell	39	0.201798	0.140859
Lung	alveolar fibroblast	323	0.202797	0.146853
Lymph_Node	CD141-positive myeloid dendritic cell	48	0.203796	0.103896
epithelial	Ciliated epithelium	31	0.204795	0.032967
endothelial	endothelial cell of lymphatic vessel	268	0.206793	0.00599401
Bone_Marrow	memory b cell	310	0.207792	0.26973
endothelial	gut endothelial cell	99	0.207792	0.0789211
Kidney	nk cell	131	0.208791	0.152847
Spleen	nkt cell	1038	0.210789	0.040959
Lymph_Node	CD4-positive alpha-beta thymocyte	6908	0.211788	0.588412
Skin	endothelial cells	1308	0.211788	0.000999001
Small_Intestine	intestinal tuft cell	160	0.211788	0.196803
Lung	type i pneumocyte	211	0.213786	0.0699301
Large_Intestine	neutrophil	27	0.220779	0.267732
Salivary_Gland	CD8 T cell	1979	0.220779	0.291708
Kidney	cd4-positive helper t cell	181	0.221778	0.624376
Liver	NK cell	143	0.222777	0.104895
Eye	vascular endothelial cells	466	0.230769	0.591409
Muscle	mature nk t cell	137	0.231768	0.614386
Vasculature	fibroblast	5867	0.232767	0.154845
epithelial	BECS	42	0.237762	0.858142
Eye	conjunctiva - epithelial cells	4587	0.237762	0.042957
Prostate	CPE Low Luminal Epithelial Cell	88	0.238761	0.130869
Bladder	vein endothelial cell	278	0.240759	0.037962
Mammary	Mature luminal cells	2484	0.242757	0.0579421
Skin	Memory B cell	9	0.242757	0.290709
Small_Intestine	intestinal transient amplifying cell	127	0.245754	0.218781
Small_Intestine	gut endothelial cell	46	0.247752	0.716284
Tongue	capillary_endothelial_confirmed	101	0.24975	0.122877
Lymph_Node	B cell	15249	0.250749	0.00999001
epithelial	conjunctiva - epithelial cells	4587	0.251748	0.016983
Lymph_Node	conventional dendritic cell	17	0.251748	0.334665
Uterus	Uterine fibroblast	1144	0.252747	0.032967
Prostate	Fibroblast	223	0.253746	0.023976
endothelial	capillary endothelial cell	4028	0.256743	0.00999001
Lymph_Node	CD8-positive alpha-beta thymocyte	5860	0.260739	0.796204
Salivary_Gland	Cycling cells	45	0.262737	0.63037
endothelial	vascular venous endothelial cell	1442	0.265734	0.127872
epithelial	Myoepithelial	196	0.266733	0.312687
Muscle	capillary endothelial cell	2008	0.273726	0.020979
Blood	CD24 Neutrophil	3	0.274725
Trachea	endothelial cell	257	0.274725	0.002997
Lymph_Node	naive thymus-derived cd4-positive alpha-beta t cell	1499	0.27972	0.321678
Bone_Marrow	erythrocyte	87	0.282717	0.00499501
epithelial	lacrimal cells - unspecified	52	0.287712	0.334665
Liver	Dendritic cell	34	0.288711	0.0879121
Prostate	Sperm Cell	11	0.288711	0.629371
epithelial	pulmonary ionocyte	19	0.28971	0.656344
epithelial	intestinal tuft cell	193	0.293706	0.845155
Muscle	endothelial cell of vascular tree	3600	0.293706	0.0869131
Salivary_Gland	Ionocytes	87	0.293706	0.148851
epithelial	type ii pneumocyte	9146	0.296703	0.023976
Blood	naive b cell	2238	0.2997	0.268731
Lung	serous cell of epithelium of bronchus	15	0.2997	0.272727
Prostate	AREG Low T-Cell	547	0.300699	0.714286
Liver	Erythrocyte	108	0.302697	0.014985
Trachea	fibroblast	1239	0.304695	0.0519481
Large_Intestine	mast cell	38	0.306693	0.802198
Eye	inflamed ocular surface cells	54	0.307692	0.17982
Blood	myeloid progenitor	3	0.30969	0.34965
Mammary	Lymphatic Cells	32	0.310689	0.0939061
Pancreas	pancreatic ductal cell	2431	0.310689	0.034965
Salivary_Gland	Plasma cell	36	0.310689	0.201798
Skin	CD4-positive memory T cell	339	0.312687	0.905095
Uterus	Lymphatic endothelium	86	0.313686	0.0899101
Vasculature	smooth muscle cell	3074	0.317682	0.244755
Bladder	capillary endothelial cell	77	0.318681	0.103896
Lymph_Node	plasmacytoid dendritic cell	6	0.318681	0.248751
Lymph_Node	mast cell	143	0.322677	0.00999001
Eye	dendritic cells	182	0.326673	0.216783
Tongue	tongue_muscle_cell	59	0.32967	0.428571
Skin	Plasma cell	24	0.333666	0.569431
epithelial	Cycling cells	45	0.335664	0.491508
Eye	cd8-positive t cells	8	0.340659
endothelial	vein endothelial cell	1448	0.341658	0.0599401
epithelial	Hillock/Club Epithelial Cell	290	0.342657	0.123876
epithelial	pancreatic ductal cell	2431	0.342657	0.040959
Eye	B cells	102	0.350649	0.943057
Pancreas	plasma cell	63	0.350649	0.343656
Spleen	cd141-positive myeloid dendritic cell	51	0.352647	0.711289
epithelial	serous cell of epithelium of bronchus	15	0.353646	0.674326
Skin	CD4-positive helper T cells	59	0.355644	0.714286
Kidney	b cell	341	0.356643	0.47952
Lung	adventitial cell	373	0.35964	0.041958
Uterus	B lymphocytes	10	0.360639	0.896104
Fat	Fibroblasts	8459	0.361638	0.415584
Prostate	CD8B+ Natural Killer T-Cell	255	0.362637	0.594406
epithelial	Hillock Epithelial Cell	211	0.363636	0.0979021
epithelial	lung ciliated cell	602	0.363636	0.014985
epithelial	type i pneumocyte	211	0.367632	0.124875
Lymph_Node	mature nk t cell	53	0.374625	0.38961
Blood	monocyte	8965	0.375624	0.214785
epithelial	Basal Epithelial Cell	3298	0.376623	0.034965
Small_Intestine	immature enterocyte	1205	0.377622	0.044955
Blood	Cd141 positive myeloid dendritic cell	15	0.380619	0.577423
Trachea	T cell	131	0.383616	0.105894
Trachea	connective tissue cell	249	0.38961	0.682318
Eye	retina - photoreceptor cells	890	0.390609	0.496503
epithelial	intestinal transient amplifying cell	179	0.391608	0.348651
Uterus	Endothelium	2077	0.391608	0.020979
Tongue	Immune_notvalidated	2106	0.393606	0.185814
Blood	alpha beta T cell	31	0.397602	0.976024
Trachea	ciliated cell	317	0.397602	0.245754
Lymph_Node	cd1c-positive myeloid dendritic cell	22	0.3996	0.0739261
Prostate	Hillock Epithelial Cell	211	0.404595	0.237762
Eye	melanocytes or limbal stem cells	144	0.408591	0.0939061
Uterus	Cycling immune cells	17	0.412587	0.363636
Trachea	B cell	462	0.415584	0.020979
Small_Intestine	b cell	519	0.416583	0.12987
Heart	Endothelial Cells	2665	0.424575	0.69031
epithelial	ionocyte	13	0.431568	0.236763
Salivary_Gland	Endothelial cells	123	0.436563	0.337662
Large_Intestine	intestinal transient amplifying cell	52	0.43956	0.251748
Small_Intestine	duodenum glandular cell	44	0.442557	0.161838
epithelial	tracheal goblet cell	77	0.447552	0.245754
Heart	Cardiac Fibroblast	250	0.44955	0.613387
Bladder	mast cell	1029	0.450549	0.00899101
endothelial	vascular capillary endothelial cell	383	0.453546	0.122877
Lymph_Node	regulatory t cell	8	0.453546	0.418581
Pancreas	pancreatic stellate cell	39	0.461538	0.381618
epithelial	serous cell of epithelium of trachea	41	0.464535	0.421578
epithelial	Mature luminal cells	2484	0.46953	0.03996
Fat	Leucocytes	146	0.46953	0.844156
Large_Intestine	intestinal crypt stem cell	257	0.46953	0.0479521
Lymph_Node	classical monocyte	246	0.474525	0.0899101
Blood	platelet	226	0.475525	0.002997
endothelial	enodthelial cell	143	0.475525	0.0649351
Uterus	Uterine NK cells	53	0.47952	0.0869131
Large_Intestine	intestinal tuft cell	33	0.483516	0.998002
Prostate	Monocyte	33	0.484515	0.593407
Blood	classical monocyte	7211	0.488511	0.242757
Eye	lacrimal gland functional unit cells	244	0.488511	0.158841
Skin	NKT cell	348	0.492507	0.466533
endothelial	endothelial_cell_of_artery_confirmed	40	0.498501	0.77023
endothelial	Endothelium	2077	0.501498	0.0469531
Salivary_Gland	Adventitial fibroblast	323	0.503497	0.396603
Liver	Plasma	34	0.506494	0.294705
Skin	mast cells	645	0.506494	0.001998
Prostate	Monocyte/Macrophage	365	0.50949	0.0879121
Skin	Naive CD4-positive helper T cells	71	0.50949	0.18981
Mammary	T-cells	2320	0.519481	0.0469531
Fat	Mesenchymal Stem Cells	1311	0.521479	0.0619381
Lung	plasmacytoid dendritic cell	18	0.523477	0.012987
Lung	basophil	686	0.524475	0.132867
Small_Intestine	intestinal enteroendocrine cell	58	0.527473	0.762238
epithelial	kidney epithelial cell	8326	0.528471	0.0859141
Bone_Marrow	naive b cell	140	0.537463	0.628372
Lymph_Node	cd8-positive alpha-beta memory t cell	864	0.538462	0.14985
Spleen	endothelial cell	596	0.539461	0.116883
endothelial	vascular endothelial cells	466	0.542458	0.43956
Lymph_Node	naive b cell	1335	0.543457	0.0489511
Skin	smooth muscle cells	13	0.544455	0.027972
Eye	lacrimal cells - unspecified	52	0.545455	0.694306
Small_Intestine	intestinal crypt stem cell	173	0.545455	0.172827
Eye	retina - ganglion cells	5	0.549451	0.663337
Pancreas	myeloid cell	1862	0.551449	0.018981
endothelial	Lymphatic endothelial cell	63	0.552448	0.739261
endothelial	artery endothelial cell	138	0.552448	0.72028
Large_Intestine	intestinal enteroendocrine cell	55	0.553447	0.415584
Muscle	mast cell	45	0.554446	0.341658
Eye	t cells	234	0.558442	0.531469
Mammary	Luminal Progenitor Cells	2893	0.559441	0.022977
Liver	Endothelial/Kuppfer	267	0.561439	0.27972
Salivary_Gland	Fibroblast	2168	0.561439	0.296703
Spleen	intermediate monocyte	131	0.561439	0.0479521
epithelial	intestinal crypt stem cell	430	0.563437	0.180819
Spleen	platelet	29	0.568432	0.0929071
Lymph_Node	memory b cell	3318	0.569431	0.012987
Salivary_Gland	Ductal cell	703	0.575425	0.723277
epithelial	cornea - epithelial cells	1488	0.58042	0.320679
epithelial	mucus secreting cell	64	0.58042	0.879121
Lymph_Node	cd4-positive alpha-beta memory t cell	1434	0.584416	0.0629371
Salivary_Gland	T cell-low RNA	76	0.587413	0.305694
Vasculature	mast cell	105	0.591409	0.0879121
Mammary	B cells	41	0.592408	0.138861
Mammary	Mast cell	16	0.593407	0.0839161
Fat	Plasma_cells	26	0.604396	0.154845
Eye	plasma cells	46	0.605395	0.816184
Salivary_Gland	T cells	70	0.612388	0.262737
Small_Intestine	goblet cell	361	0.616384	0.021978
Spleen	macrophage	1333	0.617383	0.002997
Trachea	cd8 T cell	464	0.621379	0.418581
epithelial	ciliated cell	317	0.627373	0.00499501
Lymph_Node	intermediate monocyte	306	0.631369	0.0479521
epithelial	tongue_keratinized_epithelium	3662	0.632368	0.00599401
epithelial	Luminal Progenitor Cells	2893	0.637363	0.031968
Skin	Regulatory T cell	126	0.637363	0.00699301
Prostate	Erythroid Progenitor Cell	23	0.64036	0.450549
Muscle	slow muscle cell	162	0.645355	0.173826
Prostate	Hillock/Club Epithelial Cell	290	0.645355	0.205794
Spleen	classical monocyte	4441	0.645355	0.040959
Eye	cornea - mesenchymal cells - stromal keratinocytes	593	0.647353	0.0679321
Trachea	serous cell of epithelium of trachea	41	0.647353	0.828172
Muscle	mesenchymal stem cell	14143	0.648352	0.141858
Fat	Mast_Cells	3	0.651349	0.000999001
Lymph_Node	macrophage	1148	0.655345	0.136863
Eye	cornea - epithelial cells	1488	0.661339	0.487513
Blood	non-classical monocyte	8	0.663337	0.396603
Salivary_Gland	Serous acini	8185	0.664336	0.197802
epithelial	immature enterocyte	4302	0.67033	0.114885
Large_Intestine	cd8-positive alpha-beta t cell	42	0.672328	0.355644
Bone_Marrow	neutrophil	131	0.673327	0.36963
Lymph_Node	NK T cell	3758	0.675325	0.224775
Prostate	Macrophage	317	0.677323	0.002997
Liver	Macrophage	66	0.678322	0.0909091
Eye	erythroid cells	20	0.681319	0.51049
Fat	B_Cells	20	0.682318	0.957043
Prostate	Basal Epithelial Cell	3298	0.682318	0.228771
Mammary	NK cells	19	0.686314	0.138861
Lymph_Node	cd141-positive myeloid dendritic cell	53	0.687313	0.835165
Kidney	macrophage	320	0.692308	0.0489511
Lymph_Node	nk cell	630	0.698302	0.315684
Spleen	innate lymphoid cell	117	0.699301	0.00499501
endothelial	Endothelial	621	0.7003	0.288711
epithelial	Ionocytes	87	0.703297	0.24975
Lung	respiratory mucous cell	8	0.705295	0.732268
Salivary_Gland	Ductal	990	0.705295	0.0759241
Skin	CD8-positive memory T cell	857	0.708292	0.281718
Salivary_Gland	CD4 T cell	93	0.711289	0.414585
Bladder	bladder urothelial cell	4151	0.712288	0.340659
epithelial	Luminal Epithelial Cell	60	0.712288	0.157842
endothelial	Lymphatic endothelium	343	0.719281	0.0509491
Heart	Cardiac Muscle Cells	7205	0.72028	0.183816
endothelial	capillary_endothelial_confirmed	101	0.721279	0.227772
Vasculature	erythrocyte	48	0.721279	0.224775
Trachea	ionocyte	13	0.722278	0.448551
epithelial	pancreatic pp cell	71	0.736264	0.03996
Salivary_Gland	Adventitial Fibroblast	119	0.736264	0.866134
Small_Intestine	paneth cell of epithelium of small intestine	470	0.736264	0.031968
Prostate	Mast Cell	9	0.742258	0.902098
Trachea	goblet cell	84	0.747253	0.92008
Lung	plasma cell	133	0.748252	0.0469531
Skin	alpha-beta T cell	519	0.748252	0.781219
Muscle	cd8-positive alpha-beta t cell	531	0.751249	0.247752
Pancreas	pancreatic delta cell	9	0.756244	0.186813
Small_Intestine	cd8-positive alpha-beta t cell	92	0.761239	0.327672
Salivary_Gland	Monocyte	426	0.764236	0.251748
Mammary	Plasma cells	193	0.77023	0.513486
Trachea	cd4 cd8 T cell	6	0.772228	0.0819181
Skin	melanocytes	64	0.776224	0.431568
endothelial	Endothelial cells	123	0.777223	0.356643
Bone_Marrow	monocyte	1380	0.784216	0.45954
Vasculature	b cell	21	0.784216	0.865135
Lymph_Node	CD1c-positive myeloid dendritic cell	68	0.789211	0.442557
epithelial	pancreatic delta cell	9	0.792208	0.274725
Pancreas	pancreatic pp cell	71	0.792208	0.125874
epithelial	PIGR High Club Epithelial Cell	512	0.793207	0.328671
Eye	cd4-positive t cells	22	0.794206	0.000999001
epithelial	Ductal	990	0.798202	0.221778
Heart	Macrophages	74	0.799201	0.038961
Eye	fibroblasts	95	0.807193	0.20979
Salivary_Gland	Mucinous acini	1961	0.807193	0.133866
Pancreas	fibroblast	47	0.811189	0.40959
epithelial	Ductal cell	703	0.817183	0.845155
epithelial	LTF+ Epithelial Cell	349	0.818182	0.323676
Lung	dendritic cell	316	0.823177	0.258741
Skin	skeletal muscle cells	10	0.823177	0.483516
endothelial	Endothelial_cells	3748	0.824176	0.0779221
Skin	Naive B cell	7	0.825175	0.923077
Skin	epithelial cells	106	0.828172	0.71029
Small_Intestine	neutrophil	67	0.83017	0.001998
epithelial	Serous acini	8185	0.832168	0.473526
Prostate	PIGR High Club Epithelial Cell	512	0.832168	0.295704
epithelial	respiratory mucous cell	8	0.833167	0.679321
Mammary	Macrophages	218	0.834166	0.010989
Trachea	tracheal goblet cell	77	0.835165	0.173826
Skin	Natural Killer Cell	257	0.836164	0.588412
Trachea	mucus secreting cell	64	0.839161	0.964036
Large_Intestine	immature enterocyte	3097	0.848152	0.038961
Eye	mast cells	5	0.851149	0.0949051
epithelial	epithelial cells	106	0.852148	0.307692
epithelial	duodenum glandular cell	44	0.853147	0.141858
Prostate	Luminal Epithelial Cell	60	0.855145	0.161838
epithelial	bladder urothelial cell	4151	0.859141	0.195804
Lung	intermediate monocyte	252	0.86014	0.95005
epithelial	CPE High Luminal Epithelial Cell	944	0.861139	0.202797
Muscle	t cell	403	0.865135	0.538462
Uterus	Macrophages	344	0.866134	0.603397
Muscle	fast muscle cell	264	0.869131	0.717283
epithelial	goblet cell	996	0.873127	0.408591
Uterus	Endometrial stromal fibbroblast	1870	0.873127	0.122877
Vasculature	plasma cell	42	0.875125	0.018981
epithelial	paneth-like cell	831	0.876124	0.218781
Salivary_Gland	Tissue resident macrophage	1124	0.884116	0.331668
Muscle	cd4-positive alpha-beta t cell	221	0.886114	0.622378
Eye	monocytes	44	0.887113	0.017982
Bone_Marrow	plasma cell	822	0.889111	0.278721
Large_Intestine	plasma cell	330	0.889111	0.0939061
Eye	retina - retinal pigment epithelium	49	0.891109	0.507493
Prostate	LTF+ Epithelial Cell	349	0.891109	0.454545
epithelial	pancreatic acinar cell	4336	0.901099	0.0899101
Salivary_Gland	Neutrophil	115	0.903097	0.751249
Liver	Sorted Myeloid	69	0.904096	0.293706
Lymph_Node	non-classical monocyte	31	0.907093	0.723277
epithelial	paneth cell	177	0.908092	0.785215
Small_Intestine	paneth cell	177	0.913087	0.841159
Small_Intestine	plasma cell	302	0.917083	0.010989
Eye	retina - microglia	209	0.922078	0.144855
Prostate	Stromal	28	0.923077	0.257742
endothelial	Endothelial/Kuppfer	267	0.927073	0.210789
Small_Intestine	mature enterocyte	825	0.931069	0.536464
Muscle	macrophage	1982	0.935065	0.231768
epithelial	Mucinous acini	1961	0.937063	0.174825
Salivary_Gland	Plasma cells	309	0.937063	0.579421
epithelial	SCGB3A1 High Club Epithelial Cell	276	0.938062	0.270729
Bladder	plasma cell	1140	0.939061	0.00799201
Liver	Hepatocyte	1558	0.941059	0.466533
epithelial	ciliary body cells	17	0.945055	0.37962
Eye	macrophages	108	0.947053	0.034965
epithelial	pancreatic acing cell	1164	0.948052	0.166833
Prostate	not-existing	36	0.949051	0.528471
epithelial	paneth cell of epithelium of small intestine	470	0.95005	0.0729271
Lymph_Node	innate lymphoid cell	2415	0.95005	0.165834
Large_Intestine	paneth-like cell	831	0.951049	0.186813
Vasculature	macrophage	3298	0.954046	0.0729271
Prostate	CPE High Luminal Epithelial Cell	944	0.958042	0.255744
Bladder	macrophage	5337	0.96004	0.108891
Lung	non-classical monocyte	1005	0.962038	0.251748
Skin	Langerhans cells	36	0.963037	0.546454
Tongue	tongue_keratinized_epithelium	3662	0.965035	0.001998
Eye	ciliary body cells	17	0.966034	0.411588
Muscle	erythrocyte	11	0.968032	0.224775
Prostate	Neutrophil	16	0.97003	0.430569
Lung	classical monocyte	1484	0.971029	0.0959041
Blood	NAMPT neutrophil	17	0.972028	0.747253
Lymph_Node	neutrophil	107	0.972028	0.533466
Pancreas	mast cell	51	0.972028	0.708292
Liver	Neutrophil	78	0.977023	0.36963
Large_Intestine	goblet cell	551	0.98002	0.912088
Pancreas	pancreatic acing cell	1164	0.98002	0.133866
Prostate	SCGB3A1 High Club Epithelial Cell	276	0.982018	0.422577
Trachea	macrophage	540	0.982018	0.034965
epithelial	mature enterocyte	1947	0.985015	0.754246
Pancreas	pancreatic acinar cell	4336	0.985015	0.378621
Trachea	plasma cell	138	0.987013	0.579421
Trachea	mast cell	69	0.988012	0.123876
Skin	macrophage	845	0.99001	0.405594
Blood	neutrophil	8432	0.993007	0.0719281
Bone_Marrow	CD24 Neutrophil	2335	0.994006	0.442557
endothelial	endothelial cell of vascular tree	3600	0.994006	0.337662
Bone_Marrow	NAMPT neutrophil	442	0.995005	0.395604
Salivary_Gland	Macrophage	637	0.996004	0.883117
Fat	Macrophages	2806	0.997003	0.107892
Large_Intestine	mature enterocyte	1122	0.997003	0.929071
Lung	macrophage	12157	0.998002	0.321678
Lung	neutrophil	163	0.998002	0.0549451
Trachea	neutrophil	751	0.998002	0.042957
Spleen	neutrophil	4531	0.999001	0.493507
Fat	Neutrophil	440	1	0.981019
Skin	classic dendritic cells type 1	17	1	0.132867
Skin	classic dendritic cells type 2	165	1	0.536464
